# Supplementary material for: A Combined Proteomics, Metabolomics and In Vivo Analysis Approach for the Characterization of Probiotics in Large-Scale Production
Source: Biomolecules. 2020 Jan 18;10(1):157. doi: 10.3390/biom10010157 (PMC7022454; doi:10.3390/biom10010157)
Supplement: Supplementary file 1 [file biomolecules-10-00157-s001.zip]

Archive with 12 entries (11 files):
- biomolecules-666446--SUPPL/
- biomolecules-666446--SUPPL/Figure S1.docx
- biomolecules-666446--SUPPL/Table S1.docx
- biomolecules-666446--SUPPL/Table S10.docx
- biomolecules-666446--SUPPL/Table S2_Identified and quantified proteins (log2-transformed intensity).xlsx
- biomolecules-666446--SUPPL/Table S3.docx
- biomolecules-666446--SUPPL/Table S4_STRING Enrichment analysis L.casei.docx
- biomolecules-666446--SUPPL/Table S5_ STRING Enrichment analysis B.breve.docx
- biomolecules-666446--SUPPL/Table S6_ STRING Enrichment analysis S.thermophilus.docx
- biomolecules-666446--SUPPL/Table S7_STRING Enrichment analysis L.plantarum.docx
- biomolecules-666446--SUPPL/Table S8_STRING Enrichment analysis L.acidophilus.docx
- biomolecules-666446--SUPPL/Table S9_STRING Enrichment analysis B.longum & B.infantis.docx
