# Supplementary material for: A Combined Proteomics, Metabolomics and In Vivo Analysis Approach for the Characterization of Probiotics in Large-Scale Production
Source: Biomolecules. 2020 Jan 18;10(1):157. doi: 10.3390/biom10010157 (PMC7022454; doi:10.3390/biom10010157)
Supplement: Supplementary file 1 [file biomolecules-10-00157-s001.zip › biomolecules-666446--SUPPL/Table S2_Identified and quantified proteins (log2-transformed intensity).xlsx]

## Sheet: Legend
Table S2. MaxQuant analysis results of ten probiotic products: (A) MaxQuant output (proteinGroups.txt) dataset of protein identification and quantification; (B) Protein groups that could be quantified in all three replicates of at least one sample; (C) Imputation of missing intensity data by using a Gaussian distribution. All the intensities were logarithmized.

## Sheet: A) proteinGroups
LFQ intensity Visbio1 R1	LFQ intensity Visbio1 R2	LFQ intensity Visbio1 R3	LFQ intensity Visbio2 R1	LFQ intensity Visbio2 R2	LFQ intensity Visbio2 R3	LFQ intensity Visbio3 R1	LFQ intensity Visbio3 R2	LFQ intensity Visbio3 R3	LFQ intensity 5001 R1	LFQ intensity 5001 R2	LFQ intensity 5001 R3	LFQ intensity 7006 R1	LFQ intensity 7006 R2	LFQ intensity 7006 R3	LFQ intensity DM019 R1	LFQ intensity DM019 R2	LFQ intensity DM019 R3	LFQ intensity LJ120 R1	LFQ intensity LJ120 R2	LFQ intensity LJ120 R3	LFQ intensity VS1 R1	LFQ intensity VS1 R2	LFQ intensity VS1 R3	LFQ intensity VS2 R1	LFQ intensity VS2 R2	LFQ intensity VS2 R3	LFQ intensity VS3 R1	LFQ intensity VS3 R2	LFQ intensity VS3 R3	LFQ intensity VS5 R1	LFQ intensity VS5 R2	LFQ intensity VS5 R3	LFQ intensity Vx2 R1	LFQ intensity Vx2 R2	LFQ intensity Vx2 R3	N: Razor + unique peptides	N: Unique peptides	N: Sequence coverage [%]	N: Mol. weight [kDa]	N: Score	T: Protein IDs
28.9608	29.2524	28.7461	29.7017	29.2539	29.391	29.7706	29.6023	29.5063	27.7164	27.4037	27.7194	28.0218	27.6246	27.6944	29.3612	29.5739	29.2933	29.3851	28.9566	29.0456	30.3798	30.3633	30.5792	30.2525	30.0335	30.3778	28.5248	28.3251	28.2542	29.1149	29.307	29.6568	29.5086	29.7246	29.8929	7	2	67.5	8.6378	12.571	Q8G7G0;B7GMZ7
NaN	NaN	NaN	NaN	25.8703	25.9862	25.7193	25.7579	NaN	NaN	NaN	NaN	NaN	NaN	NaN	NaN	NaN	NaN	NaN	NaN	NaN	26.1964	26.4398	26.6503	26.136	26.1386	26.2228	NaN	NaN	NaN	25.6955	25.8013	NaN	NaN	NaN	NaN	2	2	18.1	17.769	14.205	D4BMJ3;B7GN19;Q8G7H5
NaN	NaN	NaN	NaN	NaN	NaN	NaN	NaN	NaN	NaN	NaN	NaN	NaN	NaN	NaN	NaN	NaN	NaN	NaN	NaN	NaN	NaN	NaN	NaN	NaN	NaN	NaN	NaN	NaN	NaN	NaN	NaN	NaN	18.7886	NaN	NaN	2	2	39.5	62.882	7.5343	B7GN32
NaN	NaN	NaN	NaN	NaN	NaN	NaN	NaN	NaN	NaN	NaN	NaN	NaN	NaN	NaN	NaN	NaN	NaN	NaN	NaN	NaN	NaN	NaN	NaN	NaN	NaN	NaN	30.436	30.2666	30.4568	NaN	NaN	NaN	NaN	NaN	NaN	2	2	43.8	13.548	37.949	B7GN35
NaN	NaN	NaN	NaN	NaN	NaN	NaN	NaN	NaN	NaN	NaN	NaN	NaN	NaN	NaN	NaN	NaN	NaN	NaN	NaN	NaN	NaN	NaN	NaN	NaN	NaN	NaN	NaN	NaN	NaN	NaN	NaN	NaN	NaN	NaN	25.1725	1	1	2	65.767	3.3479	B7GN41;D4BML4
NaN	NaN	NaN	NaN	NaN	NaN	NaN	NaN	NaN	NaN	NaN	NaN	NaN	NaN	NaN	NaN	NaN	NaN	NaN	NaN	NaN	NaN	NaN	NaN	NaN	NaN	NaN	NaN	NaN	NaN	NaN	NaN	NaN	NaN	NaN	25.9486	1	1	6.3	25.562	2.1139	B7GN53;Q8G7K9
NaN	NaN	NaN	NaN	NaN	NaN	NaN	NaN	NaN	NaN	NaN	NaN	NaN	NaN	NaN	NaN	NaN	NaN	NaN	NaN	NaN	NaN	NaN	NaN	NaN	NaN	NaN	NaN	NaN	NaN	NaN	NaN	NaN	NaN	25.6201	NaN	2	2	4.6	75.887	3.7973	D4BR02;B7GN69
NaN	NaN	NaN	NaN	NaN	NaN	NaN	NaN	NaN	NaN	NaN	NaN	NaN	NaN	NaN	NaN	NaN	NaN	NaN	NaN	NaN	NaN	NaN	NaN	NaN	NaN	NaN	NaN	NaN	NaN	NaN	NaN	NaN	NaN	NaN	NaN	2	0	21	84.155	8.0985	B7GN79
NaN	NaN	NaN	NaN	NaN	NaN	NaN	NaN	NaN	NaN	NaN	NaN	NaN	NaN	NaN	NaN	NaN	NaN	NaN	NaN	NaN	NaN	NaN	NaN	NaN	NaN	NaN	NaN	NaN	NaN	NaN	NaN	NaN	NaN	NaN	27.361	1	1	5.1	34.716	24.752	Q8G3W3;D4BQW6;B7GN80
27.9995	28.0712	27.9351	28.4766	28.7079	28.5138	28.5478	28.6947	28.5526	27.5639	27.5245	25.9123	27.0437	26.6204	26.3172	28.4932	27.6992	28.322	27.4572	27.2964	26.5975	29.1433	29.0637	29.1303	28.9411	28.7227	28.7866	28.3876	27.7955	28.0187	26.8924	27.7102	26.9383	28.7898	28.6474	28.4878	12	3	16.4	102.18	57.391	Q8G3Y5;B7GNA3
29.3677	29.1826	29.2012	29.4442	29.7077	29.9292	29.5107	29.7608	29.4239	27.9276	27.9827	27.9641	27.5483	27.6398	28.0679	28.8146	28.8545	28.5238	27.8926	27.1902	25.5261	29.418	29.5091	29.5727	29.5326	29.5678	29.6069	28.9218	28.7146	28.861	28.2601	28.3589	27.8251	29.1279	29.3255	28.2845	6	6	43.9	13.916	62.291	Q5KQA1;D4BQT6;B7GNB5
29.1679	29.2982	29.34	29.5033	29.8626	29.5669	29.5606	29.9347	29.5598	NaN	NaN	NaN	28.2259	27.8343	27.8365	29.4148	29.4967	29.2122	28.4474	28.7395	28.6343	29.6185	29.4868	29.3928	29.9687	29.9545	29.9228	29.0864	28.9936	29.0861	29.2636	29.5182	29.4026	30.1721	29.9481	29.951	5	5	77.8	8.3777	42.74	Q8G3Z7;D4BQT3;B7GNB8
24.728	NaN	25.2865	NaN	25.3329	25.3713	25.1366	24.9604	NaN	NaN	NaN	NaN	NaN	NaN	NaN	NaN	NaN	25.6958	NaN	NaN	NaN	26.0255	25.8136	27.494	26.5098	25.0518	NaN	NaN	NaN	NaN	NaN	NaN	NaN	25.4674	25.5603	25.4389	2	2	39.9	24.574	6.2452	P59122;B7GNC3
29.5555	28.7309	29.4569	29.6855	29.6139	29.5769	29.8988	29.9512	30.125	29.22	28.2128	27.9092	27.4868	27.5269	27.7897	29.4442	29.132	29.084	28.8085	28.3443	28.6675	30.5034	30.5365	30.5121	30.7001	30.4026	30.633	29.6121	29.6096	29.8366	29.2059	29.467	28.9928	29.5218	29.7181	29.9644	10	10	54.5	14.444	53.593	Q8G404;D4BQS4;B7GNC6
30.3104	30.4093	30.3527	30.4304	30.539	30.6081	30.802	30.8686	30.8252	28.4244	27.2894	27.9497	28.4957	28.2454	28.286	30.1032	30.0696	30.085	29.2991	29.4484	29.2583	30.9471	30.8645	31.0119	30.9935	30.8923	30.9854	30.5968	30.6216	30.7737	30.234	30.4364	30.0405	30.5257	30.5157	30.4898	13	13	70.5	21.407	37.11	Q8G406;D4BQS2;B7GNC8
30.7559	30.3207	30.472	30.3729	30.5479	30.3946	30.362	30.4406	30.3307	28.2754	28.2718	28.2479	28.8644	28.933	28.985	30.8088	30.796	30.6961	29.827	29.5183	29.7517	30.5582	30.8976	30.8022	31.2108	31.1528	31.2253	30.2265	30.1974	30.3915	30.3464	30.4189	30.4599	30.9473	30.9234	30.7351	8	8	51.6	13.151	70.267	Q8G408;D4BQS0;B7GND0
30.4949	29.903	29.689	30.6855	31.1829	30.1787	30.0816	30.4976	30.3759	NaN	NaN	NaN	NaN	NaN	NaN	30.8023	30.8759	31.0748	29.6713	30.1081	30.1051	31.7803	31.8043	31.5371	31.8571	31.818	31.7927	30.7958	30.4969	30.8057	31.1582	31.4967	31.2517	31.1744	31.124	30.8606	5	5	51.2	10.09	126.42	Q8G409;B7GND1;D4BQR9
30.9611	30.4152	30.5334	30.4361	30.7037	30.904	31.1121	31.1369	31.0993	28.9092	28.7202	28.9769	29.0148	28.8488	29.406	30.3905	29.9163	30.2893	29.6894	29.8348	29.8537	31.068	31.0746	31.1329	31.4864	31.4009	31.309	30.3072	30.2382	30.1691	30.2961	30.4984	30.4922	30.8299	30.6066	30.7839	10	9	77.1	9.3875	31.771	Q8G410;D4BQR8;B7GND2
27.0929	26.7468	26.0745	26.0758	26.1247	26.2058	26.8539	26.6348	27.0387	27.2313	27.2358	26.8938	26.9623	26.6836	26.4332	26.5975	25.9883	26.4555	NaN	25.281	25.333	25.8494	25.9213	26.4494	26.2231	26.2192	26.3203	25.7192	25.8158	25.6043	24.5652	NaN	24.9503	27.2917	26.8055	26.681	2	2	29.4	13.276	4.1039	Q8G412;B7GND5
30.4584	30.4241	30.048	30.5172	30.7214	30.6628	30.2846	30.5862	30.4393	28.0373	28.1014	27.7779	28.1986	27.9677	28.3379	30.4858	30.4681	30.4181	29.0802	29.336	29.0162	31.0709	30.9395	30.6633	31.0254	30.9143	30.8397	29.8667	29.9716	30.1812	29.5101	29.6466	29.4554	30.8144	30.7487	30.7427	10	10	60.9	10.511	61.502	Q8G413;D4BQR4;B7GND6
27.9938	27.9853	27.4888	NaN	28.5772	28.3716	NaN	28.7546	28.7533	NaN	NaN	NaN	NaN	NaN	NaN	NaN	27.4988	NaN	NaN	NaN	NaN	29.0346	28.846	28.9824	28.7456	28.7284	28.589	NaN	NaN	NaN	NaN	27.9992	28.8416	NaN	NaN	NaN	3	3	16	22.601	12.083	Q8G417;D4BQR0;B7GNE0
31.3133	31.4044	30.8097	31.1746	31.3654	31.0375	31.2075	31.2336	31.0993	29.5308	29.765	29.8055	29.0547	28.7424	28.8156	31.2198	31.3329	31.1678	30.8131	30.5609	30.5487	31.9803	31.9462	31.9359	32.1093	32.0476	32.0451	31.0171	30.8783	30.8576	31.141	31.2404	30.9825	31.3318	31.5313	31.328	8	8	71.6	11.554	169.69	Q8G418;D4BQQ9;B7GNE1
28.267	28.5741	27.8827	28.239	28.4168	27.9623	27.9715	27.9728	28.1818	NaN	NaN	NaN	NaN	NaN	NaN	28.4552	28.5092	28.1977	26.8975	27.2517	26.9035	28.6911	28.5949	28.8882	28.4753	28.3152	28.146	27.3377	27.4655	27.5523	28.1042	28.3573	28.1755	27.9687	27.8631	28.1928	5	1	38.5	98.854	76.791	B7GNE4
30.2774	29.9279	30.2129	30.181	29.992	29.746	29.7632	30.5142	29.8907	28.2889	27.6269	NaN	28.2606	NaN	27.8627	30.2946	30.1416	30.204	29.4364	29.4163	29.404	30.3196	30.4114	30.1854	30.6387	30.4013	30.6535	30.178	29.9321	29.7859	29.8237	29.5695	29.8486	30.4351	30.3951	30.246	5	5	52.1	17.607	55.489	Q8G423;D4BQP3;B7GNE7
NaN	NaN	26.6346	NaN	NaN	NaN	26.7442	NaN	27.2822	NaN	NaN	NaN	NaN	NaN	NaN	NaN	NaN	NaN	NaN	NaN	NaN	NaN	NaN	NaN	NaN	NaN	NaN	NaN	NaN	NaN	NaN	NaN	NaN	NaN	NaN	NaN	3	3	28.3	11.477	10.99	Q8G432;D4BQM4;B7GNF5
29.7688	29.9728	30.1092	30.0128	30.6186	30.6769	30.3277	30.4821	30.2565	NaN	NaN	NaN	NaN	NaN	NaN	29.5535	29.9686	29.8343	28.5855	28.2293	28.2306	30.4971	30.3478	30.3353	30.219	29.9296	30.1489	29.3473	29.2263	29.1996	28.9939	29.1237	28.9397	29.4306	29.4393	29.5582	2	2	32.7	6.4364	68.47	B7GNF8;Q8G435;D4BQM1
26.6246	26.414	26.4424	26.6815	26.906	26.859	26.646	27.0186	26.6227	25.6818	25.5371	25.559	26.5396	26.5214	26.0799	26.8212	26.7477	NaN	NaN	NaN	NaN	NaN	26.5266	26.4514	26.3817	26.6665	26.6377	NaN	24.9987	25.2269	26.5739	26.8875	NaN	27.0418	27.0133	26.6457	2	2	40.4	10.487	3.3849	B7GNH3;Q8G448
NaN	NaN	NaN	NaN	26.3375	NaN	NaN	NaN	NaN	NaN	NaN	NaN	NaN	NaN	NaN	NaN	NaN	NaN	NaN	NaN	NaN	26.0402	NaN	NaN	NaN	NaN	NaN	NaN	NaN	NaN	NaN	NaN	NaN	NaN	NaN	NaN	4	4	36	18.949	8.0994	D4BMF5;B7GNI3
27.9113	27.8307	27.9474	28.339	28.414	27.4462	27.6838	28.2051	27.8963	NaN	NaN	NaN	NaN	NaN	NaN	NaN	26.2743	NaN	NaN	NaN	28.2019	29.8264	29.8541	29.947	NaN	28.7091	28.771	NaN	NaN	NaN	27.6724	27.3482	27.8595	27.8218	28.2588	27.7767	8	5	25	339.94	77.585	B7GNI6
29.8681	29.7415	29.6977	29.995	30.181	29.8219	29.9999	30.4829	30.3011	NaN	25.9018	NaN	NaN	NaN	NaN	29.6204	29.4819	29.6046	28.9697	29.0665	28.9195	30.8936	30.8777	30.8002	30.6889	30.5288	30.5546	30.2029	30.1809	30.2977	30.2795	30.4778	30.1505	30.0629	30.133	29.9335	10	0	59.1	24.84	54.588	B7GNJ5
30.8058	30.573	30.4377	30.4486	30.4668	30.4271	30.4809	30.7248	30.6736	NaN	NaN	NaN	NaN	NaN	NaN	30.3968	30.4908	30.3502	29.3112	29.5569	29.3818	30.7254	30.7946	30.6976	31.137	31.0503	31.067	30.4027	30.2752	30.3952	29.2195	29.1536	29.7511	29.9647	30.2556	29.8512	4	4	37.8	15.244	16.868	Q8G4T4;D4BQG0;B7GNJ6
NaN	NaN	NaN	NaN	NaN	NaN	NaN	NaN	NaN	NaN	NaN	NaN	NaN	NaN	NaN	NaN	NaN	NaN	NaN	NaN	NaN	NaN	NaN	NaN	NaN	NaN	NaN	NaN	24.7464	NaN	NaN	NaN	NaN	NaN	NaN	NaN	1	1	24.4	42.911	20.284	B7GNJ9
27.985	27.1756	28.1349	26.9982	27.3725	28.2538	27.5969	27.1541	27.2286	NaN	NaN	NaN	NaN	NaN	NaN	28.3403	28.3464	26.8428	26.9848	27.066	27.2328	28.4492	28.1119	28.4666	28.1661	28.0596	27.574	27.3029	27.2953	27.1716	27.5587	26.9748	25.3515	28.4714	28.5183	28.5185	8	8	23.6	47.239	33.666	Q8G4V7;D4BQC3;B7GNM3
NaN	NaN	NaN	NaN	NaN	NaN	NaN	NaN	NaN	NaN	NaN	NaN	NaN	NaN	NaN	NaN	NaN	NaN	NaN	NaN	NaN	NaN	NaN	NaN	NaN	NaN	NaN	26.2232	25.884	25.9039	NaN	NaN	NaN	NaN	NaN	NaN	2	2	14.4	25.973	28.612	D4BQB2;B7GNM6;Q8G4W1
NaN	NaN	NaN	NaN	NaN	NaN	NaN	NaN	NaN	NaN	NaN	NaN	NaN	NaN	NaN	NaN	NaN	NaN	NaN	NaN	NaN	NaN	NaN	NaN	NaN	NaN	NaN	NaN	NaN	NaN	NaN	NaN	NaN	NaN	NaN	22.1087	2	2	12.8	27.44	7.5806	Q8G4W3;B7GNM8;D4BQB0
NaN	NaN	NaN	NaN	NaN	NaN	NaN	NaN	NaN	NaN	NaN	NaN	NaN	NaN	NaN	NaN	NaN	NaN	NaN	NaN	NaN	NaN	NaN	NaN	NaN	NaN	NaN	NaN	NaN	27.0495	NaN	NaN	NaN	NaN	NaN	NaN	1	1	21.1	83.835	2.5176	B7GNN0
NaN	NaN	NaN	NaN	NaN	NaN	NaN	NaN	NaN	NaN	NaN	NaN	NaN	NaN	NaN	NaN	NaN	NaN	NaN	NaN	NaN	NaN	NaN	NaN	NaN	24.8949	NaN	NaN	NaN	NaN	NaN	NaN	NaN	NaN	NaN	NaN	2	2	8.5	47.24	5.6672	B7GNP2;B7GU27;D4BRN6;D4BQD9;B7GNL1
26.7005	27.1753	27.4455	29.0773	28.6153	29.0995	28.8048	29.1085	28.6335	NaN	NaN	NaN	NaN	NaN	NaN	NaN	26.3987	NaN	26.342	NaN	NaN	29.0738	30.8717	29.9699	29.1185	NaN	29.5356	26.5457	28.0362	26.8341	NaN	28.6319	29.0378	28.1748	28.0098	28.556	1	1	83.1	23.31	22.91	B7GNR5
NaN	25.476	25.8649	NaN	NaN	26.0921	NaN	26.2797	NaN	NaN	NaN	NaN	NaN	NaN	NaN	25.4228	NaN	25.4265	NaN	NaN	25.5143	26.4637	26.6102	27.0099	26.4114	26.2526	26.2488	25.8665	25.9131	25.9351	NaN	25.2848	NaN	25.9951	26.1163	25.7821	3	3	12.8	29.577	9.2877	D4BQ91;B7GNS4;Q8G4X7
NaN	NaN	NaN	NaN	NaN	NaN	NaN	NaN	NaN	NaN	NaN	NaN	NaN	NaN	NaN	NaN	NaN	NaN	NaN	NaN	NaN	NaN	NaN	NaN	NaN	NaN	NaN	NaN	NaN	NaN	NaN	NaN	NaN	NaN	NaN	NaN	1	1	18.4	45.394	2.064	B7GNS5
25.5144	25.9764	25.805	25.9085	25.1888	26.0267	26.1667	26.3042	26.0417	NaN	23.8911	24.2894	NaN	NaN	25.1443	24.585	24.8355	24.6312	24.4248	23.9199	24.2291	24.8168	24.8376	24.4691	25.5161	24.9445	25.2307	NaN	NaN	NaN	NaN	NaN	24.8479	25.0479	25.5388	26.0434	3	3	8.7	46.187	18.77	B7GNT8
28.864	29.0267	29.0305	28.7596	28.8438	28.9466	28.6772	28.9367	28.8235	NaN	NaN	NaN	NaN	NaN	NaN	28.1882	28.2699	28.7851	26.7273	26.6099	26.071	29.284	29.6599	29.4034	28.6559	28.6192	29.1028	30.7577	30.4759	30.6689	28.6269	29.0673	28.2876	28.6283	28.1783	28.5396	16	16	59	46.149	259.31	B7GNW2
NaN	NaN	NaN	NaN	NaN	NaN	NaN	NaN	NaN	NaN	NaN	NaN	NaN	NaN	NaN	NaN	NaN	NaN	NaN	NaN	NaN	NaN	NaN	NaN	NaN	NaN	NaN	NaN	24.4932	NaN	NaN	NaN	NaN	NaN	NaN	NaN	1	1	4.6	32.248	3.7031	B7GP45;Q8G3S7
NaN	NaN	25.4406	26.8022	NaN	26.2237	26.7761	NaN	26.9496	NaN	NaN	NaN	NaN	NaN	NaN	NaN	25.076	NaN	NaN	NaN	NaN	27.1509	27.4567	27.1539	26.1165	26.7238	27.2258	NaN	NaN	NaN	25.8042	NaN	NaN	26.443	NaN	NaN	3	3	20.2	21.388	8.535	B7GP51;Q8G3S1;D4BR25
29.3558	29.6678	29.8027	30.0056	30.4892	30.0458	29.7043	29.698	29.6569	NaN	NaN	NaN	NaN	NaN	NaN	29.2906	29.6141	29.067	26.9085	27.2768	26.874	29.5701	29.7609	29.5685	29.8228	29.5752	29.6443	28.8174	28.1929	27.8327	28.1659	28.1843	27.7273	28.749	28.2372	28.1889	2	2	68.6	7.951	128.96	Q8G3P6;D4BR45;B7GP73
NaN	NaN	NaN	NaN	24.7963	24.6537	NaN	25.8194	NaN	NaN	NaN	NaN	NaN	NaN	NaN	NaN	24.7484	NaN	NaN	NaN	NaN	NaN	NaN	NaN	NaN	NaN	NaN	NaN	NaN	NaN	NaN	NaN	NaN	NaN	NaN	NaN	4	4	16.3	40.053	6.4754	Q8G3P5;D4BR46;B7GP74
NaN	NaN	NaN	NaN	NaN	NaN	NaN	NaN	NaN	NaN	NaN	NaN	NaN	NaN	NaN	NaN	NaN	NaN	NaN	NaN	NaN	NaN	NaN	NaN	NaN	NaN	25.1866	NaN	NaN	NaN	NaN	NaN	NaN	NaN	NaN	NaN	3	3	9.5	57.122	2.5674	B7GP82;Q8G7S3
NaN	NaN	NaN	NaN	NaN	NaN	NaN	NaN	NaN	NaN	NaN	NaN	NaN	NaN	NaN	NaN	NaN	NaN	NaN	NaN	NaN	NaN	NaN	NaN	NaN	NaN	NaN	26.2604	26.0246	25.9306	NaN	NaN	NaN	NaN	NaN	NaN	1	1	34.6	69.101	6.6708	B7GP85
26.8746	27.019	26.8061	26.551	26.7031	25.9153	26.613	26.0094	26.4198	NaN	NaN	NaN	NaN	NaN	NaN	NaN	NaN	NaN	NaN	NaN	NaN	26.5839	26.6439	26.7071	25.9808	25.7027	25.1206	NaN	25.3418	NaN	NaN	NaN	NaN	NaN	25.4385	26.3289	5	5	20.7	44.114	12.817	Q8G466;D4BL71;B7GPB1
NaN	27.6167	28.1356	NaN	26.8845	NaN	NaN	27.0027	NaN	26.2094	NaN	NaN	NaN	NaN	NaN	27.2578	27.4325	27.215	NaN	NaN	NaN	27.91	26.8353	26.5986	27.5237	28.3591	NaN	27.8081	27.4603	27.3861	26.6939	26.5845	26.6799	26.9393	27.7482	27.4561	6	6	12.3	54.406	96.197	D4BL93;B7GPD0
NaN	NaN	NaN	NaN	NaN	NaN	NaN	NaN	NaN	NaN	NaN	NaN	NaN	NaN	NaN	NaN	NaN	NaN	NaN	NaN	NaN	NaN	NaN	NaN	NaN	NaN	NaN	NaN	NaN	NaN	NaN	NaN	NaN	NaN	24.8721	NaN	1	1	15.5	53.497	3.1534	B7GPD3;Q8G6G2
NaN	NaN	NaN	NaN	NaN	NaN	NaN	NaN	NaN	NaN	NaN	NaN	NaN	NaN	NaN	NaN	NaN	NaN	NaN	NaN	NaN	NaN	25.1261	25.046	NaN	NaN	NaN	NaN	NaN	NaN	NaN	NaN	NaN	NaN	NaN	NaN	3	2	5.1	81.457	4.9781	B7GPD7
NaN	NaN	NaN	NaN	NaN	NaN	NaN	NaN	NaN	NaN	NaN	NaN	NaN	NaN	NaN	NaN	NaN	NaN	NaN	NaN	NaN	NaN	NaN	NaN	NaN	NaN	NaN	NaN	NaN	NaN	NaN	NaN	NaN	NaN	NaN	NaN	2	2	23.2	20.136	1.8687	Q8G6J5;B7GPF4
NaN	NaN	NaN	NaN	NaN	NaN	NaN	NaN	NaN	NaN	NaN	NaN	NaN	NaN	NaN	NaN	NaN	NaN	NaN	NaN	NaN	NaN	NaN	NaN	NaN	NaN	NaN	NaN	NaN	NaN	NaN	NaN	NaN	NaN	NaN	25.0912	1	1	3.9	38.128	2.9426	Q8G6J6;B7GPF5;D4BLE6
29.4764	29.429	28.3617	29.6893	29.8069	29.3563	29.3919	29.3669	29.5674	NaN	NaN	NaN	NaN	NaN	NaN	29.2755	29.294	29.1573	28.2456	28.5732	28.6686	30.8977	30.9121	30.8053	30.7567	30.6741	30.732	30.0158	29.8468	29.882	29.8332	30.1084	29.91	30.5824	30.4608	30.4366	7	7	42.3	28.422	162.53	D4BR66;B7GPH3;Q8G3M6
25.9258	26.1065	25.3369	25.8597	25.9286	25.6867	26.6914	26.5123	26.359	NaN	NaN	NaN	NaN	NaN	NaN	24.7882	24.9197	24.8381	NaN	NaN	24.4295	26.8642	26.7304	26.3691	NaN	25.5514	25.8483	NaN	NaN	NaN	25.4945	24.6045	26.0036	25.458	25.5266	25.7412	4	2	44	10.906	49.371	Q8G3K9;B7GPI8
25.0322	NaN	NaN	25.4021	NaN	25.0127	25.7707	24.9223	NaN	NaN	NaN	NaN	NaN	NaN	NaN	NaN	24.4411	24.2418	22.993	NaN	NaN	NaN	25.2547	NaN	26.0205	25.1726	NaN	NaN	NaN	NaN	NaN	NaN	NaN	25.1275	25.7215	25.2175	3	3	5.9	90.415	9	Q8G3K7;D4BR83;B7GPJ0
NaN	NaN	NaN	NaN	NaN	NaN	NaN	NaN	NaN	NaN	NaN	NaN	NaN	NaN	NaN	NaN	NaN	NaN	NaN	NaN	NaN	NaN	NaN	NaN	NaN	NaN	NaN	NaN	NaN	NaN	NaN	NaN	NaN	NaN	21.7409	NaN	4	2	4.6	185.43	5.11	B7GPJ2
NaN	NaN	NaN	NaN	NaN	NaN	NaN	NaN	NaN	NaN	NaN	NaN	NaN	NaN	NaN	NaN	NaN	NaN	NaN	NaN	NaN	NaN	NaN	NaN	NaN	NaN	NaN	NaN	NaN	25.016	NaN	NaN	NaN	NaN	NaN	NaN	2	2	8.7	48.794	4.9994	D4BR86;B7GPJ5;Q8G3K4
26.5904	26.1405	26.2811	26.3251	26.4602	26.3956	26.6713	26.3163	26.4148	NaN	25.9562	26.0278	26.3456	26.4786	26.2845	26.4417	26.3817	26.3331	26.7648	26.6499	26.9329	26.672	26.2565	NaN	26.3848	26.3958	26.6531	25.5139	25.8924	26.0752	NaN	25.8044	26.5547	26.5921	26.5065	26.3125	2	2	5.5	55.116	2.1309	B7GPK7;D4BLI2
NaN	NaN	NaN	NaN	NaN	NaN	NaN	NaN	NaN	NaN	NaN	NaN	NaN	NaN	NaN	NaN	NaN	NaN	NaN	NaN	NaN	NaN	NaN	NaN	NaN	NaN	NaN	NaN	NaN	NaN	NaN	NaN	NaN	NaN	22.0145	NaN	1	1	3.1	74.032	2.3714	Q8G3J2;D4BR97;B7GPL3
NaN	NaN	NaN	NaN	NaN	NaN	26.0496	24.6483	NaN	NaN	NaN	NaN	NaN	NaN	NaN	NaN	NaN	NaN	NaN	NaN	NaN	NaN	NaN	NaN	NaN	26.1578	NaN	NaN	NaN	NaN	NaN	NaN	NaN	NaN	NaN	NaN	2	2	9.4	124.12	6.0059	B7GPN0;Q8G3I2
NaN	26.2173	NaN	NaN	NaN	NaN	NaN	25.4376	25.7514	NaN	NaN	NaN	NaN	NaN	NaN	26.0549	26.1427	NaN	NaN	NaN	NaN	NaN	25.3114	25.4053	25.6701	NaN	25.6355	NaN	NaN	NaN	NaN	NaN	NaN	NaN	NaN	NaN	2	2	33.5	53.406	12.089	B7GPQ5;Q8G3G1
NaN	NaN	NaN	NaN	NaN	NaN	NaN	NaN	NaN	NaN	NaN	25.0259	NaN	NaN	NaN	NaN	NaN	NaN	24.6661	NaN	NaN	NaN	NaN	NaN	NaN	NaN	NaN	NaN	NaN	NaN	NaN	NaN	NaN	NaN	NaN	NaN	1	1	9.9	27.207	13.892	B7GPS1
NaN	NaN	28.276	NaN	NaN	NaN	NaN	NaN	25.5144	23.8935	NaN	NaN	NaN	NaN	25.2487	NaN	25.5489	NaN	24.0723	NaN	NaN	NaN	NaN	NaN	24.5971	24.4536	24.797	NaN	NaN	NaN	26.2163	NaN	NaN	26.1432	NaN	26.381	1	1	32.2	66.935	108.53	Q8G863;B7GPT0
NaN	NaN	NaN	NaN	NaN	NaN	NaN	NaN	NaN	NaN	NaN	NaN	NaN	NaN	NaN	NaN	NaN	NaN	NaN	NaN	NaN	NaN	NaN	NaN	NaN	NaN	NaN	NaN	NaN	NaN	NaN	NaN	22.057	NaN	NaN	NaN	1	1	5.3	28.461	4.412	Q8G859;D4BRH8;B7GPT4
NaN	NaN	NaN	NaN	NaN	NaN	NaN	NaN	NaN	NaN	NaN	NaN	NaN	NaN	NaN	NaN	NaN	NaN	NaN	NaN	NaN	NaN	NaN	NaN	NaN	NaN	NaN	25.9925	NaN	NaN	NaN	NaN	NaN	NaN	NaN	NaN	1	1	38.8	27.25	2.7462	Q8CY58;B7GPU9
NaN	NaN	NaN	NaN	NaN	NaN	NaN	NaN	NaN	NaN	NaN	NaN	NaN	NaN	NaN	NaN	NaN	NaN	NaN	NaN	NaN	NaN	NaN	NaN	NaN	NaN	NaN	NaN	NaN	NaN	NaN	NaN	NaN	NaN	NaN	27.3344	1	1	6.1	21.492	2.4338	Q8G813;D4BNC1;B7GPW4
NaN	NaN	NaN	NaN	NaN	NaN	NaN	NaN	NaN	NaN	NaN	NaN	NaN	NaN	NaN	NaN	NaN	NaN	NaN	NaN	NaN	NaN	NaN	NaN	NaN	NaN	NaN	NaN	NaN	NaN	NaN	NaN	NaN	NaN	23.0645	NaN	1	1	5.7	29.043	2.5088	Q8G7Z8;D4BND5;B7GPZ1
NaN	NaN	NaN	NaN	NaN	NaN	NaN	NaN	NaN	NaN	NaN	NaN	NaN	NaN	NaN	NaN	NaN	NaN	NaN	NaN	NaN	NaN	NaN	NaN	NaN	NaN	NaN	NaN	NaN	NaN	NaN	NaN	NaN	NaN	NaN	26.2425	2	2	5.7	61.282	5.6224	D4BNE2;B7GPZ8;Q8G7Z1
25.4744	NaN	25.5483	NaN	NaN	NaN	NaN	25.2279	24.665	NaN	NaN	NaN	NaN	NaN	NaN	NaN	NaN	NaN	NaN	NaN	NaN	26.6047	26.4528	26.8258	26.3803	26.2492	25.8291	NaN	24.8612	NaN	NaN	NaN	NaN	NaN	NaN	NaN	3	3	27.2	28.564	30.991	D4BRL0;B7GQ17;Q8G7X2
30.1466	29.9851	30.1432	30.567	30.6522	30.6742	30.5105	30.7445	30.6658	NaN	NaN	NaN	NaN	NaN	NaN	29.0829	28.99	28.748	27.8911	27.8517	27.6897	30.2511	30.4314	30.296	30.6563	30.7793	30.7158	28.8979	28.7741	28.9612	29.5666	29.6641	29.2444	29.8696	29.8569	29.8345	29	2	50.2	100.23	323.31	B7GQ19
30.6179	30.7074	30.3015	30.4688	30.6881	30.6103	30.4209	30.3115	30.5344	29.3192	28.7618	28.9548	29.1714	29.2572	29.007	30.2002	30.3389	30.0229	29.26	29.6257	29.5647	30.4392	30.1215	30.4136	30.4423	30.2886	30.4743	29.7986	29.6515	29.875	29.5989	29.7665	29.7166	30.3816	30.3072	30.4601	18	3	45.7	55.842	146.45	B7GQ21;Q8G7W9
26.3326	NaN	26.4474	27.523	26.5855	26.6096	26.3146	26.4748	26.8838	NaN	NaN	NaN	NaN	NaN	NaN	25.7319	26.9895	26.2107	27.0464	25.719	26.1495	27.9072	27.2939	28.0072	27.7381	27.445	27.034	26.7868	26.804	NaN	NaN	NaN	NaN	26.3169	26.5652	26.8301	3	3	11.6	21.621	5.7086	B7GQ48;D4BRP5;Q8G4S7
NaN	NaN	NaN	27.6608	28.1618	28.331	28.3161	28.1196	NaN	NaN	NaN	NaN	NaN	NaN	NaN	NaN	NaN	NaN	NaN	NaN	NaN	30.0562	29.9068	NaN	29.4415	29.4937	29.1838	28.5657	29.0079	28.7611	NaN	27.8321	27.8929	NaN	27.6119	NaN	1	1	33.8	34.187	72.526	B7GQ62
26.1979	28.303	27.0493	26.3458	26.2647	26.5487	27.5035	26.1642	25.936	NaN	NaN	NaN	NaN	NaN	NaN	26.514	26.4673	26.4465	NaN	NaN	NaN	27.1358	26.8977	25.0384	27.3936	27.7311	28.0082	27.6891	27.893	28.0697	26.1524	26.0308	24.9803	27.1849	25.1946	27.1307	3	2	41.9	28.677	7.6432	Q8G4N5;B7GQA1;D4BLW3
NaN	NaN	NaN	NaN	25.5448	25.5601	25.1393	25.5375	25.3594	NaN	NaN	NaN	NaN	NaN	NaN	NaN	NaN	NaN	NaN	NaN	NaN	25.9791	26.3765	25.9713	25.5284	NaN	25.4419	24.9838	25.0057	24.8776	25.2149	25.447	NaN	25.422	25.163	25.2722	3	3	29.7	15.449	1.7187	Q8G4L7;D4BS20;B7GQB9
33.2446	33.3886	33.1036	33.1253	33.3119	33.2207	33.1063	33.6181	33.3275	28.6524	28.4235	28.5913	NaN	22.8875	NaN	32.4529	32.4895	32.2595	31.2297	31.2242	31.1732	33.6779	33.5821	33.7411	33.3463	33.2947	33.3611	32.2291	32.1192	32.2923	32.4874	32.6034	32.5467	33.0055	32.8262	32.7978	19	19	67.6	37.774	323.31	D4BS21;B7GQC0;Q8G4L6
27.9028	27.8515	NaN	28.0643	28.2509	28.4514	28.2349	28.4031	28.5393	NaN	NaN	NaN	NaN	NaN	NaN	27.6987	28.379	27.8912	27.3283	27.3674	27.5469	29.1181	29.1255	29.1266	28.8199	28.5177	28.8258	29.1404	29.01	29.0357	28.2081	28.6974	28.5086	28.681	28.9642	28.9025	4	4	18.1	14.605	31.78	Q8G4L1;D4BS26;B7GQC4
NaN	NaN	NaN	25.4445	26.0409	NaN	NaN	25.6587	NaN	NaN	NaN	NaN	NaN	NaN	NaN	NaN	NaN	NaN	25.4728	25.118	NaN	26.0789	NaN	NaN	26.7425	26.5946	26.864	NaN	NaN	NaN	NaN	NaN	NaN	NaN	26.0965	NaN	1	1	33.4	70.158	6.057	B7GQD4;Q8G4K1
26.3874	NaN	26.1773	NaN	NaN	NaN	NaN	NaN	25.9817	NaN	NaN	NaN	NaN	NaN	NaN	NaN	NaN	26.2765	NaN	25.8058	NaN	26.7394	26.5022	NaN	NaN	25.6863	NaN	26.0876	26.2594	NaN	NaN	NaN	26.4422	26.2282	26.9281	NaN	3	3	16.9	33.852	16.267	D4BS50;B7GQE3;Q8G4J4
NaN	NaN	NaN	NaN	NaN	NaN	NaN	NaN	NaN	NaN	NaN	NaN	NaN	NaN	NaN	NaN	NaN	NaN	NaN	NaN	NaN	26.9978	27.0763	27.0638	27.0808	NaN	NaN	NaN	NaN	NaN	NaN	NaN	NaN	NaN	NaN	NaN	1	1	5.1	35.667	21.899	Q8G4J3;D4BS51;B7GQE4
29.995	29.781	29.5725	29.1002	29.8015	29.2356	29.3784	29.9269	29.9603	29.3728	28.922	28.7269	28.4739	28.1507	28.6538	29.3192	29.3417	28.9467	28.334	27.989	28.0979	29.7546	29.819	29.9417	29.7281	29.636	29.7722	29.7028	29.421	29.7289	29.2333	28.491	NaN	29.3253	29.1781	29.37	15	15	27.1	97.496	68.376	Q8G4I5;B7GQF2;D4BS59
NaN	NaN	NaN	NaN	NaN	NaN	NaN	NaN	NaN	NaN	NaN	NaN	NaN	NaN	NaN	NaN	NaN	NaN	NaN	NaN	NaN	NaN	NaN	NaN	NaN	NaN	NaN	NaN	NaN	NaN	NaN	NaN	NaN	NaN	NaN	NaN	1	1	7.7	18.87	2.414	B7GQG6;D4BS71;Q8G4H0
26.9931	27.6023	24.3925	26.4563	25.4586	25.2467	25.4995	25.5351	26.3427	NaN	NaN	NaN	NaN	NaN	24.0687	23.5593	24.5795	24.6755	NaN	NaN	NaN	25.4527	25.8261	23.4	25.4159	26.3207	24.2857	NaN	25.0823	24.7314	NaN	NaN	NaN	25.8142	NaN	NaN	5	4	18.1	41.8	10.177	Q8G4G9;D4BS73;B7GQG8;Q1GB51;Q03AQ0
26.7944	26.9696	NaN	26.0565	26.964	26.9778	27.106	26.8113	26.6539	NaN	NaN	NaN	NaN	25.5417	25.7549	NaN	26.9496	26.2478	NaN	NaN	NaN	26.3965	26.9371	26.4854	27.1446	26.3609	NaN	26.991	27.1618	26.959	27.2531	27.2926	26.2206	26.6287	26.52	26.6292	6	6	14.4	52.236	13.909	B7GQH9;D4BS84;Q8G4F8
NaN	NaN	NaN	NaN	NaN	NaN	NaN	NaN	NaN	NaN	NaN	NaN	NaN	21.0533	NaN	NaN	NaN	NaN	NaN	NaN	NaN	NaN	NaN	NaN	NaN	NaN	NaN	NaN	NaN	NaN	24.8925	25.0303	NaN	NaN	NaN	NaN	3	3	2.8	171.47	2.5093	B7GQI3;Q8G4F4
NaN	26.3907	27.6258	26.657	NaN	26.7524	27.3117	27.2063	26.695	NaN	NaN	27.3011	NaN	NaN	NaN	26.4247	NaN	NaN	NaN	NaN	NaN	28.2554	27.3196	NaN	28.0659	27.1191	NaN	NaN	26.4827	NaN	NaN	NaN	NaN	26.8564	27.341	26.2514	6	6	24.4	45.375	21.261	B7GQR3;Q8G490;D4BPW0
NaN	NaN	NaN	NaN	NaN	NaN	NaN	NaN	NaN	NaN	NaN	NaN	NaN	NaN	NaN	NaN	NaN	NaN	NaN	NaN	NaN	NaN	NaN	NaN	23.5901	NaN	NaN	NaN	NaN	NaN	NaN	NaN	NaN	NaN	NaN	NaN	1	0	26.2	20.083	1.97	B7GQS1
NaN	NaN	NaN	NaN	NaN	NaN	NaN	NaN	NaN	NaN	NaN	NaN	NaN	NaN	NaN	NaN	NaN	NaN	NaN	NaN	NaN	NaN	NaN	NaN	NaN	NaN	NaN	NaN	NaN	NaN	NaN	NaN	NaN	24.6907	NaN	NaN	2	2	11.7	27.551	6.3142	Q8G6F7;D4BPU7;B7GQS5
NaN	NaN	NaN	27.1492	NaN	26.1415	27.2626	27.2066	27.0068	NaN	NaN	NaN	NaN	NaN	NaN	27.6788	27.211	27.6543	25.7185	NaN	NaN	28.0324	28.47	28.4888	26.5792	27.5705	26.7944	NaN	NaN	NaN	27.6626	NaN	NaN	25.5967	NaN	28.7149	4	4	64.3	41.895	91.767	B7GQU7;Q8G6D6
NaN	NaN	NaN	NaN	NaN	NaN	NaN	NaN	NaN	NaN	NaN	NaN	NaN	NaN	NaN	NaN	NaN	NaN	NaN	NaN	NaN	25.066	25.8349	25.5829	24.1021	NaN	NaN	NaN	NaN	NaN	NaN	NaN	NaN	NaN	NaN	NaN	2	2	12.7	33.871	19.298	P59050;D4BPI0;B7GQV0
NaN	NaN	NaN	NaN	NaN	NaN	NaN	NaN	NaN	NaN	NaN	NaN	NaN	NaN	NaN	NaN	NaN	NaN	NaN	NaN	NaN	NaN	NaN	NaN	NaN	NaN	NaN	NaN	NaN	NaN	NaN	NaN	NaN	NaN	NaN	NaN	1	1	27.4	75.788	16.386	B7GQV6
NaN	NaN	NaN	NaN	NaN	NaN	NaN	NaN	NaN	NaN	NaN	NaN	NaN	NaN	NaN	NaN	NaN	NaN	NaN	NaN	NaN	27.8656	27.8031	27.7726	NaN	27.3402	NaN	NaN	25.8104	NaN	NaN	NaN	NaN	28.293	28.2557	NaN	2	2	16.3	28.995	3.0551	Q8G6C5;B7GR10
29.7049	28.3019	29.062	29.6413	29.6574	29.7408	29.883	29.9537	29.9143	NaN	25.9886	NaN	NaN	NaN	NaN	29.613	29.8294	29.6291	28.5959	28.1429	28.6461	30.1394	29.9314	30.0563	30.4561	30.4329	30.1454	29.2148	29.3516	29.3292	28.5052	28.4376	28.5715	29.0125	29.3703	29.5187	8	8	40.2	27.092	194.31	D4BPJ5;B7GR15;Q8G6C0
NaN	NaN	NaN	NaN	NaN	NaN	NaN	NaN	NaN	NaN	NaN	NaN	NaN	NaN	NaN	NaN	NaN	NaN	NaN	NaN	NaN	NaN	NaN	27.0261	27.0275	NaN	NaN	NaN	NaN	NaN	NaN	NaN	NaN	NaN	NaN	NaN	2	2	18	15.549	4.3398	Q8G6B6;D4BPJ9;B7GR19
NaN	NaN	NaN	NaN	NaN	NaN	NaN	NaN	NaN	NaN	NaN	NaN	NaN	NaN	NaN	NaN	NaN	NaN	NaN	NaN	NaN	NaN	NaN	NaN	NaN	NaN	NaN	NaN	NaN	NaN	NaN	NaN	NaN	NaN	NaN	23.9069	1	1	17.7	15.797	6.4532	D4BPK7;Q8G6A9;B7GR26
25.9259	26.6703	25.6369	27.673	28.1007	27.8746	26.9385	26.416	27.2474	NaN	NaN	NaN	NaN	NaN	NaN	NaN	24.773	NaN	25.5993	25.1331	NaN	27.7775	28.25	27.0493	27.6265	27.3455	27.3434	26.3231	25.1509	25.7367	25.3375	26.6352	26.6923	27.0185	26.8623	25.6087	6	6	46.1	13.173	14.871	Q8G6A4;D4BPL4;B7GR33
26.2582	27.259	27.7413	27.0662	27.2545	26.6636	26.4826	26.9331	26.922	26.6182	27.0432	27.0588	26.4766	26.6527	26.5636	26.3976	25.6358	25.4043	26.0255	26.1467	25.9091	26.4579	26.4268	26.5441	26.6411	26.05	26.2061	26.1166	25.9083	26.042	26.6909	NaN	NaN	NaN	26.6047	25.543	5	5	8.8	75.094	24.483	Q8G690;D4BPN1;B7GRM9
NaN	NaN	NaN	NaN	NaN	NaN	NaN	NaN	NaN	NaN	NaN	NaN	NaN	NaN	NaN	NaN	NaN	NaN	NaN	NaN	NaN	NaN	NaN	NaN	NaN	NaN	NaN	NaN	NaN	27.9377	NaN	NaN	NaN	NaN	NaN	NaN	1	1	39.2	8.2591	2.9277	B7GRT3
NaN	NaN	NaN	NaN	NaN	NaN	NaN	NaN	NaN	NaN	NaN	NaN	NaN	NaN	NaN	NaN	NaN	NaN	NaN	NaN	NaN	NaN	NaN	NaN	NaN	NaN	NaN	NaN	NaN	NaN	NaN	NaN	NaN	NaN	26.7784	NaN	1	1	2.4	60.541	2.3279	Q8G665;B7GRU4
NaN	NaN	NaN	NaN	NaN	NaN	NaN	NaN	NaN	NaN	NaN	NaN	NaN	NaN	NaN	NaN	NaN	NaN	NaN	NaN	NaN	NaN	NaN	NaN	NaN	NaN	NaN	NaN	NaN	NaN	NaN	NaN	NaN	NaN	23.8227	NaN	2	2	9.8	35.127	18.012	Q8G663;D4BPF9;B7GRU6
NaN	NaN	NaN	NaN	NaN	NaN	NaN	NaN	NaN	NaN	NaN	NaN	NaN	NaN	NaN	NaN	NaN	NaN	NaN	NaN	NaN	NaN	NaN	NaN	NaN	NaN	NaN	NaN	NaN	NaN	NaN	NaN	NaN	23.0724	NaN	NaN	1	1	6.5	27.38	2.014	Q8G625;D4BPC8;B7GRX7
24.2687	NaN	NaN	NaN	NaN	24.1057	25.1684	25.6251	NaN	NaN	NaN	NaN	NaN	NaN	NaN	NaN	NaN	23.3008	24.5398	25.3334	24.6259	NaN	NaN	26.2688	26.249	NaN	NaN	26.4106	25.7331	26.5664	NaN	NaN	NaN	NaN	NaN	NaN	6	6	17.4	69.257	17.132	Q8G603;D4BPB4;B7GRY7
24.7622	NaN	NaN	NaN	NaN	NaN	25.7428	26.2722	26.006	NaN	NaN	NaN	NaN	NaN	NaN	NaN	NaN	NaN	NaN	NaN	NaN	25.9824	26.1734	26.016	25.3662	25.7712	25.4476	25.099	NaN	NaN	NaN	NaN	24.8918	NaN	24.6508	NaN	3	3	31.4	8.9163	4.5427	Q8G602;D4BPB3;B7GRY8
NaN	NaN	NaN	NaN	NaN	NaN	NaN	NaN	NaN	NaN	NaN	NaN	NaN	NaN	NaN	NaN	NaN	NaN	NaN	NaN	NaN	NaN	NaN	NaN	NaN	NaN	NaN	NaN	NaN	NaN	NaN	NaN	NaN	NaN	NaN	26.5863	1	1	10	11.121	7.9013	B7GRZ5
NaN	NaN	NaN	NaN	NaN	NaN	NaN	NaN	NaN	NaN	NaN	NaN	NaN	NaN	NaN	NaN	NaN	NaN	NaN	NaN	NaN	NaN	NaN	NaN	NaN	NaN	NaN	NaN	NaN	25.5154	NaN	NaN	NaN	NaN	NaN	NaN	2	2	9	52.144	2.5244	Q8G5Z1;D4BPA0;B7GS81
26.089	26.3788	26.0164	26.7771	25.6043	27.2317	26.6634	25.3002	26.8968	NaN	NaN	NaN	NaN	NaN	NaN	26.1533	25.9138	NaN	NaN	NaN	26.1601	27.6258	27.2384	27.4217	27.1092	27.0804	26.4237	26.2655	25.9724	26.199	26.1643	NaN	26.1782	27.0405	26.5769	NaN	9	9	38.2	45.575	16.888	B7GS90;Q8G5Y2;D4BP90
27.8113	27.9021	27.3092	27.7997	27.9932	28.1964	28.2206	28.5219	28.2311	25.6556	26.5379	26.8884	25.9065	26.1885	25.8557	26.7149	26.9587	27.2499	26.211	26.8776	26.5751	28.0351	27.8361	28.0937	27.6962	26.0603	27.3662	26.691	26.6174	27.1266	26.412	26.709	26.7424	27.7869	27.4805	27.4872	4	4	10.6	55.605	27.917	Q8G5X9;D4BP87;B7GS93
24.6436	24.7346	24.7218	26.0626	26.2157	26.7193	26.3284	26.4369	25.9722	23.9086	24.2889	24.3115	23.6564	23.7129	24.2585	23.4467	23.5407	23.3999	24.4067	23.9198	23.8271	26.5093	26.4788	26.3622	25.4836	25.2325	25.1768	22.5789	22.353	22.8593	25.5086	25.5707	25.073	24.459	24.4789	24.0347	2	2	52.6	60.982	11.967	Q8G5X7;B7GS94
NaN	NaN	NaN	NaN	NaN	22.9071	NaN	NaN	NaN	NaN	NaN	NaN	NaN	NaN	NaN	NaN	NaN	NaN	NaN	NaN	NaN	NaN	NaN	NaN	NaN	NaN	NaN	NaN	NaN	NaN	NaN	NaN	NaN	NaN	NaN	NaN	1	1	13.6	9.6029	2.8553	D4BP84;Q8G5X5;B7GS95
NaN	NaN	NaN	NaN	NaN	NaN	NaN	NaN	NaN	NaN	NaN	NaN	NaN	NaN	NaN	NaN	NaN	NaN	NaN	NaN	NaN	NaN	25.6243	NaN	NaN	NaN	NaN	NaN	NaN	NaN	NaN	NaN	NaN	NaN	NaN	NaN	2	2	17.5	10.866	4.6033	B7GSA5;D4BP72
NaN	NaN	NaN	NaN	NaN	25.5619	25.7281	NaN	NaN	NaN	NaN	NaN	NaN	NaN	NaN	NaN	NaN	NaN	NaN	NaN	NaN	NaN	NaN	NaN	NaN	NaN	26.1963	NaN	NaN	NaN	NaN	NaN	NaN	NaN	NaN	NaN	3	3	15	22.788	3.0861	D4BP70;B7GSA7
29.7943	29.8006	29.4988	30.2821	30.2884	30.3117	30.0556	30.2258	30.0333	28.9876	28.9596	28.7599	28.9683	28.7216	28.5419	30.1374	30.3904	29.769	29.2132	29.1843	28.8833	30.5218	30.6051	30.6224	30.3394	30.5227	30.5264	29.1392	29.7521	30.2873	30.3981	29.262	29.2768	30.0149	29.7945	30.032	8	2	50.5	23.719	92.666	P59127;B7GSB1
25.2407	NaN	NaN	25.2948	25.3064	25.4972	25.4931	25.6237	25.4668	NaN	NaN	NaN	NaN	NaN	NaN	24.6139	24.6617	NaN	NaN	NaN	24.5017	25.5524	25.5783	26.063	25.2996	25.2983	25.2647	NaN	NaN	NaN	NaN	NaN	NaN	NaN	NaN	NaN	3	2	14.5	20.856	2.379	B7GSB6;Q8G5W1
26.2178	26.165	26.1914	26.6349	NaN	26.2455	26.3117	26.5695	26.4888	NaN	NaN	NaN	NaN	NaN	NaN	NaN	NaN	NaN	NaN	NaN	NaN	27.1293	27.2308	27.316	26.6352	26.6377	26.5571	NaN	NaN	NaN	NaN	NaN	25.7619	NaN	26.0445	NaN	2	2	14	24.053	15.488	D4BP42;B7GSD3;Q8G5U8
28.425	NaN	NaN	29	29.219	28.9241	29.2464	29.0387	NaN	NaN	NaN	NaN	NaN	NaN	NaN	28.8237	NaN	30.2674	NaN	NaN	27.7985	30.4174	29.9967	30.2598	NaN	NaN	NaN	NaN	NaN	NaN	NaN	NaN	NaN	27.9749	28.1999	28.1349	1	1	66	17.808	9.5075	B7GSI5;Q8G6M1
28.9753	28.6209	28.6325	28.3025	28.8697	29.2185	29.3557	29.5221	29.0561	NaN	NaN	NaN	NaN	NaN	NaN	28.0096	28.1288	27.7584	28.1032	NaN	NaN	29.888	29.801	29.8664	29.2624	29.2464	29.4156	28.6548	28.2164	28.3198	NaN	NaN	NaN	28.478	28.9321	28.0195	6	6	22.3	45.691	61.351	Q8G6M2;D4BLH2;B7GSI6
25.4258	NaN	NaN	25.2277	23.9937	25.2423	25.2374	24.0464	NaN	NaN	NaN	NaN	NaN	NaN	NaN	NaN	NaN	NaN	NaN	NaN	NaN	NaN	25.3553	NaN	NaN	NaN	27.13	NaN	NaN	NaN	NaN	NaN	NaN	NaN	NaN	NaN	3	3	6.9	66.231	4.0013	Q8G6M5;B7GSJ0;D4BLH6
NaN	NaN	NaN	NaN	NaN	NaN	NaN	NaN	NaN	NaN	NaN	NaN	NaN	NaN	NaN	NaN	NaN	NaN	NaN	NaN	NaN	NaN	NaN	NaN	NaN	NaN	NaN	NaN	NaN	25.5122	NaN	NaN	NaN	NaN	NaN	NaN	1	1	21.6	102.62	4.3178	B7GSL1;Q8G6N4
NaN	NaN	NaN	NaN	NaN	NaN	NaN	NaN	NaN	NaN	NaN	NaN	NaN	NaN	NaN	NaN	NaN	NaN	NaN	NaN	26.1121	NaN	NaN	27.6837	NaN	NaN	NaN	NaN	NaN	NaN	NaN	27.0504	NaN	NaN	NaN	NaN	2	2	4.2	68.595	1.9331	Q8G6N5;B7GSL2;D4BLJ0
29.4219	29.8007	29.5296	29.5522	29.7056	29.5595	29.7393	29.7511	29.7569	27.5702	27.3448	27.8137	27.9783	27.6087	26.7705	29.3039	29.3413	29.1545	28.4649	28.6712	28.723	29.8501	30.1296	29.7032	29.6698	29.7342	29.4263	29.7398	28.9955	30.0381	28.7171	29.0699	28.9389	29.4297	29.3617	29.6726	19	1	29.1	93.926	218.77	B7GSM2
NaN	NaN	NaN	NaN	NaN	NaN	NaN	NaN	NaN	NaN	NaN	NaN	NaN	NaN	NaN	NaN	NaN	NaN	NaN	NaN	NaN	NaN	NaN	NaN	NaN	NaN	NaN	23.0142	NaN	NaN	NaN	NaN	NaN	NaN	NaN	NaN	2	1	7	34.591	2.4388	Q8G6Q0;B7GSN0
30.1978	29.2222	29.3251	29.0381	29.2705	29.2262	29.878	29.8019	30.0339	29.9153	29.6767	29.2011	29.427	28.9372	28.9816	30.2376	30.2359	30.2572	29.2403	29.3214	29.0667	30.3862	30.2689	30.276	30.1141	29.953	30.1184	29.6638	29.5245	29.7346	28.7744	28.9322	29.2462	30.0109	29.5483	29.5231	10	10	54.1	25.371	60.26	D4BLL5;B7GSN5;Q8G6Q5
NaN	NaN	NaN	NaN	NaN	NaN	NaN	NaN	NaN	NaN	NaN	NaN	NaN	NaN	NaN	NaN	NaN	NaN	NaN	NaN	NaN	NaN	NaN	NaN	NaN	NaN	NaN	NaN	NaN	25.0758	NaN	NaN	NaN	NaN	NaN	NaN	1	1	5.9	36.505	2.5512	B7GSP1
NaN	NaN	NaN	NaN	NaN	NaN	NaN	NaN	NaN	NaN	NaN	NaN	NaN	NaN	NaN	NaN	NaN	NaN	NaN	NaN	NaN	NaN	NaN	NaN	NaN	NaN	NaN	NaN	NaN	19.5247	NaN	NaN	NaN	NaN	NaN	NaN	1	1	2.4	67.499	4.1607	Q8G6T3;D4BLN3;B7GSQ3
25.7529	26.0293	25.785	NaN	NaN	NaN	NaN	26.9756	26.4818	NaN	NaN	NaN	NaN	NaN	NaN	NaN	NaN	NaN	NaN	25.0204	NaN	26.8664	NaN	26.8489	26.6153	26.9053	26.509	25.182	NaN	NaN	NaN	NaN	25.7897	25.7072	25.9168	26.0898	2	2	10.8	21.863	6.1274	D4BP08;B7GSS6
NaN	NaN	NaN	NaN	NaN	NaN	NaN	NaN	NaN	NaN	NaN	NaN	NaN	NaN	NaN	23.6061	NaN	NaN	NaN	NaN	NaN	NaN	NaN	NaN	NaN	NaN	NaN	NaN	NaN	25.7399	NaN	NaN	NaN	NaN	NaN	NaN	2	2	29.3	8.3517	3.08	D4BNZ8;B7GST3
26.0471	NaN	NaN	NaN	NaN	NaN	NaN	NaN	NaN	NaN	NaN	NaN	NaN	NaN	NaN	NaN	NaN	NaN	NaN	NaN	NaN	NaN	NaN	NaN	NaN	NaN	NaN	NaN	NaN	NaN	NaN	NaN	NaN	NaN	NaN	NaN	3	3	10	66.006	5.293	B7GSU7;D4BNX7;Q8G5R6
NaN	NaN	NaN	NaN	NaN	NaN	NaN	NaN	NaN	NaN	NaN	NaN	NaN	NaN	NaN	NaN	NaN	NaN	NaN	NaN	NaN	NaN	NaN	NaN	NaN	NaN	NaN	NaN	NaN	NaN	NaN	NaN	NaN	NaN	NaN	23.6281	2	2	5.5	49.67	4.1795	D4BNX1;B7GSV2;Q8G5R1
26.7052	26.8002	26.5022	26.7859	26.6713	27.0106	26.1241	26.7881	26.3185	NaN	25.5762	25.6253	25.7734	NaN	25.9616	NaN	NaN	NaN	NaN	NaN	NaN	26.2862	26.511	NaN	NaN	NaN	NaN	NaN	NaN	NaN	NaN	NaN	NaN	NaN	NaN	NaN	2	2	51.4	90.262	7.1741	B7GSW1
24.3955	NaN	NaN	25.7914	25.3936	25.5544	NaN	NaN	NaN	NaN	NaN	NaN	NaN	NaN	NaN	NaN	NaN	NaN	NaN	NaN	NaN	NaN	NaN	25.4014	NaN	NaN	NaN	NaN	NaN	NaN	NaN	NaN	NaN	27.5134	27.7663	NaN	1	1	3.7	41.568	7.0523	Q8G5Q0;B7GSW4
NaN	NaN	NaN	NaN	NaN	NaN	NaN	NaN	NaN	NaN	NaN	NaN	NaN	NaN	NaN	NaN	NaN	NaN	NaN	NaN	NaN	NaN	NaN	NaN	NaN	NaN	NaN	NaN	NaN	28.5317	NaN	NaN	NaN	NaN	NaN	NaN	2	2	57.7	92.458	53.096	B7GSW8
NaN	NaN	NaN	24.4724	24.5933	24.6383	25.1147	24.791	24.3431	NaN	NaN	24.4948	NaN	NaN	NaN	NaN	NaN	NaN	24.6037	NaN	NaN	25.99	26.2269	25.895	24.7993	24.8715	24.565	NaN	NaN	NaN	NaN	25.0722	NaN	NaN	NaN	NaN	1	1	35.1	36.836	16.502	B7GSX1
27.2131	NaN	26.5272	NaN	26.8187	27.1347	26.4922	26.7035	26.8514	NaN	NaN	NaN	NaN	NaN	NaN	NaN	26.5116	26.3597	25.3415	25.6068	NaN	27.285	27.0908	27.1255	27.381	27.5936	27.2619	NaN	NaN	27.6935	NaN	NaN	NaN	27.0991	27.3002	26.9909	3	3	24.4	60.962	44.629	B7GSX5
25.581	26.2823	26.3448	NaN	NaN	NaN	25.8346	25.8298	NaN	NaN	NaN	NaN	NaN	NaN	NaN	25.2339	NaN	NaN	NaN	NaN	NaN	NaN	24.2792	25.4421	25.7603	NaN	NaN	NaN	25.998	NaN	NaN	26.398	NaN	27.4601	NaN	NaN	3	3	5.1	104.74	4.721	Q8G5M4;B7GSY8;D4BNR1
NaN	NaN	NaN	NaN	NaN	NaN	NaN	NaN	NaN	NaN	NaN	NaN	NaN	NaN	NaN	NaN	NaN	NaN	NaN	NaN	NaN	NaN	26.5973	NaN	NaN	NaN	NaN	NaN	NaN	NaN	NaN	NaN	NaN	NaN	NaN	NaN	4	1	9.1	79.582	6.0828	B7GSZ2
NaN	NaN	NaN	NaN	NaN	NaN	NaN	NaN	NaN	NaN	NaN	NaN	NaN	NaN	NaN	NaN	NaN	NaN	NaN	NaN	NaN	NaN	NaN	NaN	NaN	28.017	NaN	NaN	NaN	NaN	NaN	NaN	NaN	NaN	NaN	NaN	1	1	12.5	84.512	11.572	B7GT06
NaN	NaN	NaN	NaN	NaN	NaN	NaN	NaN	NaN	NaN	NaN	NaN	NaN	NaN	NaN	NaN	NaN	NaN	NaN	NaN	NaN	NaN	NaN	NaN	NaN	NaN	NaN	NaN	NaN	NaN	NaN	NaN	NaN	NaN	NaN	NaN	1	1	9.9	16.421	1.9238	B7GT12;Q8G5K4
28.1706	28.7747	28.5516	28.3095	28.4656	28.5029	28.1156	28.5518	28.1715	NaN	NaN	NaN	NaN	NaN	NaN	27.5637	27.8686	27.2859	26.3803	26.6312	26.3435	27.9763	28.0984	28.0008	28.1557	28.1707	28.3735	27.9789	28.6034	29.0541	27.2101	27.7403	27.7601	27.9346	28.2548	28.0074	10	5	39.5	46.496	28.64	B7GT29;Q8G6T9
NaN	NaN	NaN	NaN	NaN	NaN	NaN	NaN	NaN	NaN	NaN	NaN	NaN	NaN	NaN	NaN	NaN	NaN	NaN	NaN	NaN	NaN	NaN	NaN	NaN	NaN	NaN	NaN	NaN	NaN	NaN	NaN	NaN	NaN	NaN	25.148	1	1	8.5	56.353	3.1769	D4BLP7;B7GT34
24.4324	NaN	NaN	NaN	NaN	NaN	24.4316	NaN	NaN	NaN	NaN	NaN	NaN	NaN	NaN	NaN	NaN	24.5005	NaN	NaN	24.1562	25.5427	24.9155	25.0804	NaN	24.4864	NaN	NaN	NaN	NaN	NaN	23.8725	NaN	NaN	NaN	NaN	2	1	43.1	38.579	5.1555	B7GT37;Q8G6V1
NaN	NaN	NaN	NaN	NaN	NaN	NaN	NaN	NaN	NaN	NaN	NaN	NaN	NaN	NaN	NaN	NaN	NaN	NaN	NaN	NaN	NaN	NaN	25.6932	NaN	NaN	NaN	NaN	NaN	NaN	NaN	NaN	NaN	NaN	NaN	NaN	2	2	6.8	67.101	8.3101	Q8G6V3;B7GT43;D4BLQ4
33.375	32.875	32.6413	33.0714	33.22	33.27	33.0606	33.2403	33.0955	31.7723	31.4439	31.6496	31.339	31.0646	31.2553	33.3953	33.3775	33.3371	31.8437	31.8915	32.0057	33.1142	33.1471	33.1575	33.1204	32.9074	32.8942	32.0593	32.0769	32.1291	32.773	32.8796	32.939	32.8032	32.7319	32.6024	33	3	59.1	67.225	323.31	B7GT47;Q8G6W1
27.9243	NaN	27.6495	27.5787	27.8618	27.8085	28.1309	28.1423	28.2327	NaN	NaN	NaN	NaN	NaN	NaN	28.3167	28.3329	28.2378	25.4383	26.7856	26.3431	28.0382	27.8285	27.6784	28.1028	28.2142	28.3257	27.4032	27.1211	NaN	27.1662	27.1115	27.3289	27.0935	27.2033	27.5194	3	3	8.7	23.569	20.515	Q8G6W2;D4BLS1;B7GT48
NaN	NaN	NaN	NaN	NaN	NaN	NaN	NaN	NaN	NaN	NaN	NaN	NaN	NaN	NaN	NaN	NaN	NaN	NaN	NaN	NaN	NaN	NaN	NaN	NaN	NaN	NaN	NaN	NaN	NaN	NaN	NaN	NaN	NaN	NaN	23.5978	1	1	5.5	27.041	4.797	Q8G6Y6;D4BLU7;B7GT70
27.9671	27.8051	27.818	28.3671	28.2343	28.4586	27.3399	27.1954	27.5873	NaN	NaN	NaN	NaN	NaN	NaN	28.3	26.1667	26.4092	25.5277	24.9253	24.5871	27.3829	27.193	27.1905	27.1936	27.1612	27.071	25.5755	25.4362	25.9452	NaN	26.3307	NaN	28.188	27.0034	26.7554	2	2	20.2	19.61	40.612	D4BLU8;B7GT71;Q8G6Y7
NaN	NaN	NaN	NaN	NaN	NaN	NaN	NaN	NaN	NaN	NaN	NaN	NaN	NaN	NaN	NaN	NaN	NaN	NaN	NaN	NaN	NaN	NaN	NaN	NaN	NaN	NaN	NaN	NaN	NaN	NaN	NaN	NaN	NaN	23.2636	NaN	1	1	5.3	22.624	3.4843	D4BLV1;B7GT73;Q8G6Y9
34.3218	34.3478	33.7588	33.7322	34.0015	33.78	33.7929	34.0323	33.7263	30.9548	30.6306	30.5222	28.0602	24.728	25.3393	33.9818	34.1443	33.9052	33.1126	33.5688	33.4956	34.722	35.0621	35.0157	35.0274	34.6899	34.8705	30.5413	31.4038	31.5211	34.8769	35.0337	35.0467	34.3473	34.7338	34.6378	3	3	38.4	8.5766	61.97	B7GT83;D4BLY1
NaN	NaN	NaN	23.6974	24.3903	NaN	24.2937	24.6513	23.8796	24.6708	24.4704	24.5009	NaN	NaN	NaN	23.5722	24.8108	24.439	25.6934	24.9474	24.0784	25.6191	25.9507	25.7076	25.2918	25.4142	24.8943	24.8188	NaN	24.3344	NaN	26.2322	NaN	NaN	NaN	24.37	1	1	13.9	12.574	3.8523	B7GT88
26.8151	26.0385	26.3333	26.0634	NaN	26.307	26.1653	26.1813	26.1254	NaN	NaN	NaN	NaN	NaN	NaN	26.5735	26.5369	26.0918	25.1046	NaN	NaN	26.6188	26.6622	27.4539	26.3412	27.0539	26.3601	NaN	NaN	25.5188	26.4034	25.7588	25.5378	27.2605	27.3493	26.6744	5	2	31.5	24.683	12.196	B7GT92;D4BLZ5
25.4347	25.3024	NaN	25.4748	NaN	NaN	26.4293	26.6517	26.1386	NaN	NaN	NaN	NaN	NaN	NaN	NaN	NaN	NaN	NaN	NaN	NaN	26.7882	27.5327	27.6486	27.0625	26.9337	26.8202	NaN	NaN	NaN	26.1392	NaN	25.4798	24.3804	25.8008	NaN	4	3	27.8	32.207	52.386	B7GT93
26.5803	NaN	26.3673	NaN	26.9764	26.8741	26.9053	26.8874	26.9752	NaN	NaN	NaN	NaN	NaN	NaN	NaN	NaN	NaN	NaN	NaN	NaN	27.4174	27.4235	27.4381	27.5586	26.934	27.1248	NaN	NaN	NaN	NaN	27.3681	NaN	26.8573	27.163	26.7717	2	2	11.7	31.829	12.14	B7GT94
26.939	27.077	28.1498	27.0498	26.17	28.5865	28.5754	27.58	28.2329	NaN	NaN	NaN	NaN	NaN	NaN	26.8448	26.3676	26.4609	26.0999	26.25	26.0387	27.7507	28.9007	28.2303	27.8485	27.3906	27.8555	26.7418	26.5739	26.8851	26.2797	24.7581	26.1505	27.0441	26.8181	26.7703	3	2	42.3	56.762	11.519	B7GT97
NaN	NaN	NaN	NaN	NaN	NaN	NaN	NaN	NaN	NaN	NaN	NaN	NaN	NaN	NaN	NaN	NaN	NaN	NaN	NaN	NaN	25.7573	NaN	NaN	NaN	NaN	NaN	NaN	NaN	NaN	NaN	NaN	NaN	NaN	NaN	NaN	1	1	2.9	53.157	4.3268	B7GTD3;Q8G741;D4BM33
NaN	25.7811	NaN	NaN	NaN	NaN	NaN	NaN	24.7829	NaN	NaN	NaN	NaN	NaN	NaN	NaN	25.0331	NaN	NaN	NaN	NaN	26.4037	NaN	NaN	NaN	24.2606	24.1867	NaN	NaN	NaN	NaN	NaN	NaN	NaN	NaN	25.7639	1	1	48.9	10.406	10.718	Q8G5J9;B7GTD9
NaN	NaN	NaN	NaN	NaN	NaN	26.2088	26.2543	NaN	NaN	NaN	NaN	NaN	NaN	NaN	NaN	NaN	NaN	NaN	NaN	NaN	26.1059	NaN	26.8258	26.4509	NaN	NaN	25.9146	25.5837	25.536	NaN	NaN	26.8513	NaN	NaN	NaN	3	3	8.8	45.57	4.8009	Q8G5H9;D4BNL5;B7GTL2
NaN	NaN	24.4216	NaN	NaN	NaN	NaN	NaN	NaN	NaN	NaN	NaN	NaN	NaN	24.8988	NaN	NaN	NaN	NaN	NaN	NaN	NaN	NaN	NaN	NaN	NaN	NaN	NaN	NaN	NaN	NaN	NaN	NaN	NaN	NaN	NaN	3	3	6.2	46.731	2.515	B7GTL3;Q8G5H8
NaN	NaN	NaN	NaN	NaN	NaN	NaN	NaN	NaN	NaN	NaN	NaN	NaN	NaN	NaN	NaN	NaN	NaN	NaN	NaN	NaN	NaN	NaN	NaN	NaN	NaN	20.1157	NaN	NaN	NaN	NaN	NaN	NaN	NaN	NaN	NaN	1	1	9.5	37.187	2.2942	Q8G5G3;B7GTN0
NaN	NaN	NaN	NaN	NaN	NaN	NaN	NaN	NaN	NaN	NaN	NaN	NaN	NaN	NaN	NaN	NaN	NaN	NaN	NaN	NaN	NaN	NaN	NaN	NaN	NaN	NaN	NaN	NaN	NaN	NaN	NaN	NaN	NaN	NaN	22.9423	1	1	5.4	28.894	6.3009	D4BNJ8;B7GTN1;Q8G5G2
29.0557	28.269	28.4769	28.9215	28.9763	28.7147	28.3354	28.8005	29.0161	NaN	NaN	27.386	27.5983	NaN	NaN	29.2548	29.6007	29.1024	28.1342	NaN	28.1093	29.6031	29.4881	29.6064	29.1235	29.1907	29.3962	27.1679	27.671	27.9426	NaN	28.8858	28.9043	29.0728	28.7611	29.1269	5	5	30.3	27.265	23.256	Q8G5F6;D4BNI9;B7GTN7
NaN	NaN	NaN	NaN	NaN	NaN	NaN	NaN	NaN	NaN	NaN	NaN	NaN	NaN	NaN	NaN	NaN	NaN	NaN	NaN	NaN	NaN	NaN	NaN	NaN	NaN	NaN	NaN	NaN	NaN	NaN	NaN	NaN	NaN	NaN	27.0651	1	1	19.3	94.565	12.196	B7GTP8
NaN	NaN	NaN	NaN	NaN	NaN	NaN	NaN	NaN	NaN	NaN	NaN	NaN	NaN	NaN	NaN	NaN	NaN	NaN	NaN	NaN	NaN	NaN	NaN	NaN	NaN	NaN	NaN	NaN	NaN	NaN	NaN	NaN	NaN	NaN	24.2286	1	1	4.7	29.33	2.312	B7GTQ1
NaN	NaN	NaN	NaN	NaN	NaN	NaN	NaN	NaN	NaN	NaN	NaN	NaN	NaN	NaN	NaN	NaN	NaN	NaN	NaN	NaN	NaN	NaN	NaN	NaN	23.3735	NaN	NaN	NaN	NaN	NaN	NaN	NaN	NaN	NaN	NaN	1	1	6	27.652	2.1376	Q8G743;D4BM35;B7GTR7
26.3651	26.1774	26.4571	26.0757	27.0073	26.0175	26.4443	25.6728	26.2737	NaN	NaN	NaN	NaN	NaN	NaN	26.965	26.7343	26.5131	25.8242	26.5711	26.3746	26.9751	27.55	27.4349	28.2765	27.7516	28.0792	27.7549	27.8609	27.975	NaN	26.5127	26.5364	26.9349	26.9664	27.6195	4	4	17.5	36.781	44.334	Q8G754;D4BM41;B7GTS1
31.8237	31.9765	31.528	31.8623	31.8408	32.027	31.9723	31.9583	31.9008	27.6372	28.2602	28.0406	NaN	NaN	NaN	31.6887	31.9039	31.5502	30.8268	31.0138	31.4371	32.8695	32.8903	32.9212	32.6361	32.3926	32.4532	31.2397	31.3634	31.2294	32.0286	31.7602	31.9777	31.9664	31.6421	31.6551	10	10	78.1	11.042	238.13	D4BM43;B7GTS2;Q8G756
30.8899	30.8211	30.6032	30.6201	30.6127	30.7839	30.7688	30.7706	30.6963	28.8658	28.8899	29.0001	28.3689	28.403	28.6423	30.1436	29.9556	30.0956	28.9543	29.4449	29.2045	30.9127	30.9054	30.921	30.3058	30.4286	30.6758	29.865	29.6621	29.8384	29.7581	30.0208	29.9654	30.216	30.2927	30.396	21	3	56.9	54.1	196.11	B7GTU6
NaN	NaN	NaN	26.4894	NaN	28.5274	26.4693	NaN	26.1567	NaN	NaN	NaN	NaN	NaN	NaN	NaN	NaN	NaN	NaN	26.3568	NaN	NaN	26.8744	NaN	26.9204	NaN	27.2111	NaN	NaN	26.2778	NaN	NaN	NaN	NaN	NaN	NaN	1	0	19.7	76.811	16.582	B7GTV2
NaN	NaN	NaN	NaN	NaN	NaN	NaN	NaN	NaN	NaN	NaN	NaN	NaN	NaN	NaN	NaN	NaN	NaN	NaN	NaN	NaN	NaN	NaN	NaN	NaN	NaN	NaN	27.2434	27.3349	27.2115	NaN	NaN	NaN	NaN	NaN	NaN	4	4	10.6	69.007	28.116	B7GTV5
NaN	30.7374	31.1536	NaN	NaN	NaN	NaN	NaN	NaN	NaN	NaN	NaN	NaN	NaN	NaN	NaN	NaN	NaN	NaN	NaN	NaN	26.4163	26.2905	NaN	NaN	30.7189	30.6921	NaN	NaN	NaN	NaN	NaN	NaN	NaN	NaN	NaN	1	1	26.3	102.17	5.2265	B7GTW0;Q8G777
NaN	NaN	NaN	NaN	NaN	NaN	25.8077	26.3303	NaN	NaN	NaN	NaN	NaN	NaN	NaN	NaN	NaN	NaN	NaN	NaN	NaN	NaN	26.7891	NaN	26.178	NaN	NaN	NaN	NaN	NaN	NaN	NaN	NaN	NaN	NaN	NaN	3	3	16.8	27.49	9.3151	D4BMA1;Q8G780;B7GTW3
29.4394	29.983	28.9833	30.089	30.0689	30.668	28.6989	28.8024	29.4852	27.912	26.902	26.6832	NaN	NaN	NaN	29.0106	29.0639	29.2105	30.2954	29.4728	29.9344	31.5247	31.3042	31.6608	31.0769	30.5745	30.9512	31.9773	31.8308	32.1185	30.1354	30.5566	30.4522	30.7208	30.7184	30.7729	12	12	65.2	18.31	152.6	Q8G783;D4BMA4;B7GTW6
NaN	NaN	NaN	24.2871	24.439	24.4329	24.6759	24.9619	24.6264	NaN	NaN	NaN	NaN	NaN	NaN	NaN	NaN	NaN	NaN	NaN	NaN	24.9691	25.4967	24.8847	24.5238	24.8792	NaN	NaN	NaN	NaN	NaN	NaN	NaN	NaN	NaN	NaN	2	2	6.4	40.022	3.6559	Q8G7A5;B7GTY6;D4BMA8
NaN	NaN	NaN	NaN	NaN	NaN	NaN	NaN	NaN	NaN	NaN	NaN	NaN	NaN	NaN	NaN	NaN	NaN	NaN	NaN	NaN	NaN	NaN	NaN	NaN	NaN	NaN	NaN	NaN	NaN	NaN	NaN	NaN	NaN	NaN	25.8195	1	1	35.4	58.466	2.5489	Q8G7B1;B7GTZ1
NaN	NaN	NaN	NaN	NaN	NaN	NaN	NaN	NaN	NaN	NaN	NaN	NaN	NaN	NaN	NaN	NaN	NaN	NaN	NaN	NaN	NaN	NaN	NaN	NaN	NaN	NaN	NaN	NaN	NaN	NaN	NaN	NaN	NaN	NaN	22.4744	1	1	5.1	25.82	3.0177	D4BMB7;Q8G7B5;B7GTZ5
26.8898	26.8236	26.603	27.6028	27.3217	28.3336	27.3173	27.3476	27.3605	NaN	NaN	NaN	NaN	NaN	NaN	NaN	26.1535	NaN	NaN	NaN	NaN	28.2624	28.1085	27.6546	27.0191	NaN	NaN	26.9336	26.9526	NaN	26.8804	NaN	26.888	NaN	24.259	25.7961	2	2	35.9	7.0412	6.1319	Q8G7D7;D4BQI6;B7GU21
NaN	NaN	NaN	NaN	NaN	NaN	NaN	NaN	NaN	NaN	NaN	NaN	NaN	NaN	NaN	NaN	NaN	NaN	NaN	NaN	NaN	NaN	NaN	NaN	NaN	NaN	NaN	NaN	NaN	NaN	NaN	NaN	NaN	NaN	NaN	NaN	1	1	3.5	46.654	3.1572	B7GU31
NaN	NaN	NaN	NaN	NaN	NaN	NaN	NaN	NaN	NaN	NaN	NaN	NaN	NaN	NaN	NaN	NaN	NaN	NaN	NaN	NaN	NaN	NaN	NaN	NaN	NaN	NaN	NaN	NaN	NaN	NaN	NaN	NaN	NaN	NaN	21.1278	1	1	3.9	40.233	4.7234	B7GU32
NaN	NaN	NaN	NaN	NaN	NaN	NaN	NaN	NaN	NaN	NaN	NaN	NaN	NaN	NaN	NaN	NaN	NaN	NaN	NaN	NaN	NaN	NaN	NaN	NaN	NaN	NaN	NaN	NaN	NaN	NaN	NaN	NaN	NaN	NaN	NaN	1	0	64.7	43.879	5.5539	B7GU46
NaN	NaN	NaN	NaN	NaN	NaN	NaN	NaN	NaN	NaN	NaN	NaN	NaN	NaN	NaN	NaN	NaN	NaN	NaN	NaN	NaN	NaN	NaN	NaN	NaN	NaN	NaN	NaN	NaN	NaN	NaN	NaN	NaN	NaN	NaN	NaN	NaN	NaN	NaN	NaN	NaN	;1179516;1179517;1179518;1179519;1179520;1179521;1179522;1179523;1179524;1179525;1179526;1179527;1179528;1179529;1179530;1179531;1179532;1179533;1179534;1179535;1179536;1179537;1179538;1179539;1179540;1179541;1179542;1179543;1179544;1179545;1179546;1179547;1179548;1179549;1179550;1179551;1179552;1179553;1179554;1179555;1179556;1179557;1179558;1179559;1179560;1179561;1179562;1179563;1179564;117956…
NaN	27.961	27.7089	27.104	NaN	27.8065	28.0574	28.5754	28.5842	NaN	NaN	NaN	NaN	NaN	NaN	NaN	27.677	NaN	NaN	NaN	NaN	NaN	NaN	27.9023	NaN	NaN	NaN	NaN	NaN	NaN	NaN	NaN	NaN	NaN	NaN	NaN	2	2	28.5	13.565	18.319	P59162;D4BN72;B7GU49
29.9109	30.0154	29.7914	29.8188	30.1258	29.9562	29.8571	29.8169	29.6776	NaN	NaN	25.6375	NaN	NaN	NaN	29.4305	29.6546	29.288	27.9766	28.6747	28.4516	30.3404	30.3929	30.3601	30.3549	30.2246	30.1743	30.3271	30.1193	30.4453	29.065	29.4995	28.9216	29.6662	29.686	29.5055	12	12	56.4	28.263	136.62	D4BN66;B7GU64;Q8G5A9
NaN	NaN	NaN	NaN	NaN	NaN	NaN	NaN	NaN	NaN	NaN	NaN	NaN	NaN	NaN	NaN	NaN	NaN	NaN	NaN	NaN	NaN	NaN	NaN	NaN	NaN	NaN	NaN	NaN	NaN	26.0244	NaN	NaN	NaN	NaN	NaN	4	4	37.3	15.801	10.016	D4BN32;B7GUA0;Q8G589
NaN	NaN	NaN	NaN	NaN	NaN	NaN	NaN	NaN	NaN	NaN	NaN	NaN	NaN	NaN	NaN	NaN	NaN	NaN	NaN	NaN	26.1073	NaN	NaN	NaN	NaN	NaN	NaN	NaN	NaN	NaN	NaN	NaN	NaN	NaN	NaN	3	3	15	41.546	5.0951	D4BN31;B7GUA1;Q8G588
28.0906	27.6908	28.0965	28.025	28.2112	27.9946	27.7466	28.3502	27.7638	NaN	NaN	NaN	NaN	NaN	NaN	27.4352	27.5329	27.1513	25.9535	26.1852	26.1994	28.5787	28.7803	28.4818	28.5456	28.2466	28.2708	26.9728	26.8028	26.7277	27.621	28.1711	27.899	28.0781	27.9516	27.832	3	3	22.6	17.645	9.334	B7GUA2;Q8G587;D4BN30
26.73	24.8956	25.7576	26.0405	27.7198	26.2923	26.4189	26.7331	27.0404	NaN	NaN	NaN	NaN	NaN	25.4911	NaN	25.3767	25.2534	NaN	NaN	25.3218	27.2048	27.1038	27.4235	26.6907	26.7213	26.8716	26.5143	27.0613	26.8516	24.4496	NaN	NaN	25.6868	26.1486	25.8997	5	5	23.4	31.105	10.094	Q8G574;B7GUB5;D4BN09
28.4579	27.4971	27.7331	28.8956	29.0835	28.861	28.8508	29.0639	29.108	NaN	NaN	NaN	NaN	NaN	NaN	28.798	28.2719	28.4986	27.4675	27.4802	27.7419	29.5719	29.4009	29.3934	29.3863	29.4092	29.235	28.0123	27.9325	28.1506	28.2456	28.3991	28.7127	28.7816	28.5121	28.6087	6	6	53.7	18.491	240.84	D4BN01;B7GUC1;Q8G568
NaN	NaN	NaN	NaN	NaN	NaN	NaN	NaN	NaN	NaN	NaN	NaN	NaN	NaN	NaN	NaN	NaN	NaN	NaN	NaN	NaN	NaN	NaN	NaN	NaN	NaN	NaN	NaN	NaN	NaN	NaN	NaN	NaN	NaN	NaN	NaN	1	1	11.2	30.014	5.566	Q8G544;B7GUE0
NaN	NaN	NaN	NaN	NaN	NaN	NaN	NaN	NaN	NaN	NaN	NaN	NaN	NaN	NaN	NaN	NaN	NaN	NaN	NaN	NaN	NaN	NaN	20.0873	NaN	NaN	NaN	NaN	NaN	NaN	NaN	NaN	NaN	NaN	NaN	NaN	1	1	7.3	32.683	3.6791	D4BMX6;B7GUE3;Q8G541
25.9003	26.34	25.8364	25.7035	26.0331	25.8393	26.2761	26.6991	26.5468	26.0775	NaN	NaN	27.563	26.3196	NaN	25.7024	26.1077	26.2931	NaN	NaN	NaN	26.7033	25.5739	26.1042	NaN	25.6397	25.7981	25.9747	NaN	25.6421	NaN	NaN	25.6439	NaN	NaN	NaN	5	5	19	41.631	22.727	Q8G536;D4BMX1;B7GUE8
26.1828	NaN	25.5895	26.2537	26.0812	27.7365	NaN	25.1561	NaN	NaN	26.3925	26.1598	25.7858	NaN	NaN	26.0471	NaN	25.7432	NaN	NaN	NaN	26.6939	26.7046	NaN	NaN	NaN	NaN	NaN	NaN	NaN	NaN	NaN	NaN	NaN	NaN	NaN	2	2	35.4	149.26	10.562	Q8G515;B7GUG6
NaN	NaN	NaN	NaN	NaN	NaN	25.2422	24.9369	25.3494	25.2034	NaN	NaN	NaN	NaN	NaN	NaN	NaN	NaN	NaN	24.3408	25.6579	25.7163	NaN	25.5493	25.1228	25.3401	NaN	NaN	NaN	NaN	NaN	NaN	NaN	NaN	NaN	NaN	2	2	45.6	131.65	49.736	B7GUG7;Q8G514
NaN	NaN	NaN	NaN	NaN	NaN	NaN	NaN	NaN	NaN	NaN	NaN	NaN	NaN	NaN	NaN	NaN	NaN	NaN	NaN	NaN	NaN	NaN	NaN	NaN	NaN	NaN	NaN	NaN	NaN	NaN	NaN	NaN	NaN	NaN	22.4605	2	2	16	18.768	1.7813	Q8G511;B7GUH0;D4BMU6
28.2025	28.5705	28.5835	27.2866	28.4122	27.7208	28.6226	28.2333	28.6138	26.5662	27.3672	27.2615	26.7607	26.8022	27.5153	27.9466	27.6234	26.8583	27.0952	27.334	26.5446	28.9421	28.8333	28.9331	28.5382	28.3108	28.29	27.6855	27.7899	27.4956	27.6766	28.0812	28.0687	27.3767	27.1483	27.6769	11	3	29.7	47.605	46.848	Q8G510;B7GUH2
NaN	NaN	NaN	NaN	NaN	NaN	NaN	NaN	NaN	NaN	NaN	NaN	NaN	NaN	NaN	NaN	NaN	NaN	NaN	NaN	NaN	NaN	NaN	NaN	NaN	NaN	NaN	NaN	NaN	NaN	NaN	NaN	NaN	NaN	NaN	NaN	1	1	17.8	10.14	3.5564	Q8G509;D4BMU3;B7GUH3
NaN	NaN	NaN	NaN	NaN	26.2048	NaN	NaN	NaN	NaN	NaN	NaN	NaN	NaN	NaN	NaN	NaN	NaN	NaN	NaN	NaN	26.4177	NaN	27.058	NaN	26.2108	NaN	NaN	NaN	NaN	NaN	NaN	NaN	NaN	NaN	26.4269	3	3	21.3	28.596	34.266	D4BMT8;B7GUI2;Q8G506
NaN	NaN	NaN	NaN	NaN	NaN	NaN	NaN	NaN	NaN	NaN	NaN	NaN	NaN	NaN	NaN	NaN	NaN	NaN	NaN	NaN	NaN	NaN	NaN	NaN	NaN	NaN	NaN	NaN	NaN	NaN	NaN	NaN	NaN	NaN	23.4583	1	1	13.6	42.646	1.9249	B7GUI3;Q8G505
NaN	NaN	NaN	NaN	NaN	NaN	NaN	NaN	NaN	NaN	NaN	NaN	NaN	NaN	NaN	NaN	NaN	NaN	NaN	NaN	NaN	NaN	NaN	NaN	NaN	NaN	NaN	NaN	26.1031	NaN	NaN	NaN	NaN	NaN	NaN	NaN	3	3	21.8	26.898	5.6921	B7GUI6;Q8G502;D4BMT4
NaN	NaN	NaN	NaN	NaN	NaN	NaN	NaN	NaN	NaN	NaN	NaN	NaN	NaN	NaN	NaN	NaN	NaN	NaN	NaN	NaN	NaN	NaN	NaN	NaN	NaN	NaN	NaN	NaN	NaN	NaN	NaN	NaN	NaN	21.8672	NaN	1	1	15.3	15.079	3.0706	Q8G4Z7;B7GUJ1
NaN	NaN	NaN	NaN	NaN	NaN	NaN	NaN	NaN	NaN	NaN	NaN	NaN	NaN	NaN	NaN	NaN	NaN	NaN	NaN	NaN	NaN	NaN	NaN	NaN	NaN	NaN	NaN	NaN	25.3043	NaN	NaN	NaN	NaN	NaN	NaN	1	1	4.3	22.654	1.8703	B7GUJ4;D4BMS5
27.0798	28.6109	28.4126	27.6226	27.2225	26.9087	27.4462	27.4799	26.5169	NaN	NaN	NaN	NaN	NaN	NaN	26.1761	26.3301	28.1921	NaN	25.8437	25.8261	27.1126	26.5151	26.8956	27.4379	28.8274	28.0663	26.9456	28.2902	27.9526	26.05	25.4256	25.9241	26.3238	26.1268	28.0527	4	4	68.3	13.072	97.25	D4BMS3;B7GUJ5;Q8G4Z3
27.1507	NaN	27.4057	27.3994	27.7627	27.6804	27.1977	27.2266	27.1302	NaN	NaN	NaN	NaN	NaN	NaN	27.269	27.6007	27.6533	26.568	26.9047	26.9954	28.2799	28.623	28.507	28.1826	28.0491	28.2819	27.8008	27.7727	27.8569	27.0746	27.7528	NaN	27.5997	27.1144	27.4643	5	5	14.6	50.376	94.185	B7GUK0;D4BMS0;Q8G4Z0
NaN	NaN	NaN	NaN	NaN	NaN	NaN	NaN	NaN	NaN	NaN	NaN	NaN	NaN	NaN	NaN	NaN	NaN	NaN	NaN	NaN	NaN	NaN	NaN	NaN	NaN	NaN	NaN	NaN	NaN	NaN	NaN	NaN	NaN	24.4162	NaN	3	3	18.8	20.947	4.273	D4BMN6;B7GUM8;Q8G7L6
29.8709	30.1205	29.9621	30.1822	30.0235	30.2954	30.1804	30.2718	30.276	28.0738	28.3248	28.5412	28.7676	28.4053	28.7374	29.4649	29.4006	29.2047	28.4792	28.2986	28.4545	30.3313	30.393	30.4441	29.9691	29.9292	29.8352	29.7744	29.847	30.0992	29.3266	29.3146	29.1964	29.7691	29.8283	29.888	13	1	38.9	66.532	284.3	B7GUP9
25.1146	NaN	25.1161	25.3612	25.4401	25.6754	27.1874	25.6753	26.5202	25.4286	25.5259	25.5538	25.5926	25.2839	25.8022	25.2237	25.3229	24.0262	NaN	NaN	NaN	25.3394	25.6117	25.4532	25.3583	25.3241	NaN	24.9663	25.4837	25.1926	NaN	NaN	NaN	25.6895	23.8304	NaN	4	4	13.8	43.774	13.45	Q8G3H4;D4BRC0;B7GUQ1
26.8921	26.2852	26.6726	26.792	26.8788	26.8203	26.8508	26.7332	27.1131	NaN	NaN	NaN	NaN	NaN	NaN	27.5005	27.5416	26.5237	26.1829	26.4363	26.4613	27.7266	28.0296	28.2264	27.6307	27.9046	27.3374	26.9536	26.8528	27.2849	27.1871	26.6241	27.056	27.0272	27.5379	27.1356	8	8	24.8	48.946	90.635	D4BQZ9;B7GUQ2;Q8G7J6
NaN	NaN	NaN	NaN	NaN	NaN	NaN	NaN	NaN	NaN	NaN	NaN	NaN	NaN	NaN	NaN	NaN	NaN	NaN	NaN	NaN	24.8751	25.1843	25.1219	NaN	NaN	NaN	NaN	NaN	NaN	NaN	NaN	NaN	24.5344	NaN	NaN	2	2	6.6	42.949	6.9533	D4BQZ8;B7GUQ3;Q8G7J7
28.3137	28.1059	28.3224	28.3987	28.6654	27.6647	29.0264	28.8474	28.8677	NaN	NaN	NaN	NaN	NaN	NaN	28.9838	28.8645	28.4998	26.9567	27.6201	27.2862	29.0393	29.0895	29.1785	28.813	28.6244	28.6167	27.9781	28.4219	28.0234	27.3971	27.9492	NaN	27.4672	27.6353	27.9475	8	8	51.7	22.915	42.376	B7GUQ4;D4BQZ7;Q8G7J8
26.8145	NaN	26.0558	NaN	NaN	NaN	26.8014	26.9589	27.8046	26.3448	NaN	26.4086	25.8209	NaN	NaN	26.4795	26.5039	26.2609	NaN	NaN	NaN	26.9062	NaN	26.4047	26.6752	26.7685	NaN	26.2771	26.3747	26.1697	25.9368	26.2571	26.4627	27.144	27.0722	27.4913	3	3	19.7	15.057	2.7922	Q8G3U0;D4BQZ2;B7GUQ8
29.8476	29.8475	30.4437	29.4903	29.4637	29.2194	29.6558	29.6966	29.7723	NaN	NaN	NaN	NaN	NaN	NaN	29.115	29.0455	29.2497	28.6781	27.1614	27.9192	30.3238	30.2423	30.3272	30.0689	29.7672	29.9534	28.6477	28.6404	28.4758	28.7798	28.8604	28.9458	28.8686	28.7791	28.7365	1	1	63.8	27.605	73.631	P59159;B7GUR7
NaN	NaN	NaN	NaN	NaN	NaN	NaN	NaN	NaN	NaN	NaN	NaN	NaN	NaN	NaN	NaN	NaN	NaN	NaN	NaN	NaN	NaN	NaN	NaN	NaN	NaN	NaN	NaN	NaN	NaN	NaN	NaN	NaN	NaN	23.744	NaN	2	2	12.4	27.626	2.7565	D4BL70
25.0031	NaN	NaN	NaN	NaN	NaN	NaN	24.6052	NaN	NaN	NaN	NaN	NaN	NaN	NaN	NaN	23.2031	NaN	NaN	NaN	NaN	NaN	NaN	NaN	NaN	NaN	NaN	NaN	NaN	NaN	NaN	NaN	NaN	NaN	NaN	NaN	4	4	8.7	85.154	5.2241	D4BL80;B7GPB9;G8K028
NaN	NaN	NaN	NaN	NaN	NaN	NaN	NaN	NaN	NaN	NaN	NaN	NaN	NaN	NaN	NaN	NaN	NaN	NaN	NaN	NaN	NaN	NaN	NaN	NaN	NaN	NaN	24.9358	NaN	NaN	NaN	NaN	NaN	NaN	NaN	NaN	1	1	15.5	21.49	10.928	D4BL87
24.7216	NaN	NaN	NaN	NaN	NaN	NaN	NaN	NaN	NaN	NaN	NaN	NaN	NaN	NaN	NaN	NaN	NaN	NaN	NaN	NaN	25.4795	NaN	25.8582	NaN	NaN	NaN	NaN	NaN	NaN	NaN	NaN	NaN	NaN	NaN	NaN	3	3	21.9	34.142	150.98	D4BL89
26.0059	26.8743	27.5028	25.5126	26.3588	26.3936	25.277	25.9643	26.1331	NaN	NaN	NaN	NaN	NaN	NaN	26.0866	26.2658	26.1282	NaN	NaN	NaN	26.3986	26.2047	26.137	26.0591	25.5699	25.9283	26.008	25.8631	25.4034	NaN	NaN	NaN	26.6044	25.6667	27.0923	5	2	9.2	105.56	84.12	D4BL90
25.5862	25.3173	24.8746	24.9743	24.4317	24.1465	25.239	25.562	25.5172	NaN	NaN	NaN	NaN	NaN	NaN	23.3695	23.7832	23.7265	23.2912	23.2947	23.2087	25.0892	24.7975	24.9725	25.1599	24.9096	24.9207	23.5713	22.1986	23.6298	NaN	NaN	NaN	23.7136	23.648	23.4376	2	2	43.5	16.795	34.326	D4BL92;B7GPC9
NaN	NaN	26.5046	NaN	26.5856	26.6473	26.5396	26.729	26.6498	NaN	NaN	NaN	NaN	NaN	NaN	NaN	NaN	NaN	NaN	NaN	NaN	26.7665	26.7442	26.5841	27.0921	27.0662	26.8693	NaN	26.0394	26.3367	NaN	NaN	NaN	26.7025	27.0449	NaN	7	7	27.7	35.331	11.099	D4BL95;B7GPD2;Q8G6G1
NaN	NaN	NaN	NaN	NaN	NaN	NaN	NaN	NaN	NaN	NaN	NaN	NaN	NaN	NaN	NaN	NaN	NaN	NaN	NaN	NaN	NaN	NaN	NaN	NaN	NaN	NaN	NaN	NaN	NaN	NaN	NaN	NaN	NaN	21.2485	NaN	1	1	3.4	55.795	4.4404	D4BL97
27.747	29.0845	28.2744	28.0669	28.6541	28.6255	28.0411	28.2767	28.0734	27.1022	26.6705	27.1203	NaN	NaN	NaN	27.5466	28.1861	27.7443	26.918	27.4134	27.0036	28.7912	28.7588	29.1066	28.3633	28.4057	28.4421	27.7358	27.7365	27.9379	28.2644	28.2862	28.1488	28.8106	28.5895	28.6482	9	4	22.1	53.439	84.599	D4BL98
33.9966	33.9963	34.0253	34.1949	34.312	34.2712	33.9723	34.0865	33.8524	30.851	30.5062	30.5532	30.8155	31.0003	30.1726	33.9273	33.9272	33.6723	32.7881	32.8735	32.7371	34.3088	34.4297	34.3263	34.2435	34.1706	34.2768	33.2253	33.3557	33.2865	33.7678	34.0818	33.6634	34.1364	34.1325	34.2899	22	22	73.1	40.696	323.31	D4BLB1;Q8G6G8;B7GPD4
NaN	NaN	NaN	NaN	NaN	NaN	NaN	NaN	NaN	NaN	NaN	NaN	NaN	NaN	NaN	NaN	NaN	NaN	NaN	NaN	NaN	NaN	NaN	NaN	NaN	NaN	NaN	30.1267	29.9475	30.1477	NaN	NaN	NaN	NaN	NaN	NaN	3	3	27.5	16.567	53.011	D4BLB2
NaN	NaN	NaN	NaN	NaN	NaN	NaN	NaN	NaN	NaN	NaN	NaN	NaN	NaN	NaN	NaN	NaN	NaN	NaN	NaN	NaN	NaN	NaN	NaN	NaN	NaN	NaN	30.103	29.989	30.2166	NaN	NaN	NaN	NaN	NaN	NaN	3	3	11.3	47.425	257.83	D4BLB4
NaN	NaN	26.3196	NaN	NaN	NaN	25.4689	25.1573	24.9764	NaN	NaN	NaN	NaN	NaN	NaN	22.6272	NaN	23.4099	NaN	NaN	NaN	22.3689	22.3574	NaN	24.3307	24.4212	23.9695	30.6486	31.5625	30.2853	22.2663	NaN	NaN	NaN	NaN	NaN	5	5	98	10.26	323.31	D4BLB5
28.9049	29.0856	29.4257	27.9817	29.0432	29.6106	29.125	28.9115	28.2232	NaN	NaN	NaN	NaN	NaN	NaN	30.0007	30.3551	30.0349	NaN	26.8258	26.6873	29.3846	29.0778	27.5876	30.1123	29.8363	29.9933	33.9228	33.4002	33.753	27.4609	27.512	27.4344	26.7674	26.5563	26.7605	6	6	70.8	15.161	171.64	D4BLB6
28.3377	28.4595	27.472	28.1155	28.1922	27.9989	28.2611	28.4003	28.179	NaN	NaN	NaN	NaN	NaN	NaN	26.6782	27.8702	28.3642	27.571	27.5215	27.3223	28.8318	28.6971	28.7597	28.6944	28.3499	28.8425	NaN	26.8647	24.3282	26.2269	27.0673	25.5146	28.1258	28.0429	28.0102	9	9	31.3	36.632	55.712	D4BLD1;Q8G6I1
24.4579	NaN	24.4081	24.1185	NaN	24.5504	24.2005	24.1809	24.2306	NaN	NaN	NaN	NaN	NaN	NaN	23.4948	23.8255	23.5795	NaN	NaN	NaN	24.0144	24.0381	24.0385	23.9891	23.9287	23.8455	22.601	NaN	23.2477	NaN	NaN	NaN	NaN	23.9461	23.6853	3	3	23	22.49	6.128	D4BLD5
25.5213	26.9328	26.4343	26.4644	25.4007	25.9492	26.1943	25.2484	26.2306	NaN	NaN	NaN	NaN	NaN	NaN	26.5533	26.3599	26.7053	NaN	NaN	25.4186	25.9934	26.1494	NaN	26.8503	26.5289	26.3466	26.2578	26.047	26.3908	NaN	24.7969	NaN	25.8447	NaN	25.9641	2	2	5.5	53.721	4.2552	D4BLD6;Q8G6I6;B7GPE6
NaN	NaN	25.9435	NaN	NaN	26.4553	26.1791	26.4794	26.1516	NaN	NaN	NaN	NaN	NaN	NaN	NaN	NaN	NaN	NaN	NaN	NaN	26.8931	26.3946	26.4811	NaN	NaN	NaN	NaN	NaN	NaN	26.1861	NaN	NaN	NaN	NaN	NaN	2	2	7.7	35.245	4.6705	D4BLE0;B7GPF0;Q8G6J1
27.317	27.84	26.5803	26.4816	27.5325	26.3975	26.6427	26.7138	26.7976	NaN	NaN	NaN	NaN	NaN	NaN	26.2973	26.4123	25.9811	26.193	25.679	26.1488	27.984	27.821	27.9959	27.3763	27.2034	27.6596	26.5566	26.8616	26.8403	26.3323	26.4153	26.3839	26.4881	27.1337	26.6835	8	8	23.8	45.436	27.913	D4BLE1;Q8G6J2;B7GPF1
NaN	NaN	NaN	NaN	NaN	NaN	NaN	NaN	NaN	NaN	NaN	NaN	NaN	NaN	NaN	NaN	NaN	NaN	NaN	NaN	NaN	NaN	NaN	NaN	27.4574	NaN	NaN	NaN	NaN	NaN	NaN	NaN	NaN	NaN	NaN	NaN	1	1	9.5	24.378	2.5439	D4BLE4
28.1003	27.6466	27.4436	27.8615	27.8029	28.5323	27.5079	28.8358	28.8554	NaN	26.6267	NaN	NaN	24.9929	NaN	28.1429	28.1389	28.0097	26.8628	26.2772	27.9517	29.0937	29.1488	29.1304	29.1522	29.0154	28.9841	28.4572	28.2477	28.184	27.5621	27.5219	27.7762	28.457	28.6107	28.4451	8	5	43.3	20.256	71.399	D4BLE5
28.5434	28.9496	29.115	28.3381	28.6928	28.4555	28.7325	28.5582	28.6376	NaN	NaN	NaN	NaN	NaN	NaN	28.2974	27.815	28.7554	28.0423	28.5721	26.2253	29.4995	29.5074	29.4501	29.1605	29.2704	29.0924	28.3512	28.1125	27.8868	27.6583	28.4598	28.8003	28.2054	28.2052	28.4842	9	9	36.6	41.023	108.25	D4BLF2;Q8G6K2;B7GSG1
29.3368	28.5662	28.7587	28.6685	29.0384	28.7688	29.3741	29.4354	29.5755	28.8177	29.0235	29.062	28.043	27.9597	27.835	28.756	28.7124	28.6998	28.1145	28.2522	27.9281	29.5214	29.3745	29.2882	29.3044	29.0886	29.3211	29.5624	29.7927	29.8191	27.9062	27.3805	28.1032	29.0559	29.2882	29.4889	19	19	32.8	76.977	107.7	Q8G6K5;D4BLF5;B7GSG4
29.3919	29.5676	29.1929	29.6121	29.6269	29.5776	29.9544	30.0335	29.8947	26.7758	26.6987	27.2223	28.021	27.7036	27.4679	29.1053	29.2595	28.9446	28.4854	28.4363	28.0081	30.0287	29.9927	30.0439	29.8885	30.0226	30.0127	30.7569	30.7593	30.5571	29.1692	28.9817	29.2759	29.6423	29.7402	29.7351	22	22	30.5	99.747	323.31	D4BLF6;Q8G6K6;B7GSG5
30.3181	29.7079	30.3228	30.819	30.9117	30.5668	30.6474	30.8947	30.7307	NaN	NaN	NaN	NaN	NaN	NaN	29.4696	29.5899	29.4446	29.0132	28.802	28.9393	31.1494	31.0364	31.1351	30.8661	30.745	30.8079	31.7968	31.826	31.7275	29.4847	29.9802	29.6348	29.9382	30.0873	30.0921	24	24	40.6	116.13	286.5	D4BLG2
29.6782	29.3327	29.1823	29.7386	29.3819	29.9627	29.4166	29.1939	29.2926	29.9758	30.0552	29.9224	29.9098	29.6787	29.7239	28.3234	28.4324	28.3359	28.5028	28.7739	28.803	29.8353	29.7256	29.7028	29.3991	29.3863	29.2263	29.2018	29.1555	29.3062	28.6562	28.6028	29.0868	29.6069	29.2921	29.3416	18	16	53.6	48.565	186.91	D4BLG5;B7GSG9;Q8G6L0
31.874	31.9339	32.2953	31.7571	31.8022	31.7253	31.8318	31.853	31.7679	29.1526	28.885	27.7753	NaN	28.7759	30.6437	32.1475	32.0533	31.9977	31.3182	31.0363	30.9452	31.9189	31.8973	31.8652	31.827	31.7793	32.1891	31.9263	31.964	31.8445	30.7387	30.8439	30.8865	31.1106	31.4885	31.3553	9	2	71.7	17.824	191.65	D4BLH1
24.6857	24.0336	24.2046	24.3986	24.2385	24.3387	24.0903	24.5057	23.8902	NaN	NaN	NaN	NaN	NaN	NaN	NaN	22.5293	22.0907	21.891	NaN	21.6507	24.1455	24.9131	24.2626	23.8775	23.8447	23.7128	23.9905	23.857	23.6909	24.0748	23.9834	NaN	23.9863	23.7753	23.0878	3	3	22.2	26.195	12.191	D4BLH4;B7GSI8;Q8G6M3
29.1602	29.8784	29.274	29.3386	29.3504	29.1858	29.1899	29.1336	29.6684	NaN	NaN	27.9076	NaN	NaN	28.0173	29.1694	29.3353	29.0602	28.0314	28.0392	27.9894	30.0308	29.7483	29.6078	29.9713	30.0328	29.929	29.5318	29.9344	29.4317	29.007	28.1308	29.1636	29.0838	29.5291	29.2733	8	8	64.2	21.257	75.584	D4BLH5;Q8G6M4;B7GSI9
29.8544	29.8714	29.2159	29.7201	29.8834	29.8111	29.9539	29.7171	29.8219	27.2837	27.8657	27.8877	27.3438	27.4583	28.0333	29.2618	28.8676	28.7671	27.7042	28.0817	28.1419	30.8761	30.8383	30.9594	30.1737	30.1488	30.1493	29.3299	29.364	29.2376	28.3286	28.7268	29.2021	29.4922	29.3722	29.3337	26	11	36.8	102.56	235.62	D4BLI9
28.1313	28.6357	28.4861	27.7348	28.0153	27.5029	29.0122	27.5302	28.6204	26.6978	NaN	26.7826	25.7797	NaN	NaN	27.7784	27.8981	27.6876	27.1084	27.624	27.2643	28.7382	29.1461	29.1707	28.2995	28.9321	29.2012	27.9312	28.1279	27.5313	26.9888	26.2004	27.156	28.1588	28.7069	28.0708	9	9	34.7	39.966	77.585	Q8G6N8;D4BLJ4;B7GSL6
NaN	NaN	NaN	NaN	NaN	NaN	NaN	NaN	NaN	NaN	NaN	NaN	NaN	NaN	NaN	NaN	NaN	NaN	NaN	NaN	NaN	NaN	NaN	NaN	NaN	NaN	NaN	NaN	NaN	NaN	NaN	NaN	NaN	NaN	24.3534	NaN	3	3	38.3	13.614	7.6878	D4BLJ5;B7GSL7;Q8G6N9
27.2817	27.1543	26.9463	27.7732	27.4044	NaN	27.276	27.0785	27.0492	NaN	NaN	NaN	NaN	NaN	NaN	NaN	NaN	NaN	NaN	NaN	NaN	26.8992	26.9074	26.9647	27.0819	27.365	26.6238	NaN	NaN	NaN	NaN	26.7672	NaN	27.088	26.2473	26.7243	4	1	26	90.848	13.811	D4BLK1
NaN	NaN	NaN	NaN	NaN	NaN	NaN	NaN	NaN	NaN	NaN	NaN	NaN	NaN	NaN	NaN	NaN	NaN	NaN	NaN	NaN	NaN	NaN	NaN	NaN	NaN	NaN	NaN	NaN	NaN	NaN	NaN	NaN	NaN	NaN	21.8522	1	1	20.3	17.635	4.802	D4BLK5
NaN	24.9581	NaN	26.1415	NaN	25.1296	24.9901	24.4388	24.4056	NaN	NaN	NaN	NaN	NaN	NaN	24.2671	23.4981	23.7636	23.4609	NaN	NaN	25.0421	24.699	23.9891	24.7516	24.772	25.0142	24.3895	23.6068	NaN	NaN	NaN	NaN	26.9126	24.3863	23.9525	3	3	28.5	22.891	235.34	D4BLK8;Q8G6P8
NaN	NaN	NaN	NaN	NaN	NaN	NaN	NaN	NaN	NaN	29.3396	NaN	NaN	NaN	NaN	NaN	NaN	NaN	NaN	NaN	NaN	NaN	NaN	NaN	NaN	NaN	NaN	27.5582	27.6461	27.6621	NaN	NaN	NaN	NaN	NaN	NaN	2	2	16.7	19.142	2.7028	D4BLL4;Q8G6Q4;B7GSN4
NaN	NaN	NaN	NaN	NaN	NaN	NaN	NaN	NaN	NaN	NaN	NaN	NaN	NaN	NaN	NaN	NaN	NaN	NaN	NaN	NaN	NaN	NaN	NaN	NaN	NaN	NaN	NaN	20.8515	NaN	NaN	NaN	NaN	NaN	NaN	NaN	4	4	8.4	103.89	7.9973	D4BLL6
25.7347	NaN	24.6934	25.2763	25.5396	25.1453	26.5145	25.786	26.2152	NaN	NaN	NaN	NaN	NaN	NaN	25.1447	25.5247	25.7938	24.669	NaN	24.7197	27.1604	27.0227	26.718	27.0333	27.185	27.2114	NaN	NaN	NaN	25.3925	NaN	NaN	NaN	25.9637	26.2778	3	3	16.9	37.862	9.0647	D4BLM4
24.6433	27.3748	25.0664	24.3852	25.9533	25.4317	26.0744	25.6716	26.2828	NaN	NaN	NaN	NaN	NaN	NaN	26.7327	25.2211	26.8565	24.4149	24.7897	24.803	26.1977	26.3576	26.2951	26.0812	25.5709	26.0141	25.6231	25.003	25.4002	NaN	NaN	NaN	NaN	27.2262	26.8616	7	1	20.1	53.058	33.457	D4BLN5
NaN	NaN	NaN	NaN	NaN	NaN	NaN	NaN	NaN	NaN	NaN	NaN	NaN	NaN	NaN	NaN	NaN	NaN	NaN	NaN	NaN	NaN	NaN	NaN	NaN	NaN	26.1367	NaN	NaN	NaN	NaN	NaN	NaN	NaN	NaN	NaN	1	1	8.2	38.259	2.228	D4BLN9
27.5879	27.6962	27.7017	27.657	27.7164	27.4582	27.5514	27.5546	27.431	NaN	NaN	NaN	NaN	NaN	NaN	27.4483	27.6176	27.2549	25.4439	26.9749	25.6519	27.7829	27.8602	27.9446	28.311	27.9581	28.0752	NaN	NaN	NaN	26.2678	26.6913	26.5626	26.9727	26.9311	26.8255	3	3	24.9	47.268	15.079	D4BLP0
30.6251	30.3872	30.4887	30.7588	30.7591	31.0235	31.049	31.2844	31.1449	31.614	31.8216	31.7628	31.848	31.9719	31.7745	31.5514	31.2369	31.5403	30.3092	30.3845	30.791	31.5757	31.8803	31.8055	30.9833	30.8644	31.3654	31.6575	31.5654	31.8575	31.7861	31.4868	31.9739	31.9881	31.3938	31.5213	13	3	48	38.55	160.06	D4BLQ1
28.7732	27.1005	28.4212	27.9937	27.964	27.9836	28.3348	28.5473	28.8516	NaN	26.1282	26.8573	NaN	NaN	NaN	28.4964	28.7609	28.5579	27.0726	26.6747	27.0205	28.2018	28.3446	27.97	27.8583	27.6591	27.884	28.0497	27.0407	27.4495	26.5391	26.6972	27.2744	27.382	27.5916	27.636	3	3	61.5	66.873	10.084	D4BLS0
30.851	29.8773	30.3207	30.6225	31.0375	30.858	30.7167	30.8097	30.5961	NaN	NaN	NaN	NaN	NaN	NaN	30.6917	30.8076	31.0269	28.7166	29.1859	29.3816	30.9129	30.9448	30.936	30.5627	30.4542	30.5766	30.4685	30.0342	30.0793	NaN	NaN	NaN	29.5654	29.7358	29.8634	8	8	29.7	35.327	31.03	D4BLS2;B7GT49;Q8G6W3
NaN	NaN	NaN	NaN	NaN	NaN	NaN	NaN	NaN	NaN	NaN	NaN	NaN	NaN	NaN	NaN	NaN	NaN	NaN	NaN	NaN	NaN	NaN	NaN	NaN	NaN	25.5579	NaN	NaN	NaN	NaN	NaN	NaN	NaN	NaN	NaN	3	3	14	26.479	2.5944	D4BLS7;Q8G6W9
NaN	NaN	25.8379	25.3057	25.249	25.4171	25.876	NaN	NaN	NaN	NaN	NaN	NaN	NaN	NaN	NaN	NaN	NaN	NaN	NaN	NaN	25.444	25.4426	25.5256	25.2505	26.1659	NaN	26.0544	26.0824	27.4806	NaN	NaN	24.7276	25.2033	25.0947	NaN	3	3	12.2	43.831	5.9653	D4BLV0;Q8G6Y8;B7GT72
25.3474	NaN	25.8881	26.2192	26.3005	25.9851	25.7898	25.8357	26.0555	NaN	NaN	NaN	NaN	NaN	NaN	NaN	NaN	NaN	NaN	25.716	NaN	27.2896	26.9618	27.4743	26.979	26.3276	26.6466	25.5871	NaN	25.6666	25.9976	NaN	26.2917	26.6132	26.1835	NaN	5	5	17.3	31	10.656	D4BLW7
25.6059	26.0478	25.9655	25.9363	26.0874	25.7366	26.4048	25.9657	26.431	NaN	NaN	NaN	NaN	NaN	NaN	NaN	NaN	NaN	NaN	NaN	NaN	26.0133	26.3234	25.7841	25.5398	25.5338	25.6367	25.2968	27.5236	25.1053	25.1716	25.2913	25.4071	25.548	25.6638	25.2854	5	5	16.1	70.395	79.054	D4BLX3;B7GT76;Q8G6Z2
27.4745	25.0538	26.3452	26.7183	27.1174	27.013	26.7376	26.9068	27.463	27.5604	NaN	NaN	NaN	NaN	NaN	25.4016	26.3709	26.7015	27.1712	NaN	27.2895	28.2685	28.3259	27.9071	27.61	27.873	27.7616	26.9366	26.7676	26.8838	28.226	27.9167	26.5371	27.2878	27.1087	27.1464	11	11	17.3	109.68	29.337	D4BLX7;B7GT79;Q8G6Z5
NaN	NaN	NaN	NaN	NaN	NaN	NaN	NaN	NaN	NaN	NaN	NaN	NaN	NaN	NaN	NaN	NaN	NaN	NaN	NaN	NaN	NaN	24.9014	NaN	NaN	NaN	NaN	NaN	NaN	NaN	NaN	NaN	NaN	NaN	NaN	NaN	1	1	6.2	24.023	2.7301	D4BLY0
32.9782	33.0142	33.0864	32.9669	32.8825	33.0602	32.9197	32.8886	32.9112	26.0095	24.8036	27.2739	NaN	NaN	NaN	32.078	32.132	31.9724	30.8636	31.1945	30.9519	33.405	33.4013	33.5519	33.2997	33.1975	33.1594	29.5987	29.4183	29.5604	32.335	32.1411	32.3071	32.8685	32.7789	32.7708	24	24	67.6	56.898	323.31	D4BLY3;B7GT84
NaN	26.1996	26.1061	26.2489	26.4471	25.8267	NaN	26.5064	25.2879	NaN	NaN	NaN	NaN	NaN	NaN	NaN	NaN	NaN	NaN	NaN	NaN	26.684	26.7744	27.2177	NaN	NaN	NaN	NaN	24.4301	26.0235	26.1157	NaN	NaN	NaN	NaN	NaN	3	3	22.4	21.349	9.13	D4BLY7;B7GT85
28.9233	28.9719	29.1037	29.3884	29.095	29.0356	29.6057	29.9058	29.5928	24.5276	25.6797	26.0916	NaN	NaN	NaN	28.42	28.49	28.2348	27.1803	27.2559	27.3634	30.053	30.0349	29.8104	29.2677	29.1576	29.2912	29.5399	29.5088	29.7954	28.3631	28.5802	28.5235	28.7481	28.7688	28.7858	12	7	41.1	59.712	236.78	D4BLY9;B7GT86
30.1041	30.057	30.0882	30.4876	30.662	30.1964	30.2445	29.9974	30.4145	26.2955	26.5381	26.3556	NaN	NaN	NaN	29.7092	29.7287	29.6586	29.1063	29.2623	29.0076	31.1918	31.2541	31.2185	30.7154	30.4688	30.6336	30.1898	30.1455	30.1995	30.1296	30.2118	30.0572	30.2255	30.0241	29.8528	18	9	54.5	53.988	131.31	D4BLZ0
29.8649	30.0439	29.5704	30.1928	30.0335	29.965	30.1844	30.2341	29.9784	NaN	NaN	24.1893	NaN	25.5861	26.2236	28.7823	28.9906	28.4791	28.0067	28.3278	27.8893	30.4966	30.2226	30.688	30.1017	30.1591	30.2853	29.3001	29.2008	29.3098	29.7481	30.1712	29.7796	29.566	29.5945	29.3234	22	5	53.4	53.418	323.31	D4BLZ9
29.2696	29.7382	29.5775	29.471	29.829	29.5964	29.8566	30.3142	29.9553	25.634	25.6193	NaN	26.1469	NaN	25.6049	28.9949	28.7658	29.0117	28.4005	27.5921	27.8037	30.4001	30.5924	30.4158	30.0737	30.1751	29.8932	30.1642	30.1465	30.0629	29.1659	29.1688	29.0934	29.1586	29.506	29.3955	19	17	58.1	52.396	117.94	D4BM15;B7GTB3;Q8G729
25.2602	NaN	25.2914	24.5402	24.278	24.7901	24.6858	25.4696	25.3752	NaN	NaN	NaN	NaN	NaN	NaN	24.7824	24.1916	24.3022	NaN	NaN	NaN	25.5851	25.2776	25.8077	25.1786	25.7715	25.6863	25.4877	25.1923	25.123	24.251	24.3564	NaN	24.8399	24.604	NaN	6	6	18.8	37.408	33.021	D4BM18;B7GTB5;Q8G731
27.0049	NaN	26.4046	25.7932	27.0618	NaN	26.9122	26.1076	27.0274	NaN	NaN	25.7699	NaN	NaN	NaN	NaN	NaN	NaN	NaN	NaN	NaN	27.1056	NaN	26.1944	NaN	NaN	NaN	NaN	26.5025	26.9666	26.0083	26.6195	26.1937	26.5884	26.7918	26.8598	7	7	17	57.306	15.427	D4BM19;Q8G732;B7GTB6
NaN	NaN	NaN	NaN	NaN	NaN	NaN	NaN	25.4586	NaN	NaN	NaN	NaN	NaN	NaN	NaN	NaN	NaN	NaN	NaN	NaN	NaN	NaN	NaN	NaN	NaN	NaN	NaN	NaN	NaN	NaN	NaN	NaN	NaN	NaN	NaN	5	4	11.5	56.228	6.542	D4BM23
23.0831	NaN	24.3811	NaN	NaN	NaN	22.5679	22.9377	22.7194	NaN	NaN	NaN	NaN	NaN	NaN	NaN	NaN	NaN	NaN	NaN	NaN	22.2061	NaN	NaN	21.4119	22.3544	NaN	22.2148	NaN	22.0107	NaN	NaN	NaN	NaN	NaN	NaN	1	1	6.1	39.021	5.3172	Q8G734;D4BM24
NaN	NaN	NaN	NaN	NaN	NaN	NaN	NaN	NaN	NaN	NaN	NaN	NaN	NaN	NaN	NaN	NaN	NaN	NaN	NaN	NaN	NaN	NaN	NaN	NaN	NaN	NaN	NaN	24.3819	NaN	NaN	NaN	NaN	NaN	NaN	NaN	1	1	6.5	30.584	3.8671	D4BM25
26.195	25.8431	25.672	25.503	25.4679	25.7592	25.5652	25.7955	25.3874	NaN	NaN	NaN	NaN	NaN	NaN	25.6089	NaN	25.5403	24.4854	NaN	NaN	26.3842	26.5208	26.2817	26.2365	25.5679	25.7449	25.6987	NaN	25.4905	25.6149	25.2061	25.8385	26.3985	26.0647	NaN	4	3	10.9	43.557	7.002	D4BM26;Q8G736
26.8561	NaN	NaN	NaN	NaN	NaN	26.1416	NaN	NaN	NaN	NaN	NaN	NaN	NaN	NaN	NaN	NaN	26.6943	NaN	NaN	NaN	NaN	26.7941	NaN	27.447	NaN	27.6008	NaN	NaN	NaN	NaN	NaN	NaN	26.532	NaN	26.9947	3	1	33	11.723	7.4782	D4BM28
29.5867	28.9915	28.5718	28.4793	28.9011	28.9027	29.3156	29.6108	29.6224	NaN	NaN	NaN	NaN	NaN	NaN	28.6859	28.6212	28.3822	28.0579	28.213	27.8913	29.8997	29.7577	29.9556	30.2368	30.3625	30.2408	28.183	27.9401	27.8608	27.5649	27.7014	27.937	29.332	29.6328	29.0822	6	6	39.8	9.6056	27.056	D4BM36;B7GTR8;Q8G744
NaN	NaN	NaN	NaN	NaN	NaN	NaN	NaN	NaN	NaN	NaN	NaN	NaN	NaN	NaN	NaN	NaN	NaN	NaN	NaN	NaN	NaN	NaN	NaN	NaN	NaN	NaN	NaN	NaN	20.4112	NaN	NaN	NaN	NaN	NaN	NaN	1	1	5.8	30.636	2.8256	D4BM40
NaN	25.4492	NaN	NaN	NaN	NaN	25.7263	24.6908	26.958	NaN	NaN	NaN	NaN	NaN	NaN	NaN	25.4482	NaN	NaN	NaN	NaN	NaN	25.0676	NaN	NaN	NaN	NaN	NaN	NaN	NaN	NaN	NaN	NaN	NaN	NaN	NaN	2	2	8.9	22.288	13.781	D4BM44
29.9627	29.1515	29.9084	29.8503	30.2107	29.6663	29.6935	30.0417	29.9507	28.1059	28.3277	28.3075	27.6675	27.8396	27.9397	29.4475	29.4208	29.2965	28.5834	28.9112	28.6847	30.2675	30.2507	30.3115	30.3082	30.1409	30.2634	29.448	29.4885	29.4067	29.4326	29.6648	29.575	29.3802	29.3639	29.2805	5	5	45.1	9.4181	18.302	D4BM45;Q8G758;B7GTS4
30.6967	31.8338	29.9915	30.9244	30.9686	30.9637	31.8964	31.4841	32.1227	26.1021	NaN	27.8208	NaN	NaN	NaN	30.7645	30.5878	31.6697	31.0119	30.9885	31.0571	31.6537	31.6196	31.4114	31.8089	32.307	32.4022	31.8293	31.8406	31.6032	31.0444	31.2158	31.02	30.5558	31.3039	31.7359	7	7	64.9	15.559	68.913	D4BM46;B7GTS5;Q8G759
24.1785	NaN	NaN	24.6483	24.5001	NaN	NaN	24.304	NaN	NaN	NaN	NaN	NaN	NaN	NaN	NaN	NaN	24.1184	NaN	NaN	NaN	25.6851	25.0622	24.9712	24.9342	25.129	25.0395	NaN	NaN	NaN	NaN	NaN	NaN	NaN	NaN	NaN	2	2	6.1	52.09	4.2664	D4BM70
25.8298	NaN	NaN	25.6416	NaN	NaN	26.028	25.8527	25.7104	NaN	NaN	NaN	NaN	NaN	NaN	NaN	25.98	NaN	NaN	NaN	NaN	26.1578	26.1226	26.5205	26.1611	26.136	26.3753	25.8908	NaN	NaN	NaN	NaN	NaN	NaN	NaN	NaN	4	4	35.9	22.312	33.646	D4BM71;Q8G765;B7GTU1
22.6472	23.9408	22.8954	23.8548	23.8838	24.7313	22.8754	23.821	22.4591	NaN	NaN	NaN	NaN	NaN	NaN	22.8062	22.5375	22.2896	22.1738	22.4485	NaN	25.0602	24.8172	24.9585	24.3167	23.6297	24.1604	22.1925	22.4326	22.415	NaN	NaN	NaN	23.7513	24.532	22.9381	3	3	6.7	69.805	9.9236	D4BM73
25.0363	NaN	24.3279	24.0605	24.9422	24.6795	25.0444	25.5605	NaN	NaN	NaN	NaN	NaN	NaN	NaN	NaN	NaN	NaN	NaN	NaN	NaN	NaN	NaN	NaN	NaN	NaN	NaN	25.1402	25.0968	25.0242	NaN	23.4725	23.9283	24.2075	24.5546	24.2133	2	2	60	54.186	15.299	D4BM79;Q8G768
29.9835	29.7868	29.7912	30.0981	29.5875	29.8783	30.1972	30.1115	30.098	27.8065	27.9809	27.4501	27.2666	26.4934	25.7726	29.0473	29.1851	28.9908	28.1626	27.6812	27.8475	30.3954	30.2626	30.3437	29.828	29.8359	29.5612	29.7325	29.5114	29.5625	28.264	28.5533	28.3677	29.6058	29.8931	29.6949	18	18	41.5	55.131	163.13	D4BM80;Q8G769;B7GTU7
26.3849	NaN	26.0902	25.9991	26.1659	26.0717	26.5307	26.1904	26.5253	NaN	NaN	NaN	NaN	NaN	NaN	25.9935	26.4388	26.5314	NaN	NaN	NaN	27.1746	26.9509	26.6351	26.3877	26.4791	26.7451	26.2796	26.054	26.1373	NaN	NaN	NaN	NaN	26.3589	26.0353	7	7	17.6	61.022	39.876	D4BM83;Q8G773;B7GTV1
26.1123	NaN	27.6767	NaN	NaN	NaN	NaN	NaN	NaN	NaN	NaN	NaN	NaN	NaN	NaN	NaN	NaN	25.6889	NaN	NaN	NaN	NaN	NaN	26.0809	27.0279	26.869	26.9778	NaN	25.8687	26.562	NaN	NaN	NaN	24.9539	25.7257	NaN	2	2	26.8	36.983	19.644	D4BM85
26.085	26.3737	25.4248	25.9035	26.4201	26.266	26.6061	26.5746	26.5739	NaN	NaN	NaN	NaN	NaN	NaN	NaN	26.3943	NaN	NaN	24.6817	NaN	27.9698	27.9891	27.9187	26.7299	26.3364	26.581	25.7335	25.4899	25.8783	26.1296	25.4936	25.8448	26.4462	NaN	25.6745	4	4	48.9	15.006	37.522	D4BM96;Q8G775;B7GTV8
29.8252	29.6725	29.7105	29.3302	29.1534	29.4062	29.6944	29.5886	29.5711	26.4713	26.156	25.7982	26.5968	26.8323	26.2187	28.2259	28.7126	28.6779	28.2763	28.0815	28.1229	30.2611	30.1931	30.1371	29.7663	29.3423	29.5095	28.9408	28.6864	28.9635	28.6112	28.1094	27.934	28.98	29.1533	29.0852	25	8	37.8	102.15	150.53	D4BM98
27.8483	27.3912	27.7862	27.9914	28.4402	28.5455	28.2923	28.4243	28.5657	NaN	24.918	NaN	NaN	NaN	NaN	27.5125	27.5831	27.7669	26.1933	25.2274	25.8668	28.8593	29.3088	29.3511	28.5503	28.3903	28.5807	27.9258	27.988	28.2736	27.4374	27.6148	28.1309	28.0737	28.433	27.9319	8	8	18.3	88.161	152.11	D4BMA5;B7GTW7;Q8G784
25.9571	25.7803	25.3513	26.1758	26.6357	26.7305	26.0554	26.0301	26.0937	NaN	NaN	NaN	NaN	NaN	NaN	24.7007	24.6338	24.487	24.69	24.4162	23.8837	26.898	26.8356	26.7141	26.4886	26.2459	26.452	25.7184	25.5331	26.045	24.292	25.4213	24.2142	25.9775	26.0599	25.9319	5	5	44.2	18.669	41.256	D4BMB1;Q8G7A9;B7GTY9
26.8625	NaN	NaN	27.3957	NaN	26.605	26.8404	26.7987	NaN	NaN	NaN	NaN	NaN	NaN	NaN	26.0455	25.5054	27.2626	26.2043	25.6748	26.113	29.5877	29.4688	29.7048	26.7391	26.7838	27.0336	NaN	27.1062	26.932	NaN	NaN	NaN	NaN	NaN	NaN	3	3	19.4	31.636	54.505	D4BMB2;Q8G7B0;B7GTZ0
30.5812	30.9324	31.0254	31.2242	31.1194	31.026	30.8429	30.9347	30.7076	28.256	28.5124	28.6412	29.1653	29.4558	29.0688	30.6251	30.4018	30.3031	28.8598	28.6268	29.2356	30.9936	30.9989	31.0404	30.9845	30.9178	30.9335	30.2432	30.0878	30.0947	30.5487	30.7502	30.7788	31.2186	31.0012	30.7146	23	7	53	58.414	279.21	D4BMB3
28.216	28.4958	29.3308	28.5674	28.0702	27.773	27.852	27.1255	27.0057	NaN	NaN	NaN	NaN	27.0865	NaN	27.3727	27.6321	26.4795	26.9927	27.0376	27.3046	28.1642	28.2383	28.1078	28.2764	27.9301	28.2593	26.9804	27.3693	27.3802	26.5276	26.9855	26.9711	NaN	27.2131	27.1982	8	8	46.3	33.71	42.143	D4BMB4;Q8G7B2;B7GTZ2
31.8425	31.9158	31.9434	31.7932	31.826	31.8117	31.8029	31.942	31.8196	29.7544	29.903	29.9772	29.7593	29.8249	29.7621	31.1696	31.046	31.0457	30.4314	30.606	30.4728	31.9853	31.9983	31.9461	31.9007	31.8613	31.8411	30.6392	30.5705	30.7213	30.8249	30.9126	30.7607	31.5398	31.5595	31.5057	26	7	83.5	53.347	323.31	D4BMB5;Q8G7B3
27.0175	28.1157	27.8561	27.2153	26.5695	26.095	27.8619	25.985	27.961	NaN	NaN	NaN	NaN	NaN	NaN	26.3054	26.3469	26.2984	NaN	24.7151	23.7245	28.3667	27.9954	28.3855	27.5496	28.2282	28.2421	NaN	26.0737	26.7965	NaN	NaN	NaN	26.7904	27.7288	27.1562	2	2	72.2	10.358	22.203	D4BMB6;Q8G7B4;B7GTZ4
NaN	NaN	NaN	NaN	NaN	NaN	NaN	NaN	NaN	NaN	NaN	NaN	NaN	NaN	NaN	NaN	NaN	NaN	NaN	NaN	NaN	NaN	NaN	NaN	NaN	NaN	25.7915	NaN	NaN	NaN	NaN	NaN	NaN	NaN	NaN	NaN	2	2	6.9	36.286	8.6879	D4BMC0
26.7594	26.4518	26.5518	26.5986	26.7789	26.6259	27.2701	26.9014	27.2904	NaN	NaN	NaN	NaN	NaN	NaN	26.6628	26.4483	26.5946	NaN	NaN	25.118	27.4734	27.6566	27.4168	27.3573	27.3065	27.1874	27.0551	27.5127	27.4793	26.6326	26.2478	26.3669	26.9093	26.8243	26.7632	6	6	26	33.895	29.738	D4BMC1;B7GTZ9;Q8G7B9
NaN	NaN	24.9665	NaN	NaN	NaN	25.1798	25.3171	NaN	NaN	NaN	NaN	NaN	NaN	NaN	NaN	NaN	NaN	NaN	24.6472	NaN	25.88	25.3573	NaN	25.3459	25.2908	24.8142	NaN	NaN	NaN	NaN	NaN	NaN	NaN	NaN	NaN	2	2	18.8	23.651	5.6761	D4BMC2
NaN	25.6238	26.2577	25.7721	26.9889	26.0341	25.6742	26.0512	25.6028	NaN	NaN	NaN	NaN	NaN	NaN	26.2632	NaN	26.0102	NaN	NaN	NaN	28.7942	28.649	28.4751	28.1806	28.3226	27.9945	NaN	NaN	NaN	NaN	27.3566	NaN	27.4676	26.892	26.9449	3	3	38	13.482	30.898	D4BMC4;Q8G7C1;B7GU01
22.9996	NaN	NaN	NaN	NaN	NaN	NaN	NaN	NaN	NaN	NaN	NaN	NaN	NaN	NaN	23.2241	23.0421	23.0421	NaN	NaN	NaN	24.8985	24.3288	25.3357	NaN	24.5832	24.7079	NaN	NaN	NaN	NaN	NaN	NaN	NaN	NaN	23.693	2	2	7.9	35.874	6.9814	D4BMC5;Q8G7C2
26.3573	26.7728	27.1347	26.5472	26.9918	26.351	27.3229	27.1311	26.7933	NaN	NaN	NaN	NaN	NaN	NaN	26.3141	26.0745	26.1914	NaN	NaN	NaN	26.8722	26.9594	26.7358	26.7633	26.1357	26.7836	26.7128	26.4241	26.254	NaN	24.9481	NaN	25.9728	26.1177	25.8436	6	3	28.5	42.482	26.427	D4BMC7
22.8002	NaN	NaN	NaN	23.383	NaN	23.8958	23.3923	NaN	NaN	NaN	NaN	NaN	NaN	NaN	NaN	NaN	NaN	NaN	NaN	NaN	24.0587	NaN	23.9218	NaN	NaN	NaN	NaN	NaN	NaN	NaN	NaN	NaN	NaN	NaN	NaN	3	3	4	37.9	2.607	D4BME0
28.4556	28.7105	28.8059	28.7636	29.1846	29.493	29.2961	29.1963	29.1411	NaN	NaN	NaN	NaN	NaN	NaN	29.6031	29.3678	28.9817	29.009	29.0719	28.9461	29.8707	30.2326	30.4427	30.3621	29.8642	29.5717	29.4594	29.0172	29.3349	29.3491	29.377	29.2832	29.4329	29.3478	29.1111	4	3	43.8	10.487	70.522	D4BMG1
31.1643	31.363	31.3362	31.1886	31.2695	31.3186	31.0343	31.2994	31.331	28.7598	29.0693	28.8642	29.7717	29.515	29.7187	30.5473	30.5715	30.4593	29.5112	29.4312	29.4164	31.8341	31.7937	31.7751	31.1857	31.036	31.1855	30.6259	30.4527	30.6482	30.6597	30.4319	30.5176	30.697	30.7061	30.6177	30	5	44.8	105.26	323.31	D4BMG2
NaN	NaN	NaN	NaN	NaN	NaN	NaN	NaN	NaN	NaN	NaN	NaN	NaN	NaN	NaN	NaN	NaN	NaN	NaN	NaN	NaN	NaN	NaN	NaN	NaN	NaN	NaN	NaN	NaN	NaN	NaN	NaN	NaN	NaN	NaN	21.8485	1	1	8.4	22.147	4.4329	D4BMG5
29.1736	30.0168	29.7427	29.1845	29.1532	28.8087	29.4564	28.8966	29.3122	NaN	NaN	NaN	NaN	NaN	NaN	28.4159	28.4365	28.8461	27.8417	27.9084	27.5339	29.0626	29.3273	29.2588	29.1971	29.841	29.7453	28.4547	28.8331	28.4917	27.2994	27.7828	27.3556	28.2885	27.789	29.2218	9	4	52.4	32.323	194.25	D4BMH0
22.7466	NaN	22.5546	23.1641	24.3374	23.4666	23.3266	23.3009	23.0822	NaN	NaN	NaN	NaN	NaN	NaN	NaN	22.0112	21.9902	NaN	NaN	NaN	26.3505	26.0206	26.3423	24.0696	25.3847	25.3547	21.9381	NaN	21.5336	24.6782	24.6011	24.7206	23.2691	23.2677	22.0477	3	3	21.6	22.564	6.8898	D4BMH2;Q8G7F9;B7GMZ6
29.801	30.3091	30.2247	30.2544	30.5784	30.3451	30.4904	30.626	30.3167	NaN	25.2803	NaN	NaN	NaN	NaN	30.0314	30.1084	29.872	29.1129	29.2416	29.4281	31.0875	31.0589	31.1144	30.8522	30.8085	30.9603	29.6427	29.6121	29.7262	30.2295	30.3711	30.3465	30.1204	30.0839	30.0161	5	5	39.5	16.918	96.081	D4BMH4;Q8G7G1;B7GMZ8
28.4993	28.5957	28.5019	28.0321	27.0821	28.3083	27.9597	27.5578	27.733	26.561	26.5477	26.7044	NaN	NaN	NaN	26.9742	27.3154	27.7676	26.9489	27.1893	26.6822	28.7443	28.7358	29.1187	27.567	27.5187	27.537	27.8625	26.5472	27.0886	27.5031	25.4422	27.8551	27.3109	26.3308	27.909	12	1	36.8	58.74	172.9	D4BMH6
26.2047	NaN	26.0059	NaN	NaN	26.3096	NaN	NaN	26.563	NaN	NaN	NaN	NaN	NaN	NaN	NaN	NaN	NaN	NaN	NaN	NaN	27.4006	26.9932	27.5559	NaN	NaN	NaN	NaN	NaN	NaN	NaN	NaN	NaN	NaN	NaN	NaN	4	4	9.1	59.523	2.1396	D4BMH9;Q8G7G5;B7GN08
NaN	NaN	NaN	NaN	NaN	NaN	23.525	NaN	NaN	NaN	NaN	NaN	NaN	NaN	NaN	NaN	NaN	NaN	NaN	NaN	NaN	NaN	NaN	NaN	NaN	NaN	NaN	NaN	NaN	NaN	NaN	NaN	NaN	NaN	NaN	NaN	4	4	8.4	80.923	5.4717	D4BMI3;Q8G7G7;B7GN10
26.7001	26.8699	26.7857	27.9164	28.271	27.7518	27.8189	27.5644	27.6291	27.7096	26.9947	NaN	NaN	27.0567	26.5833	26.4074	26.7617	25.5197	26.4586	26.7691	25.6383	28.3367	28.3997	28.7185	28.0668	27.1859	27.4103	27.607	27.658	27.6192	27.5874	27.5533	27.7561	27.4585	27.3344	27.2307	8	8	21.3	69.725	42.43	D4BMI8;B7GN14;Q8G7H0
23.7421	NaN	23.0227	23.1648	23.3045	23.0823	25.1183	24.9307	25.2231	NaN	NaN	NaN	NaN	NaN	NaN	22.7052	22.5443	22.71	22.6662	NaN	22.3442	25.8688	25.862	25.3103	25.8804	25.9219	26.0206	25.0809	25.415	24.292	23.2527	NaN	NaN	23.6534	NaN	NaN	3	3	16.2	26.684	5.2211	D4BMI9;Q8G7H1;B7GN15
NaN	NaN	NaN	NaN	NaN	NaN	NaN	NaN	NaN	NaN	NaN	NaN	NaN	NaN	NaN	NaN	NaN	NaN	NaN	NaN	NaN	NaN	NaN	NaN	NaN	NaN	NaN	NaN	NaN	NaN	NaN	NaN	NaN	23.6323	NaN	NaN	1	1	45.3	6.8889	10.99	D4BMJ0
NaN	NaN	28.3829	NaN	NaN	NaN	NaN	NaN	24.6374	NaN	NaN	NaN	NaN	NaN	NaN	NaN	24.2649	24.3482	NaN	NaN	NaN	NaN	NaN	NaN	NaN	NaN	NaN	NaN	NaN	23.753	NaN	NaN	NaN	25.8378	NaN	NaN	5	5	44.3	22.649	13.267	D4BMJ1;Q8G7H3;B7GN17
28.2425	28.4703	28.1226	28.4449	28.2808	28.4819	28.57	28.5557	28.8583	NaN	NaN	NaN	24.8467	NaN	NaN	28.7437	28.4971	28.3557	27.8965	27.8819	27.9254	29.8004	29.7655	29.6333	29.9484	29.6749	29.8677	27.849	27.5292	27.2826	28.8777	28.9262	29.5004	29.0323	29.1207	28.8031	9	9	47.1	28.382	323.31	D4BMJ2
NaN	NaN	NaN	NaN	NaN	NaN	NaN	NaN	25.538	NaN	NaN	NaN	NaN	NaN	NaN	NaN	NaN	NaN	NaN	NaN	NaN	27.7159	26.7434	26.7074	26.3327	26.5455	26.5285	NaN	NaN	NaN	NaN	NaN	24.7353	25.3291	NaN	NaN	2	2	8.9	37.306	8.9506	D4BMJ5
NaN	NaN	NaN	NaN	NaN	NaN	NaN	NaN	NaN	NaN	NaN	NaN	NaN	NaN	NaN	NaN	NaN	NaN	NaN	NaN	NaN	NaN	NaN	NaN	24.2587	NaN	NaN	NaN	NaN	NaN	NaN	NaN	NaN	NaN	NaN	NaN	2	2	23	17.983	7.036	D4BMJ6;Q8G7H7;B7GN22
27.4077	27.3593	26.4197	27.7846	27.5645	27.5884	27.3449	27.5965	27.4034	NaN	NaN	NaN	NaN	NaN	NaN	27.5589	27.8436	27.0429	26.6453	26.2391	26.1635	28.83	28.872	28.7294	29.0152	28.9528	28.7139	28.4266	28.3575	28.1433	26.9466	26.7667	26.8704	27.2635	27.5379	26.3474	5	5	16.4	47.508	16.502	D4BMJ8;Q8G7H9;B7GN24
27.4558	27.9745	27.8871	28.2853	27.747	27.754	27.826	28.0779	27.8173	NaN	NaN	NaN	NaN	NaN	NaN	27.726	27.8526	27.6813	NaN	NaN	25.9381	29.092	28.9276	29.1046	28.7624	28.6929	28.2504	27.7512	27.7264	27.7636	26.5401	26.3596	27.377	27.4549	26.8175	26.8073	8	8	42.6	28.206	248.31	D4BMJ9;Q8G7I0;B7GN26
27.6731	27.3096	27.3666	27.1504	27.1844	26.871	26.6162	26.772	26.828	NaN	NaN	NaN	NaN	NaN	NaN	NaN	24.8498	24.9498	23.3795	NaN	23.9888	26.9743	27.2098	26.9942	26.3922	26.6151	26.3549	25.336	25.124	25.3714	24.7508	24.6513	24.7611	25.4523	25.6848	25.8283	4	4	27.6	26.558	101.91	D4BMK0;B7GN27;Q8G7I1
32.6175	32.2673	32.4725	32.535	32.4882	32.6224	32.706	32.6733	32.6615	30.2431	30.0621	29.8146	30.5444	30.3974	30.5998	31.9796	32.0684	31.7883	31.2682	31.1483	31.3166	33.2117	33.139	33.0863	32.6	32.7035	32.6794	33.0713	32.778	32.9732	32.0048	32.017	32.2043	32.4135	32.3478	32.2086	29	12	55.8	62.913	323.31	D4BMK3;Q8G7I6
30.2681	30.0363	29.6916	30.4103	30.4213	30.4162	30.4506	30.6753	30.3153	28.4105	28.8916	28.596	28.9198	28.829	29.049	29.7083	29.8342	29.4671	29.9431	29.9028	29.966	30.5614	30.2094	30.5054	30.6737	30.5517	30.6093	30.2691	30.0566	30.1019	30.4977	30.5743	29.9745	30.7086	30.6794	30.6554	5	3	37.6	16.348	34.052	D4BMK8
NaN	NaN	NaN	24.3128	24.3205	24.9907	24.9321	25.0455	25.1516	NaN	NaN	NaN	NaN	NaN	NaN	NaN	NaN	NaN	NaN	NaN	NaN	27.7403	27.2089	27.3551	26.4275	25.9282	25.9232	NaN	NaN	NaN	26.1182	25.1258	NaN	NaN	NaN	25.8573	2	2	10.3	24.913	5.5063	D4BMP3
24.3632	NaN	24.4555	24.9356	24.7253	24.6917	24.7548	25.2023	24.9438	NaN	NaN	NaN	NaN	NaN	NaN	NaN	25.921	NaN	NaN	NaN	NaN	26.1641	26.2749	26.0735	25.6956	25.9399	25.6337	NaN	NaN	NaN	NaN	NaN	NaN	24.0851	24.6426	24.8602	5	5	39.8	31.015	39.524	D4BMP5
28.1165	27.7787	27.965	28.5859	28.4654	28.3554	28.1091	28.4235	28.2951	NaN	NaN	NaN	NaN	NaN	NaN	27.1084	26.5235	26.7915	NaN	NaN	NaN	29.02	28.5429	29.1538	28.0573	28.0791	28.1423	NaN	NaN	NaN	NaN	NaN	NaN	NaN	27.6251	27.1562	9	9	24.3	59.538	33.261	D4BMP6
NaN	NaN	27.3767	NaN	28.3763	NaN	28.436	28.3764	NaN	NaN	NaN	NaN	NaN	NaN	NaN	27.9875	NaN	NaN	NaN	NaN	NaN	29.3615	28.4915	29.4587	28.6097	28.5271	NaN	NaN	NaN	NaN	NaN	NaN	NaN	NaN	27.5953	NaN	4	4	26	30.261	15.718	D4BMS7;Q8G4Z5;B7GUJ3
NaN	NaN	NaN	NaN	NaN	NaN	NaN	NaN	NaN	NaN	NaN	NaN	NaN	NaN	NaN	NaN	NaN	NaN	NaN	NaN	NaN	NaN	NaN	26.7223	NaN	NaN	NaN	NaN	NaN	NaN	NaN	NaN	NaN	NaN	NaN	NaN	3	3	7.7	44.48	2.6471	D4BMS8;Q8G4Z6;B7GUJ2
NaN	NaN	NaN	NaN	NaN	NaN	26.1199	NaN	25.478	NaN	NaN	NaN	NaN	NaN	NaN	24.5255	25.9365	24.2585	NaN	NaN	NaN	27.2047	27.5475	27.0588	25.5028	25.4129	NaN	26.3644	26.2527	26.5989	NaN	NaN	NaN	NaN	24.732	24.4016	1	1	20.3	14.751	19.505	D4BMS9
NaN	NaN	NaN	NaN	NaN	NaN	NaN	NaN	NaN	NaN	NaN	NaN	NaN	NaN	NaN	NaN	NaN	NaN	NaN	NaN	NaN	NaN	NaN	NaN	NaN	NaN	NaN	NaN	NaN	NaN	NaN	NaN	NaN	20.2827	NaN	NaN	1	1	3.8	43.132	2.4638	D4BMT0
NaN	NaN	25.1271	NaN	NaN	NaN	NaN	NaN	NaN	NaN	NaN	NaN	NaN	NaN	NaN	25.4479	NaN	25.4134	NaN	NaN	NaN	25.9661	25.9691	25.7717	25.8123	25.2134	NaN	26.5756	26.7594	27.0252	NaN	25.0443	24.8577	25.1981	25.5404	25.5882	5	5	22.7	37.204	14.101	D4BMT2;Q8G500;B7GUI8
NaN	NaN	NaN	NaN	NaN	NaN	NaN	NaN	NaN	NaN	NaN	NaN	NaN	NaN	NaN	NaN	NaN	NaN	NaN	NaN	NaN	NaN	NaN	NaN	NaN	NaN	NaN	NaN	NaN	NaN	NaN	NaN	NaN	NaN	NaN	NaN	1	1	1.8	81.934	2.5116	D4BMT5
25.823	26.0353	NaN	NaN	NaN	26.7473	25.7194	25.8446	25.9306	26.9498	26.8201	26.8655	NaN	26.695	NaN	27.4078	26.8906	27.1084	26.6894	27.2642	26.0033	27.9897	26.5884	27.9537	26.1606	27.4561	26.7841	27.8785	27.7453	27.0859	28.1557	26.4542	26.4124	27.2636	27.0244	26.4605	5	5	15.9	46.434	8.7395	D4BMT6
NaN	26.0501	26.9942	24.6727	25.185	24.9104	25.6887	25.5463	24.966	NaN	NaN	NaN	NaN	NaN	NaN	24.3464	24.0723	25.4819	NaN	24.7818	24.823	25.9495	26.106	25.6814	24.8828	27.023	24.709	27.1415	26.6359	27.0467	NaN	NaN	NaN	24.8996	25.9325	26.3492	5	2	19.7	43.009	22.958	D4BMT7
30.8689	30.7472	30.7852	31.1341	31.1352	31.1257	31.1657	31.032	31.0212	NaN	24.6836	NaN	NaN	NaN	NaN	29.9642	29.7866	30.0115	29.1558	29.0444	29.0989	31.3086	31.278	31.4508	31.1176	30.9715	31.0047	30.2791	30.2145	30.2242	30.4069	30.3078	30.4199	30.2372	30.2884	30.4165	21	4	72.8	46.873	320.35	D4BMT9;B7GUI1
31.1308	31.0558	30.7025	31.2416	31.2495	31.1469	31.1163	31.164	31.2511	28.6099	26.7961	26.2303	27.7711	26.0192	26.9703	30.4005	30.5266	30.2981	29.3449	29.0492	29.296	31.7746	31.783	31.7024	31.4701	31.4772	31.3622	30.3741	30.1311	30.4614	30.1244	29.9877	30.7587	30.435	30.7524	30.87	16	16	49	44.212	323.31	D4BMU0;B7GUI0;Q8G508
30.4508	30.9333	30.7796	30.554	30.4406	30.4127	30.8706	30.6135	30.6978	28.4316	27.8451	28.5136	26.4988	26.6167	26.9864	29.6273	29.9448	30.1182	29.1632	29.0158	28.9156	30.6681	30.5608	30.6581	30.4141	30.5796	30.2036	31.21	30.9676	31.3568	29.7559	29.9506	29.6249	29.6064	29.822	29.5786	40	7	52	131.73	323.31	D4BMV0
31.0807	31.1988	30.8015	30.8559	31.1157	30.8486	31.0963	30.9799	31.051	28.638	28.1669	28.9306	28.0298	28.6486	28.7906	30.7963	30.6269	30.5228	30.0115	29.991	30.108	31.3685	31.2729	31.5227	31.3031	31.2729	31.1812	31.6147	31.7513	31.637	30.0678	29.2785	29.9841	30.6868	30.6952	30.85	57	15	50.3	149.03	323.31	D4BMV1
25.2477	24.7212	24.7935	NaN	25.2923	25.46	25.4959	25.3922	26.0451	NaN	NaN	NaN	NaN	NaN	NaN	NaN	25.1613	25.0041	NaN	NaN	NaN	25.353	25.4669	25.6868	24.8207	25.1592	26.1809	26.1119	26.1675	26.3949	24.568	NaN	NaN	25.1946	NaN	25.0956	6	6	31.5	26.285	6.7598	D4BMW2;Q8G526;B7GUF6
28.5972	27.9259	27.9895	28.9351	28.8152	28.7709	29.116	28.8131	28.9951	NaN	26.5865	25.8814	NaN	NaN	NaN	28.2312	29.218	27.9977	28.1286	28.1953	27.8526	30.1927	29.9509	30.0388	30.1921	30.0611	30.207	28.0487	27.841	27.3399	26.9317	27.0419	28.2072	28.4304	29.0464	28.8391	7	7	32.6	31.881	51.463	D4BMW3;Q8G527;B7GUF5
29.9117	30.2277	29.5797	29.7101	29.9054	30.3466	29.6357	30.3099	29.9225	29.0146	28.6757	29.0274	28.887	28.7144	29.2297	29.8824	29.9034	29.4731	28.9972	28.815	28.6166	31.1796	31.261	31.2535	30.4765	30.1376	30.5732	29.4846	29.1819	29.6663	29.7142	29.974	29.8972	29.9694	30.1046	30.1921	17	17	39.5	67.638	183.94	D4BMW4;B7GUF4;Q8G528
30.1204	30.4113	30.1881	30.21	30.2619	29.9335	30.195	30.3153	30.012	26.4068	27.1049	27.5202	26.9713	28.7474	27.433	29.0062	29.0994	29.0996	28.0928	28.0748	28.1004	30.6215	30.9294	30.7596	29.9586	30.1982	29.6666	29.7362	29.8491	29.7373	29.6145	29.4361	29.348	29.5062	29.3986	29.6003	22	10	36.4	97.343	323.31	D4BMW5
29.3631	29.41	29.7078	29.5989	29.7727	29.8013	29.6423	29.8776	29.6023	28.5595	30.0609	30.0697	29.3131	28.9764	28.0235	29.2047	29.1287	28.6837	29.0919	28.7326	28.7337	30.129	29.95	29.7182	30.1269	29.962	29.8103	29.6076	28.8001	29.5201	29.8442	29.7066	29.8822	29.1652	29.4653	29.6068	12	3	43.2	50.353	73.567	D4BMW7
NaN	NaN	NaN	NaN	NaN	NaN	NaN	NaN	NaN	NaN	NaN	NaN	NaN	NaN	NaN	26.3455	NaN	NaN	NaN	NaN	NaN	26.948	26.4286	NaN	NaN	NaN	NaN	NaN	NaN	NaN	NaN	NaN	NaN	NaN	NaN	NaN	4	4	24.9	24.351	10.095	D4BMW8;Q8G534;B7GUF1
NaN	24.4041	NaN	NaN	NaN	NaN	24.8545	NaN	NaN	NaN	NaN	NaN	NaN	NaN	NaN	NaN	NaN	NaN	NaN	NaN	NaN	25.2552	25.5826	25.0782	24.7568	NaN	25.7975	26.1697	27.2787	25.7949	NaN	NaN	NaN	NaN	NaN	NaN	5	5	24.6	42.695	18.541	D4BMX2;B7GUE7;Q8G537
27.2288	27.2955	27.5779	26.7226	26.6672	26.7345	26.7828	26.1764	26.9991	NaN	NaN	NaN	NaN	NaN	NaN	26.8817	26.7803	27.5544	24.9672	24.2034	25.0334	28.2282	27.9905	28.1499	26.864	26.7872	26.9858	26.6308	25.9008	26.277	26.5469	24.9846	26.8874	27.0466	27.0128	27.2208	7	7	30.7	32.826	35.548	D4BMX8;B7GUE2;Q8G542
27.7193	28.2393	27.4705	28.1931	28.1893	28.3976	28.3517	28.603	28.3186	26.9927	27.0654	26.6659	27.2987	26.432	26.4391	27.9344	28.1813	27.0501	27.4007	27.6818	27.646	28.6504	28.6446	28.4815	28.4719	28.3517	27.9478	26.9143	27.0568	27.0592	28.6367	28.2092	28.4173	28.3268	28.6384	28.3782	9	9	17.5	68.632	28.434	D4BMY1;Q8G545;B7GUD9
NaN	NaN	NaN	NaN	NaN	NaN	NaN	NaN	NaN	NaN	NaN	NaN	NaN	NaN	NaN	NaN	NaN	NaN	NaN	NaN	NaN	NaN	NaN	NaN	NaN	NaN	NaN	25.9261	25.9626	26.0636	NaN	NaN	NaN	NaN	NaN	NaN	2	2	7.5	34.178	11.973	D4BMY5;D4BMM5
26.3739	26.7773	26.6974	27.599	27.6035	26.8254	26.5335	26.7218	26.6269	NaN	NaN	NaN	NaN	NaN	NaN	26.5779	25.9264	26.5683	NaN	NaN	NaN	26.0385	25.3889	26.4446	26.7715	26.3328	26.7163	27.3252	27.2092	27.2888	25.5266	25.426	26.8913	27.2985	26.7437	26.398	11	11	25.2	77.345	49.958	D4BMY8;B7GUD7;Q8G552
31.4451	31.5281	31.5312	31.9457	31.8473	31.443	32.0658	32.1135	32.0184	NaN	25.3118	24.8239	23.8393	NaN	24.8528	30.9071	30.971	30.9604	29.5756	30.0545	29.651	31.9204	31.4632	32.0078	31.6903	31.4297	31.3758	32.2639	32.1237	32.2625	30.3778	30.3495	30.6528	30.8826	31.0246	30.9818	26	26	70.5	48.176	323.31	D4BMY9;Q8G556;Q8G555
NaN	25.3461	25.2766	26.3558	24.492	23.8285	NaN	23.9514	24.0382	NaN	NaN	NaN	NaN	NaN	NaN	NaN	NaN	22.5484	NaN	NaN	NaN	23.4005	23.7272	23.8636	23.9952	23.3965	23.8633	24.0211	24.4981	NaN	NaN	NaN	NaN	23.0582	24.4725	23.0811	3	2	30.3	22.271	37.755	D4BMZ1
31.9108	32.328	31.9835	31.8486	32.026	31.8847	31.9039	32.0445	31.83	24.3905	26.5747	25.4516	NaN	NaN	NaN	31.1924	31.1291	31.0135	29.9328	30.0209	29.9204	32.5265	32.4909	32.5585	32.0947	32.0263	31.8936	30.1822	29.962	30.1755	31.6675	31.4995	31.6198	32.0588	32.0467	32.0682	20	20	59	58.854	323.31	D4BMZ3;Q8G559;B7GUD3
NaN	NaN	NaN	NaN	NaN	NaN	NaN	NaN	NaN	NaN	NaN	NaN	NaN	NaN	NaN	NaN	NaN	NaN	NaN	NaN	NaN	24.2241	23.7658	NaN	23.2799	23.2542	23.2047	NaN	NaN	NaN	NaN	NaN	NaN	NaN	NaN	NaN	3	3	5.9	77.204	2.816	D4BN06;B7GUB6;Q8G573
NaN	NaN	NaN	NaN	NaN	NaN	NaN	NaN	NaN	NaN	NaN	NaN	NaN	NaN	NaN	NaN	NaN	NaN	NaN	NaN	NaN	NaN	NaN	NaN	NaN	NaN	NaN	NaN	NaN	23.8499	NaN	NaN	NaN	NaN	NaN	NaN	3	3	5.6	47.72	4.7377	D4BN18
25.8313	NaN	25.7252	25.0718	25.7569	25.5216	25.5163	26.4989	25.6463	NaN	NaN	NaN	NaN	NaN	NaN	26.4088	26.6403	26.3453	NaN	NaN	NaN	27.2125	27.5081	27.3836	26.2081	25.5994	25.9097	NaN	NaN	NaN	26.0427	25.792	25.9441	NaN	NaN	25.9283	8	8	23.7	58.895	81.26	D4BN22
NaN	NaN	26.4907	NaN	26.3987	27.0366	26.0428	NaN	NaN	NaN	NaN	NaN	NaN	NaN	NaN	27.1777	26.7351	27.2011	NaN	26.0409	NaN	NaN	27.9036	28.2092	NaN	27.8961	27.0774	NaN	NaN	NaN	26.9711	NaN	26.7412	26.2611	26.407	NaN	2	2	27.6	19.004	24.466	D4BN23
NaN	NaN	NaN	NaN	NaN	NaN	NaN	NaN	NaN	NaN	NaN	NaN	NaN	NaN	NaN	NaN	NaN	NaN	NaN	NaN	NaN	NaN	NaN	NaN	NaN	NaN	NaN	NaN	NaN	NaN	NaN	NaN	NaN	NaN	NaN	21.6498	1	1	2.7	75.137	1.9063	D4BN28
29.6603	29.4112	29.4177	30.0732	30.078	29.9203	30.138	30.1573	30.3076	NaN	24.8576	25.3054	NaN	NaN	25.1934	29.4632	30.1447	29.5945	29.265	29.4383	29.1984	30.7626	31.0216	31.0858	30.7288	30.9101	30.6858	30.2263	30.3165	30.3386	29.7232	29.5871	29.9335	30.0873	30.1236	30.1943	10	10	26.8	45.235	79.429	D4BN48;Q8G594;B7GU82
28.5292	28.0833	28.3454	28.5142	28.5861	28.3144	28.3077	28.3966	28.3142	NaN	NaN	26.4988	NaN	NaN	NaN	28.1817	28.0548	28.384	27.5652	27.2833	27.3219	29.2257	28.9676	28.8361	28.849	28.4811	28.8318	28.2657	28.1891	28.4189	28.3692	28.571	28.5472	28.7558	28.2622	28.1172	6	6	27.8	36.107	141.89	D4BN49;Q8G595;B7GU81
27.3935	26.5732	26.2723	26.7396	26.9277	26.7349	27.501	27.0683	27.4185	NaN	NaN	NaN	NaN	NaN	NaN	26.8032	26.753	26.4831	26.5885	26.7618	26.2313	27.9848	28.028	28.0485	28.1856	27.747	28.3006	27.1367	28.2104	26.7571	25.3442	26.3779	27.0116	26.972	26.9604	26.2648	6	1	20.9	46.39	58.536	D4BN50
29.5271	29.3355	29.3083	29.4422	29.6404	29.3882	29.5525	29.6398	29.5533	NaN	25.2098	25.4279	NaN	NaN	NaN	29.4128	29.3843	29.126	27.9375	27.8909	27.8312	30.2672	30.4305	30.4295	29.7766	29.8194	30.0592	29.501	29.8435	29.4002	29.1038	29.1921	29.3597	29.4171	29.7456	29.5239	30	30	38.8	134.29	323.31	D4BN65;Q8G5A8;B7GU65
27.9099	27.0683	27.1274	27.1397	27.6251	27.2434	27.597	26.6249	26.867	NaN	NaN	NaN	NaN	NaN	NaN	26.8275	26.4637	27.2746	26.4	26.6594	NaN	28.2886	28.4466	28.4445	28.3078	28.0135	27.9508	26.8924	26.7433	26.8207	27.5117	27.2794	27.1311	27.7889	27.5183	27.4107	6	6	20.3	45.131	19.605	D4BN67;Q8G5B0;B7GU62
NaN	NaN	NaN	NaN	NaN	NaN	NaN	NaN	NaN	NaN	NaN	NaN	NaN	NaN	NaN	NaN	NaN	NaN	NaN	NaN	NaN	NaN	NaN	NaN	NaN	NaN	NaN	NaN	NaN	NaN	NaN	NaN	NaN	NaN	21.6223	NaN	1	1	6.7	37.501	8.3362	D4BN70
31.1586	31.398	31.1156	31.4395	31.6617	31.6422	31.6732	31.7864	31.5006	30.0619	29.9225	29.8587	29.6225	29.6228	29.6458	30.9316	31.0002	31.0146	30.5468	30.4767	30.5953	31.9607	31.7151	31.7697	31.7635	31.4453	31.8081	31.1797	31.1958	31.3794	31.592	31.5704	31.6531	31.634	31.4382	31.5316	11	11	57.1	17.553	118.99	Q8G5B5;D4BN73;B7GU48
32.0717	32.331	32.3359	32.3831	32.4981	32.4063	32.6232	32.6886	32.6351	28.0749	28.0383	28.2821	27.7565	28.2858	28.4281	31.7831	31.6831	31.7714	30.9779	30.7716	30.8382	32.6889	32.6778	32.7381	32.5107	32.497	32.4343	32.0358	32.1332	32.102	31.4706	31.7044	31.5989	31.7709	32.0067	31.95	37	37	65.8	78.114	323.31	D4BN74;B7GU47;Q8G5B6
34.9487	34.397	34.4759	35.1715	35.3438	35.2045	35.1407	35.2884	35.3109	32.0084	32.2205	31.9697	32.5148	32.3821	32.6256	34.8491	34.8353	34.5485	33.8943	33.9088	33.9428	35.5313	35.5844	35.6004	35.4242	35.2286	35.3204	34.6224	34.5977	34.8046	34.5786	34.6967	34.2703	34.7431	34.6328	34.4631	24	1	73.2	43.937	323.31	D4BN75
NaN	NaN	NaN	NaN	NaN	NaN	NaN	NaN	NaN	NaN	NaN	NaN	NaN	NaN	NaN	NaN	NaN	NaN	NaN	NaN	NaN	NaN	NaN	NaN	NaN	NaN	NaN	NaN	NaN	NaN	NaN	NaN	NaN	NaN	NaN	NaN	NaN	NaN	NaN	NaN	NaN
NaN	NaN	NaN	NaN	NaN	NaN	NaN	NaN	NaN	NaN	NaN	NaN	NaN	NaN	NaN	NaN	NaN	NaN	NaN	NaN	NaN	NaN	NaN	NaN	NaN	NaN	NaN	NaN	NaN	NaN	NaN	NaN	NaN	NaN	NaN	NaN	NaN	NaN	NaN	NaN	NaN
NaN	NaN	NaN	NaN	NaN	NaN	NaN	NaN	NaN	NaN	NaN	NaN	NaN	NaN	NaN	NaN	NaN	NaN	NaN	NaN	NaN	NaN	NaN	NaN	NaN	NaN	NaN	NaN	NaN	NaN	NaN	NaN	NaN	NaN	NaN	NaN	NaN	NaN	NaN	NaN	NaN	178842;1178843;1178844;1178845;1178846;1178847;1178848;1178849;1178850;1178851;1178852;1178853;1178854;1178855;1178856;1178857;1178858;1178859;1178860;1178861;1178862;1178863;1178864;1178865;1178866;1178867;1178868;1178869;1178870;1178871;1178872;1178873;1178874;1178875;1178876;1178877;1178878;1178879;1178880;1178881;1178882;1178883;1178884;1178885;1178886;1178887;1178888;1178889;1178890;1178891;…
27.1152	NaN	27.1861	28.1968	27.4084	27.0661	29.0205	29.0463	28.8843	NaN	NaN	NaN	NaN	NaN	26.227	26.7001	26.7565	27.0804	26.79	26.6725	27.4252	28.9555	28.3741	28.6878	28.7167	28.3997	28.3266	27.6782	28.2748	28.1857	26.0688	26.8879	27.0387	27.0798	27.3229	NaN	7	7	41.1	20.922	197.55	D4BNB6;Q8G818;B7GPV9
28.1778	28.633	28.2024	27.9786	27.4882	28.3123	27.9424	27.4109	27.4956	NaN	NaN	NaN	NaN	NaN	NaN	27.9209	27.6832	27.5458	26.5688	26.8429	26.5268	27.3962	27.1177	27.2069	27.8643	27.8328	27.5519	27.5216	27.6092	26.7024	26.7494	27.0666	26.7632	27.0642	26.7132	26.9537	5	5	50.6	19.174	144.2	D4BNB7
27.199	28.4944	27.7568	26.3492	26.8232	26.964	27.0867	27.007	27.9092	NaN	NaN	NaN	NaN	NaN	NaN	28.0905	27.8419	27.1082	NaN	NaN	NaN	27.6285	27.7044	27.6954	28.7462	28.2386	28.2906	28.7691	28.6646	28.7076	25.4506	25.8053	25.7706	27.9269	28.5407	27.615	11	7	47.8	42.982	39.822	D4BNB8;Q8G816
30.2107	30.0849	29.9421	30.2355	30.2569	30.1649	30.3226	30.5248	30.4388	29.0479	28.5612	28.5048	28.1812	28.6655	27.9087	30.0527	30.0385	29.7934	29.2326	29.1619	29.0971	30.2377	30.4117	30.3423	30.3647	30.1716	30.304	30.5287	30.3507	30.6173	29.6993	29.6713	29.9071	30.0271	30.2269	30.1852	36	36	46.2	123.03	231.87	D4BNB9;Q8G815;B7GPW2
NaN	NaN	26.2492	26.1605	25.3871	26.367	26.8011	26.1176	26.6971	NaN	NaN	NaN	NaN	NaN	NaN	NaN	NaN	25.8213	NaN	NaN	NaN	27.2094	NaN	NaN	26.6636	26.7993	26.9487	NaN	NaN	NaN	NaN	NaN	NaN	NaN	NaN	26.516	3	3	75.9	9.065	13.388	D4BNC8
28.5508	28.247	28.4651	28.4293	27.4146	28.3844	27.911	27.8281	28.2686	NaN	NaN	NaN	NaN	NaN	NaN	28.1282	28.2245	28.2064	26.6137	27.0274	27.4981	29.3473	29.0833	29.1556	28.6897	28.6106	28.2982	28.2295	28.2021	28.3598	28.3148	27.6929	28.5885	28.7102	28.7178	28.6977	8	8	35	33.662	33.105	D4BND2;Q8G800;B7GPY6
NaN	NaN	NaN	NaN	NaN	26.1009	NaN	NaN	NaN	NaN	NaN	NaN	NaN	NaN	NaN	NaN	NaN	NaN	NaN	NaN	NaN	26.7108	27.0161	NaN	26.1541	25.5416	25.9187	NaN	NaN	NaN	NaN	NaN	NaN	25.8048	NaN	NaN	2	1	9.6	31.369	5.7315	D4BND4
NaN	NaN	NaN	NaN	NaN	NaN	NaN	NaN	NaN	NaN	NaN	NaN	NaN	NaN	NaN	NaN	NaN	NaN	NaN	NaN	NaN	NaN	NaN	NaN	NaN	NaN	NaN	NaN	NaN	NaN	NaN	NaN	NaN	NaN	NaN	22.2464	1	1	6.4	32.346	2.5274	D4BND6
NaN	NaN	NaN	NaN	NaN	NaN	NaN	NaN	NaN	NaN	NaN	NaN	NaN	NaN	NaN	NaN	NaN	NaN	NaN	NaN	NaN	NaN	NaN	NaN	NaN	NaN	NaN	23.4689	23.5745	NaN	NaN	NaN	NaN	NaN	NaN	NaN	3	3	52.7	7.6626	22.902	D4BND9;B7GPZ5
NaN	NaN	NaN	NaN	NaN	NaN	NaN	NaN	NaN	NaN	NaN	NaN	NaN	NaN	NaN	NaN	NaN	NaN	NaN	NaN	NaN	NaN	NaN	NaN	NaN	24.2953	NaN	NaN	NaN	NaN	NaN	NaN	NaN	NaN	NaN	NaN	3	3	5.5	57.756	3.2534	D4BNE0;Q8G7Z3;B7GPZ6
NaN	NaN	NaN	NaN	NaN	22.8796	NaN	NaN	NaN	NaN	NaN	NaN	NaN	NaN	NaN	NaN	NaN	NaN	NaN	NaN	NaN	NaN	NaN	NaN	NaN	NaN	NaN	NaN	NaN	NaN	NaN	NaN	NaN	NaN	NaN	NaN	1	1	24.6	14.986	3.4203	D4BNE4
28.8499	28.2927	27.6307	27.7284	26.7352	28.4527	28.1784	27.9056	27.7539	NaN	NaN	NaN	NaN	NaN	NaN	28.2731	27.6786	28.1438	26.8347	26.4689	26.5969	28.8391	28.625	28.9873	28.7863	28.3051	28.5324	28.0485	27.7385	28.0671	27.8531	26.9254	28.0759	28.6456	28.8647	28.5497	9	9	28.5	55.58	98.812	D4BNE5;Q8G7Y8;B7GQ01
NaN	NaN	NaN	NaN	NaN	NaN	NaN	NaN	NaN	NaN	NaN	NaN	NaN	NaN	NaN	NaN	NaN	NaN	NaN	NaN	NaN	NaN	NaN	NaN	NaN	NaN	NaN	NaN	NaN	25.7673	NaN	NaN	NaN	NaN	NaN	NaN	2	2	7.8	42.11	2.9622	D4BNE6;Q8G7Y7;B7GQ02
27.8268	27.9915	27.738	26.8094	27.386	27.2307	27.7498	27.5395	27.2112	NaN	NaN	NaN	26.0033	25.9769	25.8334	27.6456	26.6005	26.697	NaN	26.7804	26.6738	27.8199	27.9387	27.802	27.1525	27.891	27.8461	26.7192	26.8736	26.4657	26.6051	25.8269	26.4546	27.4149	26.867	27.3182	7	7	26	43.057	25.819	D4BNE7;Q8G7Y6;B7GQ03
NaN	NaN	NaN	25.5918	NaN	NaN	NaN	NaN	NaN	NaN	NaN	NaN	NaN	NaN	NaN	NaN	NaN	NaN	NaN	NaN	NaN	NaN	NaN	NaN	NaN	NaN	NaN	NaN	NaN	NaN	NaN	NaN	NaN	NaN	NaN	NaN	2	2	9.1	30.22	4.9521	D4BNF0;B7GQ06;Q8G7Y3
27.3242	NaN	NaN	27.0998	27.3402	27.5867	27.6028	27.7788	27.6847	NaN	NaN	NaN	NaN	NaN	NaN	27.3029	NaN	NaN	26.5744	NaN	NaN	28.1182	28.0765	28.1629	27.8294	27.7507	27.7759	27.5295	27.2161	27.4452	27.048	NaN	26.9972	27.7859	27.8021	27.5344	4	4	14.7	46.266	44.369	D4BNF2
NaN	NaN	NaN	NaN	NaN	NaN	NaN	NaN	NaN	NaN	NaN	NaN	NaN	NaN	NaN	NaN	NaN	NaN	NaN	NaN	NaN	NaN	NaN	25.5444	NaN	NaN	NaN	NaN	NaN	NaN	NaN	NaN	NaN	NaN	NaN	NaN	3	2	5.3	100.79	3.7723	D4BNF8
30.6569	31.0014	31.0541	31.0914	31.2642	31.3774	31.1808	31.298	31.1881	28.8663	28.9325	28.3315	28.8245	28.5622	28.6523	30.4576	30.6705	30.3285	29.7582	29.5323	29.6102	30.9542	30.7987	30.9915	31.1097	31.1648	31.1849	30.4921	30.5017	30.5464	30.5007	30.9531	30.0208	30.9413	31.0493	30.7204	25	25	68.4	53.253	323.31	D4BNG1;B7GTQ8;Q8G5D8
NaN	26.4656	25.8895	NaN	26.7462	26.8822	NaN	NaN	25.8988	NaN	NaN	NaN	NaN	NaN	NaN	25.2128	NaN	NaN	NaN	NaN	NaN	25.1642	NaN	NaN	NaN	NaN	NaN	NaN	NaN	25.9864	NaN	NaN	NaN	NaN	NaN	NaN	2	2	10.4	29.278	3.8831	D4BNG3;Q8G5D9
27.1866	28.1666	28.1016	26.606	26.2681	25.9153	28.2174	26.5806	25.8098	NaN	NaN	NaN	NaN	NaN	NaN	25.6658	25.6443	26.8467	25.4407	25.1313	25.7166	26.803	26.8301	26.8533	26.4132	27.9473	25.2815	27.2683	26.9409	27.2799	NaN	26.0195	25.4689	25.7631	26.371	27.405	4	1	19.1	48.282	26.525	Q8G5E2;D4BNG6
NaN	NaN	NaN	NaN	NaN	NaN	NaN	NaN	NaN	NaN	NaN	NaN	NaN	NaN	NaN	NaN	NaN	NaN	NaN	NaN	NaN	23.5287	NaN	NaN	NaN	NaN	NaN	NaN	NaN	NaN	NaN	NaN	NaN	NaN	NaN	NaN	1	1	8.6	31.912	5.1834	D4BNH0
26.2484	22.4987	NaN	24.6698	25.9039	25.2968	25.5557	26.1525	26.1612	NaN	NaN	NaN	NaN	NaN	NaN	25.032	25.7408	25.2646	NaN	NaN	23.7027	26.9406	27.0995	26.7848	25.9677	26.0774	25.9252	26.6141	26.7529	26.7135	24.1585	24.2462	24.2614	25.5984	25.5648	25.7299	8	8	38.7	38.433	101.11	D4BNH1;Q8G5E7;B7GTP9
29.428	29.0123	28.6948	29.0878	28.9306	29.0402	29.4777	29.2796	29.4903	NaN	NaN	NaN	NaN	28.0227	28.2387	28.5602	28.705	28.3862	27.5893	27.3034	27.4884	29.6292	29.4536	29.5007	29.3386	29.1837	29.5245	29.1414	28.8754	29.3618	28.4904	27.2656	28.4227	28.936	28.9227	28.748	20	10	39.2	94.384	172.72	D4BNH2;Q8G5E8
NaN	NaN	NaN	NaN	26.4207	NaN	NaN	NaN	NaN	NaN	NaN	NaN	NaN	NaN	NaN	NaN	NaN	25.1833	NaN	NaN	25.1315	27.1297	26.9767	26.9243	26.5402	26.3687	26.848	NaN	NaN	27.3523	NaN	NaN	25.2116	NaN	26.1506	NaN	4	3	23.5	38.103	146.95	D4BNH4
26.3476	NaN	25.4453	25.556	25.6293	25.4768	25.6853	25.9815	26.1707	NaN	NaN	NaN	NaN	NaN	NaN	NaN	25.6997	25.6296	NaN	NaN	NaN	26.3598	25.7765	25.8574	26.2507	26.1712	26.5048	26.3533	25.9983	26.0288	NaN	NaN	NaN	25.7773	NaN	25.6166	4	4	17.4	39.875	38.824	D4BNH5;Q8G5F0;B7GTP5
26.5685	26.0266	27.2651	25.4342	25.5162	25.4813	27.003	26.1207	25.6571	NaN	NaN	NaN	NaN	NaN	NaN	24.8404	25.3556	24.8344	24.4252	25.2093	24.2473	26.8985	26.413	26.0829	25.9567	25.7317	25.9335	25.6288	26.6734	25.5091	NaN	23.2019	NaN	24.8136	25.6178	NaN	8	8	48.1	33.794	62.814	D4BNH6;B7GTP4;P59295
26.8614	28.2335	27.347	26.8514	26.9732	26.9536	26.4164	26.8109	26.8415	NaN	NaN	NaN	NaN	NaN	NaN	26.3349	26.6258	26.4451	NaN	NaN	NaN	26.718	27.2804	27.2116	27.2885	26.8086	26.7516	27.0478	26.8928	26.9622	25.6425	NaN	26.1004	26.7847	NaN	NaN	9	5	37.1	45.613	39.395	D4BNH7
26.0984	26.9427	27.0948	26.9147	NaN	26.9226	27.7153	27.5137	27.9639	NaN	NaN	NaN	NaN	NaN	NaN	25.1508	26.2889	25.6256	NaN	NaN	NaN	27.5457	27.6328	27.9033	26.7691	26.8213	26.5392	26.4334	27.1099	26.6006	26.8057	NaN	26.721	26.0029	25.9277	26.2092	7	2	35.4	34.378	18.877	D4BNH8
27.7853	27.9286	28.1865	27.7605	27.9235	27.9507	28.2214	28.6187	28.5463	NaN	NaN	NaN	NaN	NaN	NaN	27.5831	27.0886	27.3177	25.5158	26.9685	27.0858	28.7708	28.7728	28.7496	28.6886	28.5353	28.4256	28.3184	28.4658	28.1953	27.587	27.649	27.5472	27.8804	27.676	27.474	12	12	35.7	45.535	120.06	D4BNI0;Q8G5F2;B7GTP0
NaN	NaN	NaN	NaN	NaN	NaN	NaN	NaN	NaN	NaN	NaN	NaN	NaN	NaN	NaN	NaN	NaN	NaN	NaN	NaN	NaN	NaN	25.3256	NaN	NaN	NaN	NaN	NaN	NaN	NaN	NaN	NaN	NaN	NaN	NaN	NaN	1	1	22.6	9.3175	2.9572	D4BNI5
27.1159	26.8758	27.2998	27.2239	27.1283	27.0272	27.6736	26.8434	26.3901	NaN	NaN	NaN	26.3776	NaN	NaN	26.7565	26.4756	26.9455	26.4259	27.2591	26.6041	27.984	27.8218	27.8919	27.6945	28.0632	28.1305	27.4019	26.8795	26.4638	25.9526	25.3284	NaN	27.2768	27.1379	27.0664	9	9	31.2	53.281	43.436	D4BNI7;Q8G5F3;B7GTN9
23.6764	27.8495	27.3925	NaN	NaN	NaN	NaN	NaN	NaN	NaN	NaN	NaN	NaN	NaN	NaN	22.0455	22.1931	27.3486	25.0255	NaN	NaN	NaN	NaN	NaN	22.7864	27.4927	27.589	NaN	NaN	NaN	NaN	NaN	NaN	22.7439	23.0039	27.8228	1	1	26.6	7.117	27.957	D4BNI8
26.2276	25.5663	27.5639	26.5605	26.5038	26.6543	25.7809	26.0951	25.5983	NaN	NaN	NaN	NaN	NaN	NaN	NaN	25.103	25.323	NaN	NaN	NaN	25.4536	25.7815	25.8991	25.3275	25.8076	25.5252	25.2438	25.4868	25.1597	NaN	25.5913	NaN	25.3268	26.3216	26.6109	6	6	18.2	48.498	60.898	D4BNJ6;B7GTN2;Q8G5G1
24.426	NaN	NaN	24.2526	24.4814	NaN	NaN	24.7008	NaN	NaN	NaN	NaN	NaN	NaN	NaN	NaN	NaN	NaN	NaN	NaN	NaN	25.1252	25.1263	24.9796	25.1643	25.1074	24.9773	NaN	NaN	NaN	NaN	25.2658	NaN	NaN	24.7003	NaN	2	1	7.2	37.679	6.9532	D4BNJ9
26.0312	26.9174	25.7215	25.7475	25.9496	25.9697	26.0561	26.0177	25.9156	NaN	NaN	NaN	NaN	NaN	NaN	26.1593	26.4285	NaN	25.9336	25.6741	NaN	26.3723	26.5997	26.5752	26.4473	26.7528	26.3582	26.4165	27.4283	26.6136	26.0189	NaN	25.5168	26.3161	26.9189	26.3714	9	2	20.4	54.098	23.646	D4BNL4
NaN	NaN	NaN	NaN	NaN	NaN	NaN	NaN	NaN	NaN	NaN	NaN	NaN	NaN	NaN	NaN	NaN	NaN	NaN	NaN	NaN	NaN	NaN	NaN	NaN	NaN	NaN	NaN	NaN	23.45	NaN	NaN	NaN	NaN	NaN	NaN	1	1	10.2	21.11	3.7767	D4BNL6
NaN	NaN	NaN	NaN	NaN	NaN	NaN	NaN	NaN	NaN	NaN	NaN	NaN	NaN	NaN	NaN	NaN	NaN	NaN	NaN	NaN	NaN	NaN	NaN	NaN	NaN	NaN	NaN	NaN	NaN	NaN	NaN	NaN	20.5766	NaN	NaN	1	1	12.1	21.79	5.2754	D4BNM2
NaN	NaN	NaN	NaN	NaN	NaN	NaN	NaN	NaN	NaN	NaN	NaN	NaN	NaN	NaN	NaN	NaN	NaN	NaN	NaN	NaN	NaN	NaN	NaN	NaN	NaN	NaN	NaN	NaN	NaN	NaN	NaN	NaN	24.0742	NaN	NaN	2	2	10.4	34.427	2.4114	D4BNM4
33.4538	33.6995	33.4285	33.7702	33.5314	33.6219	33.5863	33.5585	33.4575	31.2903	30.9532	31.1077	32.0165	31.8467	32.1106	32.942	32.8974	32.9065	31.8718	31.8874	31.8298	33.6595	33.7055	33.8016	33.6157	33.6934	33.7531	33.4006	33.1531	33.6076	32.7415	32.8531	33.1832	33.4315	33.4717	33.2273	17	17	49.1	46.595	323.31	D4BNM5;B7GTK2;Q8G5I9
NaN	NaN	NaN	NaN	NaN	NaN	NaN	NaN	NaN	NaN	NaN	NaN	NaN	NaN	NaN	NaN	NaN	NaN	NaN	NaN	NaN	NaN	NaN	NaN	NaN	NaN	NaN	NaN	NaN	NaN	NaN	NaN	NaN	NaN	NaN	22.1082	1	1	11.2	20.277	5.01	D4BNM7
24.9154	NaN	24.7398	24.8759	25.1744	25.0639	25.2692	24.7048	25.2512	NaN	NaN	NaN	NaN	NaN	NaN	NaN	NaN	NaN	NaN	NaN	NaN	26.7256	25.3553	25.4418	25.2896	26.6071	24.9023	NaN	NaN	24.6969	NaN	24.8548	25.6453	NaN	NaN	NaN	3	3	18.3	35.804	86.557	D4BNM8;Q8G5J2;B7GTJ9
30.032	29.9317	29.9328	30.2195	30.0413	30.6589	30.5026	30.6995	30.5699	28.304	27.9011	NaN	NaN	NaN	NaN	30.1178	30.2534	29.9835	29.1127	28.9504	28.9023	31.14	30.9074	31.1062	30.6324	30.5183	30.4878	28.8904	28.7551	29.0829	30.4523	30.5453	30.4863	30.6933	30.4948	30.4117	7	7	85.2	14.348	56.765	D4BNN1;Q8G5J4;B7GTE3
28.5165	28.399	28.0625	28.8738	28.9641	28.8068	29.043	29.2948	29.1544	26.7725	NaN	NaN	NaN	NaN	NaN	28.6903	28.6334	28.0562	28.8923	28.3096	28.1174	29.8452	30.0609	29.9238	29.8726	29.9962	29.4176	27.7278	27.4704	27.3974	28.5913	29.0655	28.7261	29.5371	29.5763	29.2497	3	1	17.6	17.164	52.462	D4BNN2
26.236	NaN	26.6144	NaN	26.2213	26.2057	26.3628	26.3089	26.2013	NaN	NaN	NaN	NaN	NaN	NaN	NaN	NaN	26.1473	NaN	NaN	NaN	27.7496	27.6529	NaN	26.4182	25.9575	NaN	NaN	NaN	NaN	NaN	NaN	NaN	NaN	NaN	NaN	5	2	13.7	54.483	7.8785	D4BNN4
25.1833	NaN	NaN	NaN	NaN	NaN	NaN	NaN	NaN	NaN	NaN	NaN	NaN	NaN	NaN	24.6053	NaN	NaN	23.3389	NaN	NaN	27.257	NaN	27.4632	NaN	23.3181	NaN	25.4522	23.5526	NaN	NaN	NaN	NaN	24.8239	NaN	NaN	2	1	48.9	10.419	23.162	D4BNN5
26.7457	26.9983	26.4645	26.5959	26.4507	26.188	26.9597	26.0851	26.9998	NaN	NaN	NaN	NaN	NaN	NaN	26.5365	26.8525	26.0264	NaN	25.289	NaN	28.1368	28.0355	27.8504	27.907	28.0091	27.8923	26.2741	25.9844	25.9422	25.6925	26.5236	25.769	26.0277	27.1468	25.8259	4	1	26.7	26.352	31.657	D4BNP6;B7GT07
27.3144	29.1272	29.2963	27.8974	28.7113	28.0882	28.4133	28.1899	28.0289	NaN	NaN	NaN	NaN	NaN	26.1923	27.0195	26.9122	27.8337	25.8483	26.7822	25.2285	28.1898	28.3492	28.458	27.8726	28.2594	27.8731	26.6979	28.3917	26.9599	25.8648	26.9508	26.2951	27.9185	27.5341	28.6569	16	11	41.1	84.375	176.79	D4BNP7;Q8G5L0
NaN	NaN	NaN	NaN	NaN	NaN	27.3925	NaN	27.1801	NaN	NaN	NaN	NaN	NaN	NaN	NaN	27.3061	NaN	NaN	NaN	NaN	28.1098	28.5431	27.9517	27.9821	27.915	27.8951	27.951	NaN	NaN	NaN	NaN	27.2932	NaN	NaN	NaN	1	1	16.8	21.763	33.521	D4BNP8
NaN	NaN	NaN	NaN	NaN	NaN	NaN	NaN	NaN	NaN	NaN	NaN	NaN	NaN	NaN	NaN	NaN	NaN	NaN	NaN	NaN	NaN	NaN	NaN	NaN	NaN	NaN	NaN	NaN	NaN	NaN	NaN	NaN	22.1654	NaN	NaN	1	1	2.8	40.785	3.0324	D4BNQ2
32.2949	31.7853	32.1024	32.3274	32.4646	32.4469	32.4797	32.4899	32.4542	30.4489	30.2454	30.1574	30.589	30.7162	30.4702	32.3773	32.15	31.9458	31.1782	30.9957	31.1056	32.5164	32.5593	32.3964	32.5294	32.4693	32.4168	32.12	31.9875	31.9461	31.8502	31.9582	31.9718	32.4563	32.5424	32.5034	30	30	48.1	54.615	323.31	D4BNQ4;Q8G5L7;B7GSZ9
32.249	32.3369	32.2001	32.6103	32.5544	32.8236	32.8592	32.9519	32.9218	30.9294	31.2506	31.0185	31.0279	31.0712	31.1442	32.0643	31.9001	31.9757	31.252	31.0526	30.8465	33.1237	33.1776	33.1981	33.04	32.9029	32.9655	32.5384	32.5174	32.6266	31.934	31.9095	31.5732	32.3134	32.2391	32.3956	27	27	57.9	54.186	323.31	D4BNQ8;B7GSZ0;Q8G5M1
27.7894	27.8578	27.805	27.9276	27.9934	28.0163	27.9827	28.1682	28.1172	NaN	NaN	NaN	NaN	NaN	NaN	27.7005	27.8709	27.2111	26.7781	26.8945	27.18	28.6835	28.7517	28.6757	28.5348	28.5588	28.2938	28.3883	27.9595	28.3534	28.2303	28.1785	28.1789	27.8837	27.772	27.6386	4	4	28.6	22.678	36.424	D4BNQ9;Q8G5M2
29.5354	28.4431	29.1125	27.7244	28.6821	29.2266	29.4361	29.7329	29.3601	NaN	NaN	NaN	NaN	NaN	NaN	27.8966	27.2208	28.6827	27.4068	27.3481	27.7791	29.6756	29.677	29.5358	29.1417	29.0759	29.0539	28.9197	28.2666	29.308	28.5278	28.2886	28.6196	28.7823	28.6616	29.1603	8	8	43.1	29.168	65.934	D4BNR0;B7GSY9;Q8G5M3
NaN	NaN	NaN	NaN	NaN	NaN	NaN	NaN	NaN	NaN	NaN	NaN	NaN	NaN	NaN	NaN	NaN	NaN	NaN	NaN	NaN	NaN	NaN	NaN	NaN	NaN	NaN	NaN	NaN	28.5777	NaN	NaN	NaN	NaN	24.4931	NaN	1	1	6.9	33.474	3.7241	D4BNR2
33.0001	32.8648	32.609	32.9977	32.9084	33.0705	32.9729	32.6637	32.8432	28.9487	29.2755	29.2585	29.1541	28.8361	29.0401	32.6677	32.6677	32.497	31.7424	31.7958	31.8341	33.5681	33.5817	33.5045	33.5916	33.5309	33.572	33.4769	33.3347	33.5058	32.5614	32.5327	32.6582	33.1917	33.1024	33.0625	22	22	61.6	44.169	323.31	D4BNS3;Q8G5N7;B7GSX6
29.5586	29.3812	29.4811	29.4245	29.6846	29.7896	29.6827	29.8436	29.841	NaN	NaN	NaN	NaN	NaN	NaN	28.8708	28.9806	28.9004	28.1234	28.2348	28.1426	30.1639	30.0855	30.0961	30.2223	29.8609	30.1272	29.3868	29.235	29.3699	27.8694	28.3926	28.3611	29.1005	29.1709	29.1274	14	6	31.4	62.221	115.66	D4BNS4;Q8G5N8
28.648	29.2539	29.1729	28.6823	28.7147	28.5305	28.9592	28.6437	29.0435	26.3382	26.3458	26.0191	25.7691	26.1919	27.5665	28.5406	28.1069	28.3086	27.3427	27.237	27.3334	28.5445	28.5565	28.4432	28.7478	28.5464	28.6905	27.9542	28.3902	28.3329	27.3483	26.9636	27.6471	28.1398	27.6176	28.3607	11	4	50	37.291	206.67	D4BNS5
30.0317	30.4171	30.1488	30.0486	30.0404	29.8752	30.1319	29.9373	29.9114	27.3371	26.9978	26.9598	26.5249	28.388	27.0258	29.2558	29.019	29.2966	28.4819	28.5342	28.3874	29.8342	29.7796	29.9595	29.8287	29.7691	29.8063	29.18	30.1166	29.0668	28.1327	28.7515	28.5992	28.7051	28.4839	29.1865	17	17	51	56.235	304.3	D4BNU7;B7GSW9;Q8G5P4
34.4504	34.1975	34.3674	34.4225	34.3213	34.34	34.3854	34.2813	34.4022	31.1812	30.8842	30.8062	30.7645	30.4874	30.8599	33.9593	33.8386	33.6927	33.1858	33.3118	33.3023	34.6871	34.6993	34.6475	34.5689	34.4765	34.5853	34.627	34.5701	34.4915	33.3794	33.5172	33.6131	34.3168	34.2713	33.9844	46	10	60.3	96.507	323.31	D4BNU9
NaN	NaN	NaN	NaN	NaN	NaN	NaN	NaN	NaN	NaN	NaN	NaN	NaN	NaN	NaN	NaN	NaN	NaN	NaN	NaN	NaN	NaN	NaN	NaN	NaN	NaN	NaN	NaN	NaN	NaN	NaN	NaN	NaN	NaN	NaN	NaN	NaN	NaN	NaN	NaN	NaN
NaN	NaN	NaN	NaN	NaN	NaN	NaN	NaN	NaN	NaN	NaN	NaN	NaN	NaN	NaN	NaN	NaN	NaN	NaN	NaN	NaN	NaN	NaN	NaN	NaN	NaN	NaN	NaN	NaN	NaN	NaN	NaN	NaN	NaN	NaN	NaN	NaN	NaN	NaN	NaN	NaN
NaN	NaN	NaN	NaN	NaN	NaN	NaN	NaN	NaN	NaN	NaN	NaN	NaN	NaN	NaN	NaN	NaN	NaN	NaN	NaN	NaN	NaN	NaN	NaN	NaN	NaN	NaN	NaN	NaN	NaN	NaN	NaN	NaN	NaN	NaN	NaN	NaN	NaN	NaN	NaN	NaN	757;1144758;1144759;1144760;1144761;1144762;1144763;1144764;1144765;1144766;1144767;1144768;1144769;1144770;1144771;1144772;1144773;1144774;1144775;1144776;1144777;1144778;1144779;1144780;1144781;1144782;1144783;1144784;1144785;1144786;1144787;1144788;1144789;1144790;1144791;1144792;1144793;1144794;1144795;1144796;1144797;1144798;1144799;1144800;1144801;1144802;1144803;1144804;1144805;1144806;114…
27.1448	26.4149	27.7968	27.0251	27.0625	27.1995	27.5073	27.3432	27.6179	NaN	NaN	NaN	NaN	NaN	NaN	27.2406	27.0675	26.9854	25.9849	25.9754	26.1562	28.3716	28.1804	28.4395	27.7033	27.4297	27.8008	26.7163	26.2897	26.3943	27.2291	27.5167	26.9606	26.6244	26.9397	26.8405	6	3	29.3	49.265	68.403	D4BNV0
27.8622	29.8756	25.5878	28.9186	26.2132	26.0581	26.5851	26.356	26.571	NaN	NaN	NaN	NaN	NaN	NaN	26.4268	26.1129	25.1985	NaN	23.8944	24.3771	26.4973	26.4695	26.7277	27.6223	27.5402	27.4018	24.3307	NaN	NaN	25.7421	25.5801	24.2782	26.4973	26.5624	27.0348	3	3	21.1	14.349	9.2749	D4BNV1;Q8G5P0;B7GSX3
NaN	NaN	NaN	NaN	NaN	NaN	NaN	NaN	NaN	NaN	NaN	NaN	NaN	NaN	NaN	NaN	NaN	NaN	NaN	NaN	NaN	23.8247	NaN	NaN	NaN	NaN	NaN	NaN	NaN	NaN	NaN	NaN	NaN	NaN	NaN	NaN	1	1	9.4	26.565	4.2574	D4BNV2
24.7302	NaN	NaN	NaN	NaN	NaN	NaN	NaN	NaN	NaN	NaN	NaN	NaN	NaN	NaN	NaN	NaN	NaN	NaN	NaN	NaN	25.7208	NaN	25.874	NaN	NaN	NaN	28.0004	27.8351	28.189	NaN	NaN	NaN	NaN	NaN	NaN	8	3	39	35.206	49.385	D4BNV5
NaN	NaN	NaN	NaN	NaN	NaN	NaN	NaN	NaN	NaN	NaN	NaN	NaN	NaN	NaN	NaN	NaN	NaN	NaN	NaN	NaN	NaN	NaN	NaN	NaN	NaN	NaN	NaN	NaN	21.3854	NaN	NaN	NaN	NaN	NaN	NaN	1	1	7.6	41.564	2.7651	D4BNV8
26.0657	26.6057	26.4025	25.4792	26.4903	25.8073	25.8951	26.2328	26.071	NaN	NaN	NaN	NaN	NaN	NaN	25.2772	25.1657	24.7605	NaN	NaN	24.7752	26.7819	26.2025	26.637	26.4447	26.3257	25.9711	24.8697	24.8989	25.2459	24.7483	24.5934	NaN	25.8159	26.1611	25.5702	6	6	16.8	60.942	11.079	D4BNV9;Q8G5Q1;B7GSW3
25.4939	25.5374	25.1405	NaN	25.6155	NaN	25.9953	25.7335	25.8716	NaN	NaN	NaN	NaN	NaN	NaN	25.1061	NaN	NaN	NaN	NaN	NaN	26.221	26.7336	26.5083	25.6924	NaN	NaN	NaN	NaN	NaN	NaN	NaN	NaN	25.5272	25.5059	NaN	2	2	35.5	9.0127	2.8395	D4BNW0;B7GSW2;Q8G5Q2
34.9222	35.0476	34.9606	34.9036	35.0224	34.947	35.0593	35.0457	35.0236	31.5632	31.3422	31.3596	32.0595	32.2114	32.0848	33.9583	34.0372	34.094	33.3028	33.437	33.3363	35.0973	35.1443	35.1649	35.0538	35.0604	35.1054	34.5727	34.4891	34.5735	34.5132	34.6472	34.7398	34.7341	34.8522	34.7854	47	10	68.6	88.944	323.31	D4BNW1
NaN	NaN	NaN	NaN	NaN	NaN	NaN	NaN	NaN	NaN	NaN	NaN	NaN	NaN	NaN	NaN	NaN	NaN	NaN	NaN	NaN	NaN	NaN	NaN	NaN	NaN	NaN	NaN	NaN	NaN	NaN	NaN	NaN	NaN	NaN	NaN	NaN	NaN	NaN	NaN	NaN	;1409523;1409524;1409525;1409526;1409527;1409528;1409529;1409530;1409531;1409532;1409533;1409534;1409535;1409536;1409537;1409538;1409539;1409540;1409541;1409542;1409543;1409544;1409545;1409546;1409547;1409548;1409549;1409550;1409551;1409552;1409553;1409554;1409555;1409556;1409557;1409558;1409559;1409560;1409561;1409562;1409563;1409564;1409565;1409566;1409567;1409568;1409569;1409570;1409571;140957…
27.3244	26.6974	27.1396	27.377	26.8985	27.6375	27.4213	27.4082	26.98	NaN	NaN	NaN	NaN	NaN	NaN	26.7487	27.2579	27.0469	NaN	NaN	NaN	27.9417	27.9538	27.8403	27.7281	27.8952	28.1212	NaN	NaN	26.0481	NaN	NaN	NaN	26.4934	27.0834	26.6632	6	6	41.1	31.368	71.343	D4BNW2;Q8G5Q4;B7GSW0
32.1366	31.8967	32.0245	32.3892	32.2832	32.5271	32.3405	32.5073	32.2753	28.6582	28.7069	28.7595	27.9345	30.1427	30.2606	31.9504	32.0235	31.8164	30.96	31.0575	31.2761	32.8603	32.696	32.6755	32.5421	32.3917	32.4126	31.9179	31.9469	31.8126	31.7094	32.0665	31.7461	32.3286	32.3843	32.1715	24	10	59.5	49.412	323.31	D4BNW6
27.0251	27.1852	27.0088	27.4819	28.1092	28.2692	27.7418	27.8126	27.7222	NaN	NaN	NaN	NaN	NaN	NaN	27.1351	27.1243	27.0685	NaN	NaN	NaN	27.405	27.9289	27.9739	27.9308	27.7103	27.7929	27.5748	27.4322	27.4962	27.4474	NaN	27.056	26.0542	27.2873	NaN	4	4	29.9	21.647	12.114	D4BNW9;Q8G5Q9;B7GSV4
27.5549	28.2737	27.564	28.0265	27.858	27.7729	27.8406	28.1282	27.9475	NaN	NaN	NaN	NaN	25.3749	NaN	27.6808	27.8333	27.834	26.7725	26.9098	27.0847	28.5312	28.5212	28.5655	28.4491	28.2085	28.2061	28.0652	28.0089	27.9148	27.473	27.3409	27.6138	27.81	28.0177	27.6189	6	4	22.9	25.164	64.542	D4BNX0
NaN	NaN	NaN	NaN	NaN	NaN	NaN	NaN	NaN	NaN	NaN	NaN	NaN	NaN	NaN	NaN	NaN	NaN	NaN	NaN	NaN	NaN	NaN	NaN	26.0617	NaN	NaN	NaN	NaN	NaN	NaN	NaN	25.1774	NaN	NaN	NaN	3	3	26.2	23.54	41.049	D4BNX5;B7GSU9;Q8G5R4
NaN	NaN	NaN	NaN	NaN	NaN	NaN	NaN	NaN	NaN	NaN	NaN	NaN	NaN	NaN	NaN	NaN	NaN	NaN	NaN	NaN	24.7737	23.6086	25.6834	24.5237	NaN	24.2019	NaN	NaN	NaN	24.0855	NaN	NaN	NaN	23.7237	NaN	2	2	13.4	31.141	15.429	D4BNY4;Q8G5S0
32.8116	32.393	32.2701	32.0288	32.5673	32.2154	32.4354	32.4865	32.4393	25.2557	25.3145	26.3395	NaN	NaN	NaN	31.8717	32.2364	31.7695	30.9537	31.1938	30.904	33.3762	33.4337	33.3874	32.8857	32.9134	32.751	31.132	30.9669	30.5647	32.1657	32.233	32.0546	32.2349	32.4306	32.2621	17	17	68.7	47.538	323.31	D4BNY5;Q8CY52;B7GSU2
NaN	NaN	NaN	NaN	NaN	NaN	NaN	NaN	NaN	NaN	NaN	NaN	NaN	NaN	NaN	NaN	NaN	NaN	NaN	NaN	NaN	NaN	NaN	25.3743	NaN	NaN	NaN	25.7856	NaN	26.3037	NaN	NaN	NaN	NaN	NaN	NaN	2	2	9.2	38.127	5.7117	D4BNY6
24.8631	24.3894	24.5437	23.0177	NaN	NaN	NaN	NaN	24.6597	NaN	NaN	NaN	NaN	NaN	NaN	NaN	24.578	NaN	NaN	NaN	NaN	25.8984	25.3554	NaN	25.5289	26.026	25.7743	NaN	NaN	NaN	NaN	NaN	NaN	25.3822	25.1753	NaN	3	3	13.1	28.426	10.366	D4BNY8;B7GST9;Q8G5S3
NaN	NaN	NaN	NaN	NaN	NaN	NaN	NaN	NaN	NaN	NaN	NaN	NaN	NaN	NaN	NaN	NaN	NaN	NaN	NaN	NaN	NaN	NaN	NaN	NaN	NaN	NaN	NaN	NaN	NaN	NaN	NaN	NaN	24.7889	NaN	NaN	2	2	8.6	42.686	2.1159	D4BNZ0
NaN	NaN	23.6401	NaN	NaN	NaN	NaN	NaN	NaN	NaN	NaN	NaN	NaN	NaN	NaN	NaN	NaN	23.7757	NaN	NaN	NaN	24.9456	NaN	NaN	NaN	NaN	NaN	NaN	NaN	NaN	NaN	NaN	NaN	NaN	NaN	NaN	3	3	13.1	30.363	6.7461	D4BNZ2
NaN	NaN	NaN	NaN	NaN	NaN	24.5855	24.8776	NaN	NaN	NaN	NaN	NaN	NaN	NaN	NaN	NaN	NaN	NaN	NaN	NaN	25.1443	24.7667	25.1718	24.3778	NaN	24.3818	NaN	NaN	NaN	NaN	23.5538	NaN	NaN	24.5199	NaN	1	1	31.4	39.822	31.139	D4BNZ6
NaN	NaN	NaN	NaN	NaN	NaN	NaN	NaN	NaN	NaN	NaN	NaN	NaN	NaN	NaN	NaN	NaN	NaN	NaN	NaN	NaN	NaN	NaN	NaN	NaN	NaN	NaN	NaN	26.6454	NaN	NaN	NaN	NaN	NaN	NaN	NaN	4	4	17.6	44.039	3.0416	D4BP21
26.5527	NaN	26.7609	27.0487	26.8683	26.8437	26.8852	26.8305	27.2028	NaN	NaN	NaN	NaN	NaN	NaN	27.0614	27.1317	27.3651	26.7764	25.9833	26.4063	27.4161	27.0366	27.7399	27.905	28.1171	28.0405	27.9977	27.3758	27.682	26.1244	26.3786	26.1574	26.9905	27.3441	27.3054	2	2	20	28.349	8.123	D4BP22
25.4816	25.6448	25.5742	25.7742	NaN	NaN	24.9335	25.3955	25.7234	NaN	NaN	NaN	NaN	NaN	NaN	NaN	NaN	NaN	24.9096	NaN	NaN	26.3133	25.5575	25.6065	26.988	26.2393	26.2158	NaN	25.4515	NaN	NaN	NaN	NaN	NaN	NaN	NaN	3	3	17	32.552	9.2484	D4BP23
NaN	NaN	NaN	NaN	27.3118	NaN	NaN	NaN	NaN	NaN	NaN	NaN	NaN	NaN	NaN	NaN	NaN	NaN	NaN	NaN	NaN	NaN	NaN	NaN	NaN	NaN	NaN	NaN	NaN	NaN	NaN	NaN	NaN	NaN	NaN	NaN	2	2	5.5	50.708	4.8047	D4BP27
NaN	NaN	NaN	25.0184	25.8146	25.8319	26.2822	NaN	NaN	NaN	NaN	NaN	NaN	NaN	NaN	NaN	NaN	NaN	NaN	NaN	NaN	26.4638	27.2982	27.432	26.5873	26.3937	26.4055	27.9147	27.6156	27.7327	NaN	NaN	NaN	NaN	NaN	25.7481	2	2	6.1	57.933	10.089	D4BP28
30.0647	29.4045	29.2294	29.8067	27.7096	29.5832	29.4251	28.447	29.2616	NaN	NaN	NaN	NaN	NaN	NaN	29.3437	29.6572	29.291	28.1414	28.3026	28.1305	30.1527	30.1444	30.2396	30.2658	30.1759	30.261	NaN	NaN	NaN	28.8999	25.7616	29.1351	30.1984	29.9657	30.1271	3	3	53.6	13.137	52.508	D4BP33
NaN	NaN	NaN	NaN	NaN	NaN	NaN	NaN	25.3103	NaN	NaN	NaN	NaN	NaN	NaN	NaN	NaN	NaN	NaN	NaN	NaN	NaN	NaN	NaN	NaN	NaN	NaN	NaN	NaN	NaN	NaN	NaN	NaN	NaN	NaN	NaN	1	1	14	20.74	4.822	D4BP61
29.7597	29.9866	NaN	29.0955	29.324	29.2242	29.2148	NaN	29.4689	NaN	NaN	NaN	NaN	NaN	NaN	28.3537	28.7058	28.5199	27.1896	27.4408	27.6296	29.3131	29.3883	29.3577	NaN	28.8214	28.859	28.9518	28.7316	29.1333	28.976	29.0973	28.824	28.8072	28.6328	28.5198	2	2	50.5	23.659	18.118	D4BP66
25.7326	NaN	NaN	26.0787	26.0444	25.945	25.7851	NaN	NaN	NaN	NaN	NaN	NaN	NaN	NaN	NaN	NaN	NaN	NaN	NaN	NaN	27.1301	26.8851	26.6622	NaN	NaN	NaN	26.8838	26.9024	NaN	NaN	NaN	NaN	NaN	NaN	NaN	3	3	25.1	24.888	13.93	D4BP74;B7GSA4
NaN	NaN	NaN	NaN	NaN	NaN	NaN	NaN	NaN	NaN	NaN	NaN	NaN	NaN	NaN	NaN	NaN	NaN	NaN	NaN	NaN	NaN	NaN	NaN	NaN	NaN	NaN	26.1624	25.9504	NaN	NaN	NaN	NaN	25.898	NaN	25.8912	2	2	23.1	13.947	9.1729	D4BP75;B7GSA3
NaN	NaN	26.5588	NaN	NaN	NaN	NaN	NaN	NaN	NaN	NaN	NaN	NaN	NaN	NaN	NaN	NaN	NaN	NaN	NaN	NaN	NaN	NaN	NaN	NaN	NaN	NaN	NaN	NaN	26.4087	NaN	NaN	NaN	NaN	NaN	NaN	2	2	34.6	8.7559	3.1542	D4BP76;B7GSA2
29.5597	29.5923	29.6629	29.9542	29.8841	29.8314	29.9201	29.948	29.9811	27.7209	28.1036	27.9978	27.9445	27.6151	28.1463	29.2577	29.0627	29.3172	28.3216	27.6608	28.1152	30.5419	30.3901	30.3239	30.0776	30.082	29.968	30.6207	30.8629	30.651	29.1165	29.2701	28.9135	29.7021	29.6106	29.4176	29	12	43.2	97.337	311.56	D4BP77;B7GSA1
25.4924	24.5648	26.5292	26.9103	27.1429	27.3961	27.7168	27.7799	27.3711	NaN	25.2227	25.238	NaN	24.4267	25.0091	25.1288	24.2929	23.6478	24.867	NaN	24.4713	26.644	26.235	27.1628	26.0108	25.9289	26.9959	24.1691	24.3777	24.9449	25.7321	25.8569	26.2412	25.4209	25.6254	25.3162	6	2	24.1	42.282	23.793	D4BP81
32.2641	32.0713	32.1054	32.2794	32.4533	32.3566	31.9638	32.1105	31.8946	29.9631	29.7274	29.8483	29.6581	29.455	29.7126	31.8873	31.9631	31.7818	30.6865	30.7616	30.6086	32.1621	32.1962	32.1023	32.056	31.7766	31.949	31.0685	30.8234	31.0078	31.5519	31.4998	31.4705	31.7041	31.6636	31.5691	25	5	69	61.103	323.31	D4BP85
26.0997	26.2978	26.3735	26.1697	26.5314	26.5163	25.8175	26.0386	26.1335	NaN	NaN	NaN	NaN	NaN	NaN	NaN	NaN	NaN	NaN	NaN	NaN	26.7343	NaN	26.7537	26.4058	26.6249	NaN	26.447	NaN	26.6428	NaN	NaN	NaN	26.3467	25.7671	NaN	7	3	27.3	44.569	29.874	D4BP88
28.3033	28.4254	28.129	28.678	29.044	28.8629	28.825	29.1537	28.8682	26.9106	NaN	NaN	25.0258	26.3288	26.405	27.8435	27.874	27.6625	26.4842	NaN	26.611	28.951	29.1577	29.1709	28.4494	28.4123	28.5532	28.3285	28.4399	28.524	28.0446	27.7744	28.0372	28.0041	28.4884	27.8077	6	6	26.3	28.219	11.095	D4BP89;Q8G5Y1;B7GS91
NaN	NaN	25.9534	26.329	NaN	NaN	NaN	NaN	NaN	NaN	NaN	NaN	NaN	NaN	NaN	NaN	NaN	NaN	NaN	NaN	NaN	26.5919	26.7935	26.6979	26.4579	NaN	27.2867	25.472	NaN	NaN	25.845	NaN	25.8578	NaN	NaN	NaN	2	2	13	19.978	37.122	D4BP91;Q8G5Y3;B7GS89
27.7361	27.034	27.3301	27.4259	27.8065	27.8647	27.7128	27.8883	27.6939	NaN	NaN	NaN	NaN	NaN	NaN	26.5882	26.6292	26.0926	NaN	NaN	NaN	28.1354	27.4786	27.9855	27.2842	26.9422	27.6632	27.0574	26.9378	27.1208	27.1145	27.29	27.2121	26.9502	27.2369	26.6626	8	8	33.3	45.755	12.035	D4BP93;Q8G5Y5;B7GS87
NaN	NaN	NaN	NaN	NaN	NaN	NaN	NaN	NaN	NaN	NaN	NaN	NaN	NaN	NaN	NaN	NaN	NaN	NaN	NaN	NaN	NaN	NaN	NaN	NaN	NaN	NaN	NaN	NaN	NaN	NaN	NaN	NaN	23.7832	NaN	NaN	1	1	5.3	28.46	4.17	D4BP96
26.3893	25.8173	26.1443	26.2284	26.328	26.1674	26.7135	26.7619	26.5056	NaN	22.798	NaN	NaN	NaN	NaN	25.0504	24.4592	NaN	NaN	NaN	NaN	26.1583	26.1201	26.1397	26.4461	26.4233	26.3749	25.3473	25.9393	25.0988	25.6323	25.3306	25.5959	26.0984	25.9644	25.5173	3	3	55.8	12.351	25.681	D4BP97;Q8G5Y8;B7GS84
NaN	NaN	NaN	NaN	NaN	NaN	NaN	NaN	NaN	NaN	NaN	NaN	NaN	NaN	NaN	NaN	NaN	NaN	NaN	NaN	NaN	NaN	NaN	24.601	NaN	NaN	NaN	NaN	NaN	NaN	NaN	NaN	NaN	NaN	NaN	NaN	3	3	11.9	41.51	25.594	D4BP98;Q8G5Y9;B7GS83
NaN	NaN	NaN	NaN	NaN	NaN	NaN	NaN	24.9908	NaN	NaN	NaN	NaN	NaN	NaN	NaN	24.8364	NaN	NaN	NaN	NaN	27.1874	NaN	27.2292	NaN	NaN	25.3277	26.2142	26.5959	NaN	NaN	NaN	NaN	NaN	NaN	NaN	2	2	16.4	36.995	30.792	D4BPA1
27.7073	28.417	28.1392	27.8275	28.1831	28.1428	28.2696	28.0774	28.2562	NaN	26.1029	NaN	NaN	25.5582	NaN	27.7368	27.9768	27.5997	27.2633	28.1688	26.6853	28.4312	28.5756	28.5273	28.3576	28.1817	28.2882	29.3137	29.3683	29.7375	27.0799	27.7137	27.4727	27.877	27.6455	27.8524	13	9	30.7	74.173	191.3	D4BPA2
29.8684	30.1151	29.827	29.4765	29.914	29.6149	29.7668	29.0097	29.412	NaN	NaN	NaN	NaN	NaN	NaN	29.4217	29.5232	29.5284	28.8816	28.7262	28.2689	30.2473	29.969	30.346	30.3484	30.3106	30.2796	29.974	29.7391	30.0621	28.8789	29.4042	29.4075	29.7434	29.7682	29.9786	13	13	56.3	39.683	247.97	D4BPA3;Q8G5Z4;B7GS78
28.9842	28.3968	28.6805	28.2831	28.9483	29.0851	28.5353	28.2292	28.2161	29.1872	28.9468	28.9045	29.7642	29.1451	29.4487	29.468	29.7302	29.3596	29.176	27.8465	28.9157	29.3404	29.4304	29.4656	29.3922	29.6576	29.4466	29.1744	29.235	29.2906	29.1602	28.6619	28.5627	29.6457	30.0158	29.6814	6	6	16.2	49.102	30.617	D4BPA5;Q8G5Z5;B7GS76
31.5642	31.7138	31.5468	31.7861	31.8972	31.5715	31.7623	32.1981	31.8301	26.971	25.152	26.2758	23.6477	24.3133	25.0463	31.7688	31.8762	32.0007	30.7995	30.9431	31.0519	32.5652	32.4328	32.6285	32.7258	32.7767	32.841	31.7951	31.7767	31.7991	31.6112	31.9306	31.9586	31.6416	31.9572	31.6643	10	7	48.2	23.429	204.45	D4BPA8;Q8G5Z8
28.0097	28.3982	28.0234	27.9276	27.6497	28.348	27.7703	27.7528	27.6382	27.3632	27.2989	27.1867	26.8164	28.6039	26.9995	27.9221	28.543	27.3045	NaN	NaN	25.7405	27.8809	27.638	27.5535	27.4859	27.3543	27.4734	27.49	28.4244	27.2998	27.5149	27.4612	27.4385	27.7407	27.6406	27.3902	5	5	26.1	41.488	35.945	D4BPA9;Q8G5Z9;B7GS73
28.8148	28.9793	28.6972	28.8682	28.9581	28.6501	28.7625	28.9061	28.9099	28.1868	28.0442	28.7172	28.82	28.7988	28.5587	29.0243	29.21	29.0313	28.3311	28.8295	28.2258	29.247	29.503	29.3677	29.3283	29.3511	29.0608	29.019	29.4654	29.0913	27.6693	28.3139	28.2444	28.7712	28.726	28.3732	18	4	20.8	167.57	88.463	D4BPC2
NaN	NaN	NaN	NaN	NaN	NaN	NaN	NaN	NaN	NaN	NaN	NaN	NaN	NaN	NaN	NaN	NaN	NaN	NaN	NaN	NaN	NaN	NaN	NaN	NaN	NaN	NaN	NaN	NaN	NaN	NaN	NaN	NaN	NaN	NaN	NaN	3	3	6.8	56.492	4.5421	D4BPC3;Q8G617;B7GRY2
27.8442	28.5951	27.9938	27.6041	28.3756	28.0938	28.3268	28.2896	28.2305	NaN	NaN	NaN	NaN	NaN	NaN	28.2076	27.9365	27.1719	27.6275	27.5648	27.4352	28.9502	29.419	29.5288	28.8307	28.8939	29.0084	28.5714	28.6449	28.4302	NaN	25.3129	26.5346	27.6959	28.4984	27.6002	9	6	32.6	58.77	87.085	D4BPC4
NaN	NaN	NaN	NaN	NaN	NaN	NaN	NaN	NaN	NaN	NaN	NaN	NaN	NaN	NaN	NaN	NaN	NaN	NaN	NaN	NaN	NaN	NaN	NaN	NaN	NaN	NaN	NaN	NaN	NaN	NaN	NaN	NaN	NaN	NaN	23.6974	1	1	27.9	13.71	7.6202	D4BPC6
27.7088	27.0501	26.6118	27.2078	27.2497	27.5741	27.6144	27.5079	27.7361	NaN	NaN	NaN	NaN	NaN	NaN	27.0816	26.9626	26.9604	NaN	26.6653	NaN	28.1339	28.3262	28.2352	27.8789	27.8557	27.9481	25.6799	26.0806	27.5817	26.4874	26.033	26.9558	26.8016	26.6122	26.8313	7	7	21.9	45.455	31.266	D4BPC7;Q8G624;B7GRX8
NaN	NaN	NaN	NaN	NaN	NaN	NaN	NaN	NaN	NaN	NaN	NaN	NaN	NaN	NaN	NaN	NaN	NaN	NaN	NaN	NaN	NaN	NaN	NaN	NaN	NaN	NaN	NaN	NaN	23.5013	NaN	NaN	NaN	NaN	NaN	NaN	2	2	12.7	28.57	3.8285	Q8G646;D4BPD8
25.5794	24.9998	NaN	24.2945	24.8123	24.0632	23.963	24.3422	24.1564	NaN	NaN	NaN	NaN	NaN	NaN	24.0973	NaN	24.0428	23.2415	23.3832	23.5177	24.4114	24.4845	24.5237	24.7024	24.3425	25.0842	NaN	23.8157	23.7817	NaN	24.6284	24.0375	NaN	24.9547	24.8154	3	3	17.3	20.244	12.819	Q8G650;D4BPE4;B7GRV9
30.4643	30.132	30.7763	30.6142	30.1724	30.5981	30.9934	30.6112	30.9884	24.5609	26.326	26.3757	25.6075	25.4824	26.1617	30.5815	30.5442	30.867	28.7818	29.5188	29.3483	32.0699	31.7348	32.1105	31.1056	30.6668	31.1603	29.1157	28.2371	29.2188	30.045	30.2022	30.2615	30.6609	30.3766	30.5445	23	13	44.9	85.569	303.83	D4BPE5;Q8G651
26.2824	27.0732	27.4514	26.3187	26.7317	26.57	26.6186	26.307	26.3746	NaN	NaN	NaN	NaN	NaN	NaN	26.2003	26.6013	25.8082	NaN	NaN	NaN	26.8859	27.2791	26.5158	27.1684	26.7863	26.6252	25.7871	25.69	25.1648	26.4653	26.682	26.3844	26.3545	27.1157	26.7714	4	4	28.9	30.907	17.476	D4BPE7;Q8G652;B7GRV7
26.7637	NaN	25.7248	26.1199	26.3008	26.2081	26.5563	26.4538	26.6334	NaN	NaN	NaN	NaN	NaN	NaN	26.0937	25.8541	26.1829	25.1881	NaN	NaN	26.998	26.8171	26.6346	26.6031	26.7752	26.7554	28.4634	28.4949	28.665	NaN	24.5601	NaN	24.4923	24.3375	NaN	9	9	54.9	35.125	70.68	Q8G653;D4BPE8;B7GRV6
23.6231	25.2633	24.3591	NaN	NaN	NaN	NaN	NaN	NaN	NaN	NaN	NaN	NaN	NaN	NaN	NaN	23.1051	NaN	NaN	NaN	NaN	NaN	NaN	NaN	NaN	NaN	NaN	NaN	NaN	22.9415	NaN	NaN	NaN	NaN	NaN	NaN	4	4	5.6	118.86	7.013	D4BPE9;Q8G654;B7GRV5
28.4968	28.235	28.4823	28.3083	28.4489	28.4834	28.4249	28.8336	28.8018	NaN	26.7575	NaN	27.0202	26.2011	26.6648	27.3193	27.8297	28.0191	27.6812	27.2563	27.3842	28.1016	28.007	28.4121	28.5317	28.7953	28.6786	28.7553	28.895	29.0066	27.9452	28.1229	28.1234	28.0212	28.0973	28.1666	12	2	50.3	35.162	96.139	D4BPF0
25.6338	27.5002	26.0252	25.4907	27.6853	NaN	25.4868	25.8761	25.9846	NaN	NaN	NaN	NaN	NaN	NaN	27.3735	26.2604	26.0749	NaN	NaN	24.8383	25.9203	25.9083	25.9686	27.2488	27.4527	26.8348	26.7546	26.6309	27.0007	NaN	NaN	NaN	27.9018	25.3503	27.2009	3	3	33.8	15.518	23.063	Q8G656;D4BPF1;B7GRV3
27.1169	27.0335	26.0992	26.7883	26.2708	27.1859	NaN	26.4953	26.3652	NaN	NaN	NaN	NaN	NaN	NaN	25.9589	25.8088	25.1033	NaN	NaN	NaN	25.7227	25.9485	25.7007	26.0829	26.2963	26.253	26.4157	26.4232	26.2233	NaN	NaN	NaN	26.0272	26.3368	26.3725	8	5	33.3	53.745	59.187	D4BPF2;B7GRV2
NaN	NaN	NaN	NaN	NaN	NaN	NaN	NaN	NaN	NaN	NaN	NaN	NaN	NaN	NaN	NaN	NaN	NaN	NaN	NaN	NaN	NaN	NaN	NaN	NaN	NaN	NaN	NaN	NaN	26.964	NaN	NaN	NaN	NaN	NaN	NaN	3	3	17	33.785	4.6957	D4BPF3
25.4923	NaN	26.0852	26.991	25.9636	26.3841	25.6354	25.7767	25.5846	NaN	NaN	NaN	NaN	NaN	NaN	NaN	NaN	25.8515	25.3739	26.4667	NaN	25.9962	26.0284	26.8224	NaN	25.6253	26.4039	26.1209	NaN	NaN	NaN	25.6088	26.4328	26.1949	25.9773	26.2475	5	3	25.3	34.494	8.9702	D4BPF5
27.8979	27.5022	27.5815	27.7784	28.1171	28.1539	27.705	27.9011	27.9111	26.52	NaN	NaN	NaN	26.4917	NaN	27.0681	27.493	26.751	25.6989	NaN	25.8227	28.4691	28.3869	28.53	28.1672	27.8598	27.7564	27.3047	27.2096	27.3469	27.0591	27.4126	27.0165	27.7383	27.6294	27.6027	6	6	31.6	24.943	14.224	D4BPF6;Q8G661;B7GRU8
NaN	NaN	NaN	NaN	NaN	NaN	NaN	24.4901	24.7205	NaN	NaN	NaN	NaN	NaN	NaN	NaN	24.3657	NaN	NaN	NaN	NaN	25.1829	24.0114	NaN	25.5482	24.4823	NaN	NaN	NaN	NaN	NaN	NaN	NaN	NaN	NaN	NaN	4	4	34.9	23.42	13.931	D4BPG0
NaN	NaN	NaN	NaN	NaN	NaN	NaN	NaN	NaN	NaN	NaN	NaN	NaN	NaN	NaN	NaN	NaN	NaN	NaN	NaN	NaN	NaN	NaN	NaN	NaN	NaN	NaN	NaN	NaN	23.5216	NaN	NaN	NaN	NaN	NaN	NaN	1	1	4.4	60.626	12.171	D4BPG1
27.0673	NaN	26.9546	26.5054	24.8272	26.5064	27.5412	26.8453	27.4912	NaN	NaN	NaN	NaN	NaN	NaN	26.1517	26.0874	26.1678	NaN	NaN	25.9641	27.9939	27.8023	27.9818	27.1962	26.9069	26.8045	NaN	25.1087	NaN	NaN	NaN	NaN	26.4477	26.2727	26.4455	7	6	33.6	43.2	38.426	D4BPG9;Q8G666
NaN	NaN	NaN	NaN	NaN	NaN	NaN	NaN	22.148	NaN	NaN	NaN	NaN	NaN	NaN	NaN	NaN	NaN	NaN	NaN	NaN	NaN	NaN	NaN	NaN	NaN	NaN	NaN	NaN	NaN	NaN	NaN	NaN	NaN	NaN	NaN	4	2	6.4	111.55	4.3619	D4BPH1
NaN	NaN	NaN	NaN	NaN	NaN	NaN	NaN	NaN	NaN	NaN	NaN	NaN	NaN	NaN	NaN	NaN	NaN	NaN	NaN	NaN	NaN	NaN	NaN	NaN	NaN	22.8378	NaN	NaN	NaN	NaN	NaN	NaN	NaN	NaN	NaN	1	1	7.1	36.775	8.5752	D4BPH4
25.8368	NaN	26.2647	NaN	25.7859	25.8169	25.8586	26.0848	NaN	NaN	NaN	NaN	NaN	NaN	NaN	NaN	NaN	NaN	NaN	NaN	NaN	27.0888	27.422	26.4123	27.6868	26.698	26.1151	NaN	27.0602	NaN	NaN	NaN	NaN	26.0211	NaN	NaN	5	5	19.9	35.433	5.7959	D4BPH5;Q8G6D8;B7GQU5
NaN	NaN	NaN	NaN	NaN	NaN	NaN	NaN	NaN	NaN	NaN	NaN	NaN	NaN	NaN	NaN	NaN	NaN	NaN	NaN	NaN	NaN	NaN	25.9188	NaN	NaN	NaN	NaN	NaN	NaN	NaN	NaN	NaN	NaN	NaN	NaN	4	4	21.2	34.422	5.12	D4BPH6;Q8G6D7;B7GQU6
33.1527	33.353	33.0596	33.2515	33.6153	33.2804	33.2556	33.3084	33.3327	31.6912	31.6576	31.5706	31.6384	31.3837	31.2747	32.8296	32.8742	33.094	32.2065	32.3128	32.2879	33.5641	33.4817	33.4093	33.3841	33.3561	33.2122	32.7512	32.6328	32.6963	32.8674	33.0344	32.8813	33.1306	33.1627	33.0507	27	7	67	44.464	323.31	D4BPH7
NaN	NaN	NaN	NaN	NaN	NaN	NaN	30.517	NaN	NaN	NaN	NaN	NaN	NaN	NaN	NaN	NaN	NaN	NaN	NaN	NaN	NaN	NaN	NaN	NaN	NaN	NaN	NaN	NaN	NaN	NaN	NaN	NaN	NaN	NaN	NaN	2	2	15.9	31.709	8.1219	D4BPI1
NaN	NaN	NaN	NaN	NaN	NaN	NaN	NaN	NaN	NaN	NaN	NaN	NaN	NaN	NaN	NaN	NaN	NaN	NaN	NaN	NaN	NaN	NaN	NaN	NaN	NaN	NaN	NaN	NaN	NaN	NaN	NaN	NaN	NaN	NaN	24.3638	2	2	9.4	57.071	27.901	D4BPI2
34.5275	34.7717	34.5643	34.6748	34.7282	34.6229	34.9092	34.869	34.8534	32.1774	32.0457	31.7729	32.0807	32.1545	32.4029	34.4701	34.3449	34.5472	33.7294	33.7913	33.604	35.1374	35.0014	35.0839	35.3377	35.4152	35.2795	34.5987	34.7158	34.811	34.2526	34.4416	34.3025	34.7569	34.8549	34.7111	33	4	80.1	39.704	323.31	D4BPI5;B7GQV5
33.8313	33.9924	33.9088	34.1731	34.1846	34.076	34.0144	33.9885	33.9632	29.241	29.1422	29.1526	28.0581	27.6084	28.3554	33.4924	33.3896	33.3996	32.8419	32.9326	33.0055	34.35	34.2738	34.2429	34.2725	34.1159	34.2471	34.1075	34.0846	33.9431	33.3713	33.2629	33.2243	33.6683	33.5768	33.4436	33	16	71.1	75.833	323.31	D4BPI6
NaN	NaN	NaN	NaN	NaN	NaN	NaN	NaN	NaN	NaN	NaN	NaN	NaN	NaN	NaN	NaN	NaN	NaN	NaN	NaN	NaN	NaN	NaN	NaN	NaN	NaN	NaN	25.6207	NaN	NaN	NaN	NaN	NaN	NaN	NaN	NaN	3	3	11.5	40.663	7.4549	D4BPI8;Q8G6C6;B7GQV8
NaN	25.0187	25.5811	NaN	27.8802	27.3599	26.1272	26.1622	25.8836	NaN	NaN	NaN	NaN	NaN	NaN	NaN	NaN	NaN	NaN	NaN	NaN	24.3799	24.9619	24.6844	26.1927	NaN	NaN	NaN	NaN	NaN	NaN	NaN	NaN	NaN	NaN	NaN	6	5	37.5	29.765	14.248	D4BPI9
29.0062	27.8019	29.018	28.3955	28.6131	28.6405	29.1228	28.9627	29.0247	28.0825	28.1923	28.4888	28.0465	28.3818	26.6873	28.6599	28.7069	28.2335	27.3141	25.1795	26.5365	29.235	29.0558	29.1217	29.0707	28.7422	29.0327	30.3803	30.2894	30.3416	27.2148	27.0435	26.9274	27.8775	27.9986	27.4558	14	5	33.7	76.934	84.818	D4BPJ3;B7GR13
NaN	NaN	NaN	NaN	NaN	NaN	NaN	NaN	NaN	NaN	NaN	NaN	NaN	NaN	NaN	NaN	NaN	NaN	NaN	NaN	NaN	NaN	NaN	NaN	NaN	25.4852	NaN	NaN	NaN	NaN	NaN	NaN	NaN	NaN	NaN	NaN	2	2	21.2	20.211	18.519	D4BPK0;Q8G6B5;B7GR20
26.221	27.5755	26.5988	27.0025	26.3058	27.0281	26.8317	27.095	25.9726	NaN	NaN	NaN	NaN	NaN	NaN	27.0333	26.7446	25.2468	25.7262	NaN	26.7275	27.7062	27.6382	26.9352	26.5643	26.5787	26.8764	27.0588	25.5894	27.1594	26.111	26.1175	26.5295	26.6905	26.6551	26.5534	7	7	24	42.852	14.172	D4BPK1;Q8G6B4;B7GR21
NaN	NaN	NaN	NaN	NaN	NaN	NaN	NaN	NaN	NaN	NaN	NaN	NaN	NaN	NaN	NaN	NaN	NaN	NaN	NaN	NaN	NaN	NaN	NaN	NaN	NaN	NaN	NaN	NaN	NaN	NaN	NaN	NaN	NaN	NaN	24.6552	1	1	4	30.671	3.0054	Q8G6B3;D4BPK2
29.726	29.9121	29.7452	30.2949	30.4894	30.2699	30.1969	30.2477	30.1538	25.7161	24.78	24.7042	25.2571	NaN	NaN	28.8442	28.8426	28.9096	28.222	27.9402	27.9284	30.4118	30.4549	30.5171	29.9254	29.8554	29.9562	29.7875	29.7837	29.6845	29.1452	29.0324	28.3688	29.0736	29.3572	28.9399	14	14	36	58.372	323.31	D4BPK4;Q8G6B1;B7GR24
25.5229	27.2001	26.5539	24.0503	25.6614	NaN	27.2792	25.9472	26.098	NaN	NaN	NaN	NaN	NaN	NaN	25.8171	25.6094	25.8755	24.4244	NaN	NaN	24.3261	24.3418	NaN	NaN	25.6736	22.753	25.8619	25.2513	25.4556	25.8604	NaN	NaN	25.6524	25.4992	25.7136	6	5	11.3	77.656	10.925	D4BPK8
25.4986	NaN	25.956	25.1759	25.7472	24.7295	26.24	26.3354	25.9912	NaN	NaN	NaN	NaN	NaN	NaN	24.4679	24.6613	24.2052	NaN	NaN	NaN	25.5374	26.0307	25.8793	25.6806	25.7341	25.93	25.1725	25.7189	25.4387	23.8085	NaN	NaN	24.243	24.2212	25.3113	7	7	18.5	70.235	93.861	D4BPL1;Q8G6A6;B7GR30
24.7954	NaN	NaN	NaN	NaN	NaN	NaN	NaN	NaN	NaN	NaN	NaN	NaN	NaN	NaN	NaN	NaN	NaN	NaN	NaN	NaN	25.9999	26.1042	24.2217	NaN	NaN	NaN	NaN	NaN	NaN	NaN	NaN	NaN	NaN	NaN	NaN	3	3	25.9	28.091	10.524	D4BPL5;Q8G6A3
NaN	NaN	NaN	NaN	NaN	NaN	NaN	NaN	NaN	NaN	NaN	NaN	NaN	NaN	NaN	26.9665	NaN	NaN	NaN	NaN	NaN	NaN	26.91	27.3864	NaN	NaN	NaN	NaN	NaN	NaN	NaN	NaN	NaN	NaN	28.3747	NaN	2	2	18.4	15.981	1.9318	D4BPL9;Q8G6A0;B7GRL9
NaN	NaN	NaN	NaN	NaN	NaN	NaN	NaN	NaN	NaN	NaN	NaN	NaN	NaN	NaN	NaN	NaN	NaN	NaN	NaN	NaN	NaN	NaN	NaN	NaN	26.27	NaN	NaN	NaN	NaN	NaN	NaN	NaN	NaN	NaN	NaN	2	2	11	29.077	34.195	D4BPM0;Q8G699;B7GRM0
26.5825	NaN	NaN	26.5325	26.8783	26.4281	26.6147	27.0331	26.7858	NaN	NaN	NaN	NaN	NaN	NaN	27.5571	27.1178	28.1216	NaN	NaN	NaN	27.8264	28.2364	27.7523	28.6204	27.085	27.2232	26.7961	26.6308	26.9183	NaN	NaN	NaN	26.1672	27.0465	26.6479	8	4	41	30.93	93.997	D4BPM5;Q8G695
27.473	28.1225	27.9932	29.3851	NaN	28.6133	27.7242	26.9259	28.2977	NaN	NaN	NaN	NaN	NaN	NaN	26.4505	27.0464	27.7872	26.3511	26.969	26.7278	27.8872	28.1282	27.8212	28.3049	27.7044	27.7684	26.9099	NaN	26.5038	29.0061	27.7813	27.4872	27.9762	27.4999	27.2541	6	6	54	9.9453	19.302	D4BPM6;Q8G694;B7GRM5
25.3555	25.8317	25.8806	25.075	27.6271	24.9073	26.5042	26.1222	26.862	NaN	NaN	NaN	NaN	NaN	NaN	25.6967	25.3419	NaN	25.1597	25.625	25.1203	28.3887	28.0814	27.9877	26.6158	27.7654	28.062	26.3182	26.7645	25.7478	26.6636	NaN	NaN	26.3586	NaN	26.3969	4	4	42.3	24.034	24.915	D4BPM7;Q8G693;B7GRM6
25.548	26.513	25.3387	NaN	NaN	NaN	NaN	26.3574	26.1894	NaN	NaN	NaN	NaN	NaN	NaN	NaN	NaN	NaN	NaN	NaN	NaN	26.2959	26.4195	25.8789	26.4286	NaN	26.3432	NaN	25.8931	25.8314	NaN	25.1978	25.5676	NaN	NaN	NaN	3	3	27.1	19.784	11.963	Q8G681;D4BPN9;B7GRN8
31.0274	30.586	30.3432	31.6281	31.7043	31.1818	32.1389	31.9908	32.1054	26.3079	25.464	25.7896	23.7414	NaN	NaN	31.0975	30.5108	31.0491	31.5523	31.3955	31.13	33.3224	33.39	33.3055	32.929	33.3304	32.9587	28.281	29.7162	29.0574	30.1652	30.515	30.4512	30.7119	30.8178	30.4766	3	1	39.2	8.3201	79.576	D4BPT9
28.5172	30.1341	30.5248	29.9791	28.8241	30.0673	29.1899	29.9886	28.7328	NaN	NaN	NaN	NaN	27.8	NaN	29.0466	28.818	28.2708	NaN	NaN	NaN	29.3426	29.6839	29.3313	27.7584	27.9971	28.2135	27.9252	27.7193	29.6451	27.7892	NaN	30.1438	NaN	NaN	NaN	6	6	17.4	56.666	27.734	D4BPU5;Q8G6F5;B7GQS7
29.1394	29.5839	29.0235	30.2802	29.9781	30.4643	30.0017	30.1807	30.0693	26.2326	NaN	24.4686	NaN	24.4098	NaN	29.5512	29.1868	29.2645	28.5455	28.8167	28.6279	30.6355	30.6319	30.4513	29.9629	30.4108	30.3905	28.7374	28.8753	28.9553	28.5841	29.6319	29.7177	29.5242	29.4189	29.3375	7	4	55.2	20.099	90.07	D4BPV2
28.8334	28.6696	29.0888	28.8675	29.1227	28.7314	29.0463	29.085	28.8951	27.439	27.4208	27.5406	27.5673	27.734	27.5106	28.5101	28.3145	28.6788	26.5941	27.5385	27.0236	28.889	28.7677	28.9261	28.62	28.8367	28.4572	28.0351	28.0348	27.7813	27.7369	27.7659	27.6141	28.5913	28.3348	28.3715	8	2	48.4	26.585	106.56	D4BPV3;B7GQS0
31.5839	32.1375	31.8955	32.0781	32.0945	32.1158	31.9232	31.936	31.8735	28.6433	28.516	28.7632	27.0901	27.2455	27.26	31.9565	31.9875	31.7672	31.1679	31.4561	31.4593	32.7565	32.6411	32.7137	32.81	32.6769	32.8108	31.9957	31.978	31.9676	31.9606	32.1126	31.9756	32.5391	32.3816	32.0843	14	14	49.8	29.92	128	D4BPV4;Q8G485;B7GQR9
30.6561	30.16	30.2582	30.4995	30.297	30.0453	30.6368	30.5793	30.382	28.4435	28.1348	28.5472	29.955	29.3912	29.3459	31.0566	30.6387	30.8044	29.9843	30.3028	30.0764	30.6928	30.8299	30.9086	31.2344	31.2266	31.1954	30.5865	30.6032	30.7357	30.6863	30.9374	30.6612	31.0521	31.3812	31.3394	17	17	67.8	32.186	323.31	D4BPV5;Q8G486;B7GQR8
28.1555	28.4221	28.1091	28.4841	28.3846	28.7427	27.9972	28.303	28.0832	NaN	NaN	NaN	NaN	NaN	NaN	28.9287	28.3985	28.8569	27.2096	27.7007	27.471	29.6538	29.8486	30.0081	29.7903	29.582	29.7031	27.5887	27.0737	27.4326	27.5717	28.1863	28.316	28.0202	28.5108	28.3327	8	2	62.1	18.282	128.6	D4BPV6
27.3892	27.3563	27.5777	27.2813	27.2599	27.1641	27.7105	27.8468	27.6868	NaN	NaN	NaN	NaN	NaN	NaN	26.5013	26.566	26.0669	25.9766	26.1232	25.3009	27.7064	27.9418	27.9822	27.7041	27.398	27.3847	26.8729	26.6224	26.4827	27.2259	27.2107	26.882	27.2728	27.16	26.3716	9	9	25.4	75.351	155.01	D4BPV7;Q8G488;B7GQR6
28.6515	29.164	28.7646	28.5764	27.2281	28.9399	29.0897	28.9457	29.3734	NaN	NaN	NaN	NaN	26.5515	26.5078	27.2231	27.9553	27.9067	26.8197	25.9772	26.0696	29.6624	29.6495	29.5777	28.7742	29.1789	29.1317	28.5536	28.4647	28.3982	28.5805	27.8848	28.4999	28.5349	28.751	28.518	12	12	46.5	39.513	106.03	D4BPV9;Q8G489;B7GQR4
30.0148	30.2815	29.3963	29.965	29.9757	29.8833	30.3601	30.1221	30.1199	NaN	24.509	NaN	NaN	NaN	NaN	29.1186	29.0615	29.2073	28.0642	28.3551	27.995	30.8605	31.0555	31.0852	29.773	30.5462	30.3115	29.3215	29.6682	29.5785	29.3991	29.024	29.2717	29.5821	29.8597	29.3345	22	6	37.6	110.52	323.31	D4BPY1
30.49	30.4783	29.7948	30.2467	29.5169	30.0901	30.1991	29.2408	30.3933	NaN	NaN	NaN	NaN	NaN	NaN	29.4026	29.3994	29.3467	28.5173	28.7577	28.7839	30.5232	30.5954	30.6056	30.6015	30.5074	30.6136	30.9464	30.5305	30.8442	29.259	29.2006	29.4773	29.9844	30.4175	30.1232	6	3	61.2	15.438	316.19	D4BPY6;B7GQM3
NaN	NaN	NaN	NaN	NaN	NaN	NaN	NaN	NaN	NaN	NaN	NaN	NaN	NaN	NaN	NaN	NaN	NaN	NaN	NaN	NaN	NaN	NaN	NaN	NaN	NaN	NaN	26.1199	26.1064	NaN	NaN	NaN	NaN	NaN	NaN	NaN	2	2	20.4	28.353	39.512	D4BQ25
NaN	NaN	NaN	NaN	NaN	NaN	25.6238	NaN	NaN	NaN	NaN	NaN	NaN	NaN	NaN	NaN	NaN	NaN	NaN	NaN	NaN	NaN	NaN	NaN	NaN	NaN	NaN	NaN	NaN	NaN	NaN	NaN	NaN	NaN	NaN	NaN	2	2	14.8	26.093	15.83	D4BQ27
27.3984	27.681	27.6375	28.4689	27.9762	28.2858	27.2831	27.4656	27.1212	NaN	NaN	25.55	NaN	NaN	NaN	26.6939	26.3023	NaN	NaN	NaN	26.0379	28.422	27.8829	28.0405	26.2574	26.3446	25.9868	28.8875	28.3135	28.6013	27.1759	26.797	27.8519	27.7424	28.0331	28.2626	14	4	40	49.314	88.835	D4BQ29
29.29	28.8845	29.0309	29.1203	29.437	29.2711	29.2958	29.5278	29.4537	26.3581	NaN	NaN	NaN	NaN	NaN	28.2076	28.5384	28.4174	27.8188	27.8746	27.6649	30.1793	30.1211	30.062	29.6229	29.5492	29.4017	29.4111	29.1334	29.4265	28.8039	28.544	28.9068	29.1261	28.9932	29.0203	14	4	39.6	65.05	239.7	D4BQ50
27.0806	27.276	27.7946	26.6331	26.9924	26.711	27.1165	27.5195	27.0177	NaN	NaN	NaN	NaN	NaN	NaN	26.6947	26.3115	26.9628	NaN	NaN	26.2215	27.9939	27.4406	27.9272	27.7642	27.3286	27.9527	26.3983	26.8861	26.7407	24.9294	NaN	25.6907	26.8551	26.83	26.9891	7	7	11.1	88.824	69.486	D4BQ63;Q8G7Q3;B7GNU6;Q8G6U3
NaN	NaN	NaN	NaN	NaN	NaN	NaN	NaN	NaN	NaN	NaN	NaN	NaN	NaN	NaN	NaN	NaN	NaN	NaN	NaN	NaN	NaN	NaN	NaN	NaN	NaN	NaN	NaN	NaN	NaN	NaN	NaN	24.5684	NaN	NaN	NaN	1	1	6.3	31.65	2.3392	Q8G7Q2;D4BQ64
25.893	26.549	26.0781	26.2538	26.9587	26.4191	25.6678	26.0147	25.9746	NaN	NaN	NaN	NaN	NaN	NaN	25.6189	24.7398	25.9115	25.318	25.7525	25.3647	27.911	27.9008	27.9476	27.6937	27.5531	27.5961	26.0663	25.9919	25.9584	25.8553	25.9681	27.0901	26.9634	27.0019	26.6014	4	4	17.3	41.323	21.68	D4BQ66
26.3459	25.5075	25.4261	25.9109	25.828	25.6711	26.3444	26.1496	26.2941	NaN	NaN	NaN	NaN	NaN	NaN	24.7081	25.0941	24.6881	NaN	NaN	25.3512	26.8412	26.8198	26.9295	26.3368	26.598	26.4307	25.4916	26.025	25.5048	NaN	NaN	NaN	25.0744	25.9543	25.5927	5	4	15	51.36	28.984	D4BQ67
NaN	NaN	NaN	NaN	NaN	NaN	NaN	NaN	NaN	NaN	NaN	NaN	NaN	NaN	NaN	NaN	NaN	NaN	NaN	NaN	NaN	NaN	NaN	NaN	NaN	NaN	NaN	NaN	NaN	NaN	NaN	NaN	NaN	NaN	NaN	21.673	1	1	3	63.704	2.2018	D4BQ69
26.5562	26.2244	26.7452	26.4335	26.8501	26.9892	26.101	26.5478	26.5212	NaN	NaN	NaN	NaN	NaN	NaN	NaN	NaN	NaN	NaN	NaN	NaN	27.2758	26.8018	26.9079	27.0781	26.6308	26.6258	NaN	NaN	NaN	27.0222	26.5433	24.3936	25.3262	26.5444	25.4905	4	4	32.8	26.587	27.02	D4BQ71
29.7385	29.1473	29.1341	29.7957	29.9361	29.3496	29.5714	29.8084	29.764	NaN	28.422	28.2038	27.9425	27.8075	27.3565	29.5315	29.8004	29.0878	28.0932	28.5396	28.3309	30.3845	30.3688	30.27	29.5515	29.3535	29.4035	29.5745	29.3896	29.5252	29.0063	29.1461	29.1139	29.0903	29.8531	29.4804	10	10	44.1	38.561	71.675	D4BQ74;Q8G7M6
28.754	28.7023	27.9433	28.4734	28.2452	28.3482	28.4036	28.695	28.6176	NaN	NaN	NaN	NaN	NaN	NaN	27.4	27.7025	28.1326	27.3191	27.6621	27.6271	29.2434	29.1318	29.2001	28.8481	29.0434	28.8375	28.9668	28.4934	28.8409	25.806	27.5336	26.9123	28.3021	28.473	28.689	6	6	26.7	53.221	188.26	D4BQ75
NaN	26.3299	26.8636	NaN	26.6749	NaN	26.8413	26.6491	NaN	NaN	NaN	NaN	NaN	NaN	NaN	NaN	NaN	NaN	NaN	NaN	NaN	27.1613	27.0982	26.7562	26.5668	26.3865	NaN	NaN	26.3916	26.8471	NaN	25.8733	NaN	NaN	NaN	26.7343	6	4	35.4	33.024	97.025	D4BQ76
NaN	NaN	NaN	NaN	NaN	NaN	NaN	NaN	NaN	NaN	NaN	NaN	NaN	NaN	NaN	NaN	NaN	NaN	NaN	NaN	NaN	NaN	NaN	NaN	23.0048	23.1093	NaN	NaN	NaN	NaN	NaN	NaN	NaN	NaN	NaN	NaN	3	3	14.7	45.521	9.1779	D4BQ78
26.6734	NaN	27.1151	27.1551	26.5495	27.1742	27.2961	26.6483	26.5677	26.4825	26.8472	26.7385	NaN	NaN	28.1273	27.6065	26.8832	26.7036	26.4467	26.5259	27.0832	27.5888	27.107	26.9796	27.2292	26.7853	27.2092	26.9442	27.2374	NaN	27.1769	26.7496	27.2406	26.8592	26.6255	26.5302	9	9	9.7	154.52	44.221	D4BQ79
28.7628	28.5402	28.2463	28.5466	28.6695	28.518	28.984	28.775	28.8747	25.4487	NaN	27.1725	26.6389	NaN	26.8043	28.5156	28.206	28.356	27.1866	27.1334	26.9415	28.666	28.6595	28.6175	28.5863	28.2568	28.8107	28.55	28.7651	28.4629	27.2993	27.1999	27.0644	28.2975	28.2838	28.5468	12	8	41.6	46.43	86.183	D4BQ88;Q8G4X9
32.5556	32.5668	32.4214	32.4766	32.5905	32.4632	32.6021	32.5688	32.572	31.7773	31.7294	31.7688	31.9384	31.9783	32.2333	32.5091	32.5484	32.5597	31.4819	31.6601	31.6197	32.1311	32.1028	32.26	32.3861	32.297	32.3727	31.6162	31.6668	31.6867	31.5686	31.7762	31.7287	32.1404	32.1949	32.19	40	38	63.4	97.036	323.31	D4BQ93;Q8G4X4;B7GNS2
26.837	NaN	27.2629	27.1353	27.0986	NaN	27.1451	27.5853	27.2664	NaN	NaN	NaN	NaN	NaN	NaN	26.955	27.1892	27.0124	NaN	NaN	25.9061	27.1905	27.7623	27.6029	27.4377	27.0649	NaN	NaN	NaN	NaN	26.4411	27.6134	NaN	27.4925	27.0523	27.1567	4	3	13.3	39.996	13.147	D4BQ95
30.2991	30.0803	30.0095	30.8003	30.7277	30.4434	30.682	30.7588	30.5686	25.714	26.0103	NaN	NaN	NaN	NaN	29.882	30.5407	29.7948	29.2823	29.173	29.0772	31.3144	31.4067	31.7858	30.976	31.1261	30.8516	29.0698	28.748	28.9487	30.5021	30.5117	30.3916	30.7738	30.7953	30.8747	15	2	71.8	27.228	187.38	D4BQ97;Q8G4X0
NaN	NaN	NaN	NaN	25.4634	25.0991	NaN	NaN	25.2814	NaN	NaN	NaN	NaN	NaN	NaN	NaN	NaN	NaN	NaN	NaN	NaN	26.4245	26.9872	26.7575	26.1327	26.0872	25.7747	NaN	NaN	NaN	25.583	NaN	NaN	25.4534	25.5535	NaN	2	2	7.4	48.642	4.2906	D4BQA9;Q8G4W4;B7GNM9
26.0548	26.0984	25.4013	25.6085	25.688	25.4182	25.766	25.7781	26.1893	NaN	NaN	NaN	NaN	NaN	NaN	24.9827	25.2565	25.3522	NaN	NaN	NaN	26.2901	26.0669	26.0212	26.2242	26.1221	26.231	25.1791	24.8529	25.1648	NaN	NaN	NaN	25.145	NaN	25.3608	6	6	27.4	40.964	42.462	D4BQB6;Q8G4V9;B7GNM5
NaN	NaN	NaN	NaN	NaN	NaN	NaN	NaN	NaN	NaN	NaN	NaN	NaN	NaN	NaN	NaN	NaN	NaN	NaN	NaN	NaN	NaN	NaN	25.7919	NaN	NaN	NaN	NaN	NaN	NaN	NaN	NaN	NaN	NaN	NaN	NaN	2	2	17.4	20.845	15.7	D4BQB8
28.6399	28.7322	28.6887	28.4809	28.9536	28.5788	28.8588	29.4473	28.9963	NaN	NaN	NaN	NaN	NaN	NaN	27.5089	27.8172	27.5452	25.3625	25.6154	23.6788	29.4508	28.8805	29.2819	28.462	28.5046	28.5716	28.2586	27.7617	28.1351	27.9958	28.7668	28.06	28.3786	28.4679	28.637	14	5	34	67.362	201.65	D4BQC7;B7GNM0
NaN	NaN	NaN	25.184	NaN	NaN	NaN	NaN	NaN	NaN	NaN	NaN	NaN	NaN	NaN	NaN	NaN	NaN	NaN	NaN	NaN	NaN	NaN	NaN	NaN	NaN	NaN	NaN	NaN	NaN	NaN	NaN	NaN	NaN	NaN	NaN	3	3	9.2	57.596	22.646	D4BQC8;Q8G4V1;B7GNL9
30.1316	29.3348	29.5491	29.7089	29.94	29.6902	30.088	30.479	30.3982	NaN	28.1678	27.9833	29.5387	27.6005	27.8033	29.6187	29.5011	29.6418	28.6181	28.6889	28.638	30.5566	30.7667	30.7883	30.6621	30.4999	30.5975	30.6648	30.7316	30.8339	29.3663	29.4179	29.5527	29.7746	29.9607	30.1032	14	14	41.3	51.952	108.1	D4BQD1;Q8G4V0;B7GNL8
25.8386	26.1359	25.9893	26.4693	26.9356	27.0891	26.9367	27.1395	27.1855	NaN	NaN	NaN	NaN	NaN	NaN	25.9426	25.4931	24.4208	NaN	24.1171	23.6091	27.5101	27.6382	27.6606	27.1145	27.105	27.2235	25.5971	25.1431	25.6589	27.1601	26.429	NaN	26.181	26.3962	25.4954	3	2	11.5	43.282	11.58	D4BQE6
26.5104	27.1433	27.5131	26.7253	26.542	27.2278	27.0582	26.3866	26.9692	NaN	NaN	NaN	NaN	NaN	NaN	25.737	26.0815	25.518	24.9349	24.7218	NaN	27.407	26.9226	27.4554	26.6403	26.941	26.7806	25.2822	25.6778	25.3417	NaN	27.6931	NaN	27.2185	NaN	NaN	7	7	23.7	52.973	41.047	D4BQE9;B7GNK4;Q8G4U3
31.2479	31.1067	31.1864	31.2972	30.7096	31.2946	31.1182	31.1823	31.2389	27.6527	28.3343	28.0103	27.7212	27.4918	27.6468	31.7941	31.5951	31.6882	30.1289	30.2561	30.2976	32.1339	32.0105	32.099	31.9269	31.9214	31.9813	31.491	31.52	31.2963	31.0038	31.1137	31.0585	31.7656	31.7035	31.7251	6	6	56	12.404	112.82	D4BQF0;Q8G4U2;B7GNK3
28.6731	28.401	28.539	28.9428	28.9436	29.1664	28.4387	28.6269	28.5748	NaN	NaN	23.9636	NaN	NaN	NaN	28.7192	28.5262	28.3007	27.7663	28.0932	28.0006	29.3678	29.5763	29.5695	29.6251	29.4384	29.6146	29.0875	29.1207	29.297	28.7221	28.8761	28.0142	29.1783	29.2249	28.631	4	4	44.6	8.7959	54.465	D4BQF1
25.9467	25.1366	24.8089	25.6619	26.2054	25.5091	25.6089	25.9867	NaN	NaN	NaN	NaN	NaN	NaN	NaN	NaN	25.3056	25.1942	25.4347	24.7155	NaN	NaN	25.6996	26.2575	26.152	26.2914	26.2691	26.0396	25.4204	25.8936	NaN	NaN	NaN	25.324	24.0931	25.8249	6	6	12.8	61.273	10.284	D4BQF2;Q8G4U0;B7GNK1
28.0083	27.4215	27.6768	28.1052	28.1916	28.4639	28.3301	28.6909	27.9874	NaN	26.445	NaN	NaN	NaN	NaN	27.0392	26.7128	26.8195	25.3068	25.065	NaN	29.3754	29.3922	29.2722	28.1138	28.1427	27.9978	28.0831	27.9933	28.1282	27.7945	27.656	27.791	28.0012	27.6551	27.4654	8	3	26.6	43.166	102.41	D4BQF5;Q8G4T8
28.7654	27.7848	28.8933	28.9316	28.9694	29.0297	28.7207	28.7714	28.8102	NaN	NaN	NaN	NaN	NaN	NaN	28.3936	28.2685	28.1775	27.2217	27.681	27.3467	28.7089	28.5307	28.5882	28.929	29.0279	28.9376	28.2602	28.1189	28.2608	28.4064	28.166	28.234	28.5141	28.5118	28.6246	7	7	33.1	29.834	87.975	D4BQF7;Q8G4T6;B7GNJ7
NaN	NaN	NaN	NaN	NaN	NaN	NaN	NaN	NaN	NaN	NaN	NaN	NaN	NaN	NaN	NaN	NaN	NaN	NaN	NaN	NaN	NaN	NaN	NaN	NaN	NaN	NaN	NaN	27.035	NaN	NaN	NaN	NaN	NaN	NaN	NaN	1	1	59.1	24.872	17.87	Q8G4T3;D4BQG1
25.8606	NaN	25.4708	25.2461	25.2224	26.0324	25.7208	NaN	25.8851	NaN	NaN	NaN	NaN	NaN	NaN	NaN	24.7131	NaN	NaN	NaN	NaN	27.2127	27.0687	26.7538	26.8955	25.7564	27.2139	26.0807	25.2159	24.7967	NaN	NaN	26.6579	25.2743	26.8207	27.2472	2	2	13.9	31.413	114.71	D4BQG4
30.881	30.486	30.7435	31.1079	31.6972	30.9763	31.0561	31.2012	31.0618	27.5111	28.6093	28.5073	26.9908	27.269	28.7947	29.5941	29.1006	28.8072	28.5427	29.0797	28.4619	32.4971	32.3869	32.5392	31.7878	31.6861	31.7466	27.5327	27.8023	27.8239	30.6563	30.5148	30.4112	31.2627	31.3871	31.2791	27	27	61.1	70.057	323.31	D4BQG8;B7GNI8;Q8G458
29.1278	28.6823	28.7917	28.9406	29.2053	28.8828	29.0772	29.1551	29.213	NaN	NaN	NaN	NaN	NaN	NaN	27.6961	27.3558	27.3451	26.8708	26.7403	26.3313	30.3752	30.1133	30.3731	30.0526	29.7048	29.7166	NaN	NaN	NaN	28.3465	27.5852	28.4722	28.8947	29.0946	29.3931	12	12	33.5	57.463	224.94	D4BQG9;B7GNI7;Q8G457
32.7619	32.7626	32.799	32.889	32.7641	33.1454	33.068	32.9934	32.9274	28.5278	28.1076	28.6258	27.0842	27.3234	25.9237	30.687	30.6448	30.9015	30.4117	30.3911	30.4732	33.9784	33.9831	33.9776	33.1151	33.217	33.276	28.4606	28.0961	28.5491	32.6129	32.666	32.5022	32.8909	32.649	32.7182	82	22	37	336.34	323.31	D4BQH0
26.5929	26.7561	26.4946	26.0503	26.3535	26.106	25.5931	25.8702	25.5929	NaN	NaN	NaN	NaN	NaN	NaN	NaN	NaN	NaN	NaN	NaN	NaN	27.7298	27.36	27.6334	28.0031	27.3016	28.0612	26.7282	27.0838	27.0542	26.4866	26.6119	NaN	NaN	27.0069	NaN	3	3	17.1	39.59	11.463	D4BQI5;Q8CY55;B7GU20
NaN	NaN	NaN	NaN	NaN	NaN	NaN	NaN	NaN	NaN	NaN	NaN	NaN	NaN	NaN	NaN	NaN	NaN	NaN	NaN	27.9916	NaN	26.6684	NaN	NaN	NaN	NaN	NaN	NaN	NaN	NaN	NaN	NaN	NaN	NaN	NaN	2	2	4.9	94.281	2.0206	D4BQI7
24.3576	NaN	NaN	NaN	NaN	NaN	NaN	NaN	NaN	NaN	NaN	NaN	NaN	NaN	NaN	NaN	NaN	NaN	NaN	NaN	NaN	NaN	24.7218	NaN	25.0307	24.8172	NaN	NaN	NaN	NaN	NaN	NaN	NaN	NaN	NaN	NaN	2	2	12.5	30.176	8.0136	D4BQJ2
NaN	NaN	NaN	NaN	NaN	NaN	NaN	NaN	NaN	NaN	NaN	NaN	NaN	NaN	NaN	NaN	NaN	NaN	NaN	NaN	NaN	NaN	NaN	NaN	NaN	NaN	23.9901	NaN	NaN	NaN	NaN	NaN	NaN	NaN	NaN	NaN	1	1	7.6	24.348	9.1078	D4BQJ3
28.751	29.4317	28.3709	28.7425	28.8094	28.8802	28.8581	29.0897	28.9656	NaN	NaN	NaN	NaN	NaN	NaN	28.6243	28.8323	28.3743	27.1984	27.1782	27.2799	29.5671	29.3887	29.4739	29.6609	29.7655	29.708	29.422	29.3142	29.0666	28.2407	28.1337	28.0828	29.1775	28.8549	29.0649	15	13	44.5	52.407	259.72	D4BQJ4
28.4185	29.5168	28.9258	28.6537	28.6156	28.6807	29.0391	29.1186	28.7316	28.5643	28.7115	28.7468	26.8962	NaN	26.6281	27.4082	28.142	28.882	26.7418	26.1042	26.7075	29.5299	29.5797	29.6391	29.4071	29.3061	29.0641	28.126	27.9836	28.5741	28.3374	28.0443	28.4615	28.5939	28.3376	28.5358	16	11	48.9	50.242	106.68	D4BQJ5;B7GMX4
NaN	NaN	NaN	NaN	NaN	NaN	NaN	NaN	NaN	NaN	NaN	NaN	NaN	NaN	NaN	NaN	NaN	NaN	NaN	NaN	NaN	26.6849	NaN	NaN	NaN	NaN	NaN	NaN	NaN	NaN	NaN	NaN	NaN	NaN	NaN	NaN	1	1	18.1	39.202	4.3842	D4BQK2
25.2323	NaN	NaN	NaN	25.2912	NaN	25.3206	24.9698	25.3759	NaN	NaN	NaN	NaN	NaN	NaN	24.8234	NaN	24.8805	NaN	NaN	NaN	25.2571	25.297	25.5133	25.418	NaN	25.4851	NaN	25.1274	NaN	NaN	NaN	NaN	NaN	NaN	NaN	6	6	29.7	28.824	26.806	D4BQK5;Q8G7F4;B7GMY4
NaN	NaN	NaN	NaN	NaN	NaN	NaN	NaN	NaN	NaN	NaN	NaN	NaN	NaN	NaN	NaN	NaN	NaN	NaN	NaN	NaN	NaN	NaN	NaN	NaN	NaN	NaN	NaN	NaN	NaN	NaN	NaN	NaN	22.0101	NaN	NaN	1	1	9.1	28.456	5.755	D4BQK7
31.6147	31.557	31.2197	31.4199	31.5124	31.3781	31.2976	31.6299	31.4931	29.2263	29.1592	29.3989	29.275	29.4126	29.5784	31.6737	31.2969	31.714	30.1872	30.3194	30.3364	31.8359	31.8108	31.8141	31.9153	32.0065	31.8339	31.1903	31.004	31.3993	31.1658	31.3941	31.0902	31.9314	31.586	31.7361	8	8	56.1	18.702	157.48	D4BQK9;Q8G444;B7GNG9
32.9291	33.1359	33.1674	33.5379	32.9373	32.8351	32.6496	32.7865	32.9359	30.322	29.4144	30.4894	27.8112	29.8285	30.0783	32.4619	32.5733	32.4903	31.9554	32.8151	31.8137	32.9347	33.4283	33.5962	33.6908	33.7396	33.57	32.0995	31.69	32.458	32.5512	32.7806	32.6434	32.6393	32.717	32.0223	9	9	76.2	13.187	323.31	D4BQL0;Q8G443;B7GNG8
NaN	NaN	NaN	NaN	NaN	NaN	NaN	NaN	NaN	NaN	NaN	NaN	NaN	NaN	NaN	NaN	NaN	NaN	NaN	NaN	NaN	NaN	NaN	NaN	NaN	NaN	NaN	26.0529	NaN	NaN	NaN	NaN	NaN	NaN	NaN	NaN	2	2	5.9	51.662	4.1749	D4BQL1
26.4298	25.7374	25.3369	26.4658	27.2471	25.9331	26.3002	26.516	26.3399	NaN	NaN	NaN	NaN	NaN	NaN	25.4711	25.3129	28.1564	24.0675	NaN	25.3902	27.0304	26.8463	26.9027	26.1963	NaN	26.0317	25.9828	25.8403	25.8798	NaN	26.5362	NaN	25.9742	26.395	NaN	12	12	13.9	133.48	20.775	D4BQL2;Q8G441;B7GNG6
32.5773	31.7266	32.0481	33.1311	33.4417	33.5367	33.1026	33.2642	33.4433	29.9997	29.9725	29.8505	29.7329	29.8381	30.0535	32.368	32.0804	31.7496	31.2764	30.381	30.3952	33.3231	33.3959	33.2664	33.0987	33.0036	33.2331	31.7502	31.4412	31.6656	33.2446	33.2725	32.2198	32.3491	32.2242	31.92	8	8	82.5	10.615	159.1	D4BQL9;Q8CY47;B7GNF9
NaN	NaN	NaN	NaN	NaN	NaN	NaN	NaN	NaN	NaN	NaN	NaN	NaN	NaN	NaN	NaN	NaN	NaN	NaN	NaN	NaN	NaN	NaN	NaN	NaN	NaN	NaN	NaN	NaN	NaN	NaN	NaN	NaN	NaN	24.0053	NaN	3	3	11.1	41.677	2.6022	D4BQM5;Q8G431;B7GNF4
32.2337	31.4404	31.8331	32.2691	32.0565	32.3119	32.1172	32.4062	32.2093	23.3766	23.1436	23.3342	NaN	21.036	NaN	31.327	31.2008	31.2122	29.9087	29.8498	29.9368	31.7787	31.9832	31.9542	31.1826	31.6703	31.0708	22.1307	25.8848	25.1148	30.8046	31.2174	31.2271	31.4077	31.2178	31.2346	18	18	50.6	45.772	323.31	D4BQN3
NaN	NaN	NaN	NaN	NaN	NaN	NaN	NaN	NaN	NaN	NaN	NaN	NaN	NaN	NaN	NaN	NaN	NaN	NaN	NaN	NaN	NaN	NaN	NaN	NaN	NaN	NaN	NaN	NaN	NaN	NaN	NaN	22.7412	NaN	NaN	NaN	2	2	10.8	32.361	15.305	D4BQN5
30.6497	30.9693	30.7394	30.7257	31.0842	30.5627	31.0912	30.7853	30.9141	26.1513	NaN	NaN	NaN	NaN	NaN	29.8032	29.7805	29.6301	28.8201	28.8868	28.4858	31.269	31.248	31.1999	31.1544	30.6602	30.9855	25.4811	25.2817	24.8899	30.5291	30.4466	30.5288	30.3962	30.1796	30.4464	14	14	43.9	44.642	221.57	D4BQN6
NaN	NaN	NaN	NaN	NaN	NaN	NaN	NaN	NaN	NaN	NaN	NaN	NaN	NaN	NaN	NaN	NaN	NaN	NaN	NaN	NaN	22.6996	NaN	NaN	NaN	24.1658	NaN	NaN	NaN	NaN	NaN	NaN	NaN	NaN	NaN	NaN	3	3	30.4	24.626	8.0822	D4BQP0
26.7132	26.8187	26.8157	25.6064	25.2966	NaN	27.348	25.7985	26.8891	NaN	NaN	NaN	NaN	NaN	NaN	27.2629	26.8997	26.8858	NaN	NaN	NaN	27.4292	27.7094	27.3219	27.4288	27.2818	27.4987	NaN	25.8963	26.0405	NaN	NaN	26.3399	26.3877	26.6544	27.5489	7	6	19.1	79.556	21.031	D4BQP1;B7GNE9
30.7652	30.847	30.5899	30.8115	30.9225	31.3083	31.0981	31.2281	31.2329	NaN	24.54	NaN	NaN	NaN	NaN	30.6005	30.3512	30.4722	29.2807	29.5453	29.556	31.3654	31.4667	31.3	31.0046	30.8562	30.8818	30.9134	31.2963	30.9543	30.6401	30.8038	30.6666	30.6071	30.5627	30.4486	10	10	72.5	16.608	303.23	D4BQP2;Q8G424;B7GNE8
30.6829	30.5652	30.5506	30.4506	30.526	30.4346	30.6783	30.8214	30.6691	28.0332	28.5113	28.3479	28.3624	29.4543	28.3458	30.3203	30.2466	29.9358	29.4501	29.3666	29.5559	30.962	30.8336	30.9703	30.6745	30.5561	30.6629	29.5439	29.9629	29.5195	29.871	29.984	29.7104	30.2838	30.2583	30.1827	23	6	42.3	98.615	323.31	D4BQQ3
31.1537	31.1813	31.2175	31.0137	31.3147	31.179	31.356	31.5812	31.124	NaN	NaN	NaN	NaN	NaN	NaN	30.6793	30.7009	30.8385	29.7799	29.7958	29.6971	31.6328	31.8708	31.7409	31.3856	31.2973	31.4832	31.0465	31.0184	31.1089	30.6663	30.3981	30.7908	30.5452	30.6659	30.6724	8	8	47.7	23.559	108.81	D4BQR1;Q8G416;B7GND9
29.8441	29.9438	30.1364	30.7423	31.2367	31.3338	30.7519	30.6835	30.7235	26.3171	26.8482	27.0327	27.2179	27.8188	27.0086	30.0009	29.8129	29.6164	29.6121	27.8611	27.3455	31.4405	31.8403	31.4572	31.1757	30.7935	30.6888	30.1138	30.0663	30.0766	30.589	30.9101	30.4264	30.3257	29.8832	29.5299	6	6	48	10.867	11.062	D4BQR2;Q8G415;B7GND8
30.9724	30.4489	29.767	30.3687	30.839	29.9441	30.1969	30.2637	30.1619	30.2665	29.9901	29.5106	29.8905	29.9713	30.1105	31.2212	30.8725	31.148	30.1202	30.3021	29.9769	31.3581	31.3676	31.3642	31.7137	31.0196	31.2844	31.2172	30.863	31.1408	30.6224	31.1001	30.901	31.4526	30.8229	31.3213	9	9	43.5	30.206	66.194	D4BQR3;Q8G414;B7GND7
28.2422	27.8026	27.5919	28.0188	28.4161	28.3271	28.4049	28.417	28.5388	NaN	NaN	NaN	NaN	NaN	NaN	27.3758	27.3661	26.7175	26.8179	25.9978	26.4588	29.0497	29.1562	29.1	28.8932	28.5922	28.8252	28.6096	28.2925	28.1459	28.3544	28.1606	26.3948	27.7033	27.9623	26.5714	7	6	47.9	13.217	19.461	D4BQR5
30.3963	30.1985	30.4716	30.5056	30.4584	30.5985	30.7255	30.9862	30.7487	29.3798	29.2771	29.0046	29.1411	29.0419	28.9312	30.3952	30.386	30.1293	29.8755	29.829	29.8866	30.8919	30.8657	30.9374	30.9644	30.6561	30.7384	31.0043	30.8869	30.9106	30.8951	30.921	30.902	30.7684	30.6482	30.7545	13	13	47.4	30.157	192.2	D4BQR6;P59179;B7GND4
28.7623	29.1847	29.0198	27.9838	28.282	27.6738	28.8618	29.1556	28.8695	NaN	NaN	NaN	NaN	NaN	NaN	27.7068	27.559	27.5392	27.7114	27.1795	27.47	28.3923	28.3527	28.413	28.789	28.5533	28.4221	29.019	28.6309	28.5804	27.7285	27.8898	27.9748	27.6764	27.7918	27.5245	3	3	36.7	15.587	49.765	D4BQR7;Q8G411;B7GND3
30.5468	30.2351	30.5979	31.1377	31.4196	31.4148	30.9006	31.0789	30.9638	28.9862	29.2476	29.3776	28.6665	28.7513	28.6547	30.5076	30.679	30.5494	29.6675	30.0145	29.8669	31.474	31.7016	31.7465	31.0395	30.7599	30.7075	30.3255	30.493	30.4673	31.0424	31.043	31.0027	30.7731	30.4826	30.2051	8	8	55.9	12.102	263.06	D4BQS1;Q8G407;B7GNC9
30.8406	30.7887	30.571	31.2778	31.7235	31.1235	30.4865	30.651	30.8059	NaN	NaN	25.6338	NaN	NaN	26.6162	30.1905	30.0099	29.8117	29.2681	29.5205	29.4479	31.311	31.1506	31.0955	31.2323	30.9942	31.1328	30.7927	30.6222	30.6014	31.1194	31.0922	31.4669	30.3523	30.2614	29.9482	7	7	52	18.855	122.92	D4BQS5;Q8G403;B7GNC5
28.5119	25.6557	28.2839	28.574	28.5559	28.6811	29.2658	29.265	29.2491	NaN	NaN	NaN	NaN	NaN	NaN	28.8998	28.8345	28.8254	27.0395	NaN	NaN	29.5644	29.409	29.2799	29.3525	29.7366	29.4483	29.4015	29.4663	29.9647	27.8584	27.8345	26.6695	28.0613	28.6452	28.8587	4	4	32.5	12.999	35.821	D4BQS6;Q8G402;B7GNC4
31.6303	31.91	31.4321	31.5984	31.7544	31.8442	31.793	31.741	31.5165	28.2923	28.3341	28.1874	28.161	28.4516	27.7736	31.363	31.4863	31.4258	30.8377	31.0383	31.1505	32.4611	32.3706	32.4845	32.3799	32.3512	32.1166	32.1107	31.9372	32.1198	32.3147	32.1258	32.1113	32.3308	32.0061	32.0797	8	2	38.4	25.755	323.31	D4BQS7
30.6563	31.1796	30.9236	31.0856	31.0948	31.4247	30.9382	30.994	30.9926	25.4378	25.5937	25.8855	NaN	NaN	NaN	30.7952	30.9581	31.2213	29.6587	30.7144	30.4955	31.6673	31.7754	31.8239	31.6962	31.2846	31.3423	31.6577	31.1592	31.5672	31.0001	31.1245	30.9812	30.9262	31.1779	30.8126	5	5	52	15.923	56.244	D4BQS9;Q8G400;B7GNC1
NaN	NaN	NaN	NaN	NaN	NaN	NaN	NaN	NaN	NaN	NaN	NaN	NaN	NaN	NaN	NaN	NaN	NaN	NaN	NaN	NaN	NaN	NaN	NaN	NaN	NaN	NaN	NaN	NaN	NaN	NaN	NaN	NaN	25.4956	NaN	NaN	1	1	4.7	49.056	4.1279	D4BQT1
29.5809	29.8037	30.0567	30.2503	29.6015	29.4986	29.9239	30.0256	29.9989	NaN	NaN	NaN	NaN	NaN	NaN	29.502	29.7063	29.4766	28.3457	28.3082	28.014	30.2017	30.2048	30.2677	29.952	30.0861	30.2965	28.4146	29.0347	29.0252	29.1642	29.7212	28.6687	28.7139	29.2949	29.6515	6	1	58.1	20.499	323.31	D4BQT2
31.1665	30.6541	30.8656	31.3231	31.1774	31.1341	31.0268	31.0392	31.0515	30.0599	28.5303	28.657	29.9471	30.6491	29.9487	31.9791	31.6858	31.3312	30.0969	30.3139	29.955	31.9412	31.8154	31.8587	32.0125	32.1809	31.8202	32.0162	31.6721	31.8872	31.1075	31.3392	31.4918	31.8441	31.9859	31.9667	8	8	45.6	14.257	82.542	D4BQT5;Q8G3Z5;B7GNB6
32.304	32.2066	31.9958	31.9213	32.2353	32.0215	31.9841	32.0816	32.0908	29.5502	29.7361	29.7284	29.546	29.6823	29.5768	31.6927	31.8575	31.686	31.0921	30.9833	31.0684	32.1728	32.1876	32.1239	32.3121	32.0103	32.0573	31.857	31.448	31.5663	31.3351	31.567	31.5558	32.0212	31.6805	31.7658	20	20	80.4	36.158	323.31	D4BQT7;Q8G3Z3;B7GNB4
26.9954	29.3367	28.5779	28.2657	29.3737	28.9515	26.5717	26.5483	26.6967	NaN	NaN	NaN	NaN	NaN	NaN	26.6976	26.6206	26.9576	25.3866	25.6328	25.3456	25.7683	26.2968	25.9312	26.4376	27.2354	26.8227	26.5932	26.6119	26.7782	29.4216	28.9529	30.7557	26.1	26.46	26.8895	2	2	11.4	18.966	8.8013	D4BQT8
NaN	NaN	NaN	NaN	NaN	NaN	NaN	NaN	NaN	NaN	NaN	NaN	NaN	NaN	NaN	NaN	NaN	NaN	NaN	NaN	NaN	NaN	NaN	NaN	NaN	NaN	NaN	NaN	NaN	NaN	NaN	NaN	NaN	NaN	23.3182	NaN	1	1	9.2	32.974	3.4697	D4BQT9
28.6611	29.2752	29.6641	28.2979	28.7255	28.7431	28.2004	28.4601	28.1614	NaN	NaN	NaN	NaN	NaN	NaN	26.8126	26.7796	26.8124	24.9724	25.4145	24.9423	28.1145	27.8807	27.8411	27.9086	27.7993	27.7486	26.6299	26.5472	26.7085	27.382	27.5948	26.5498	27.6939	28.076	27.7068	12	12	50.7	37.749	110.71	D4BQU4;Q8G3Y6;B7GNA4
NaN	NaN	NaN	NaN	NaN	24.8709	NaN	NaN	23.203	NaN	NaN	NaN	NaN	NaN	NaN	NaN	NaN	NaN	NaN	NaN	NaN	NaN	24.0961	NaN	NaN	NaN	NaN	NaN	NaN	NaN	NaN	NaN	NaN	NaN	NaN	NaN	2	2	30.6	62.303	33.32	D4BQU6
25.6188	25.0076	23.8757	24.547	26.4807	26.3062	26.0114	26.0056	26.1295	NaN	NaN	NaN	NaN	NaN	NaN	25.6009	25.5516	24.4237	23.7312	NaN	NaN	26.1545	25.985	26.1877	26.0494	25.333	25.8666	25.2334	25.1987	25.1971	24.7311	24.9604	24.2942	25.1132	25.58	24.4269	3	3	35.4	18.115	9.6214	D4BQU7
24.9168	NaN	24.9692	25.1296	25.881	26.2661	24.5788	25.0971	24.7394	NaN	NaN	NaN	NaN	NaN	NaN	24.2474	24.6426	24.5455	NaN	NaN	NaN	27.5128	27.4745	27.4605	NaN	NaN	25.3281	24.7214	24.5886	NaN	NaN	NaN	25.1243	NaN	NaN	25.1328	3	3	29.5	21.892	16.846	D4BQV1
29.2353	29.5013	29.7217	30.0247	29.9739	29.8911	30.0436	30.0185	30.0119	25.6724	26.2319	26.0187	25.8819	25.3008	26.2998	29.008	29.1741	29.073	29.008	28.981	28.6214	30.618	30.4548	30.6097	30.6046	30.6364	30.7825	28.9134	29.0879	28.7875	29.3926	29.2842	29.5726	30.0413	30.031	29.5378	9	9	44.8	25.364	79.958	D4BQV3;Q8G3X9;B7GN96
29.4456	28.8497	28.5156	29.1334	28.3894	28.6338	28.7406	28.9223	28.957	NaN	25.5261	25.1853	NaN	NaN	NaN	28.8282	28.8863	28.7206	26.1688	27.0806	26.1063	28.3427	27.9616	27.7974	29.1268	29.2624	28.782	29.9855	29.9728	30.0922	27.683	28.2992	27.5731	27.9821	28.144	27.9951	9	9	26.9	53.285	151.62	D4BQV5;B7GN93
27.4331	26.7903	26.8297	27.3358	26.9648	27.2312	27.0452	27.9086	27.1256	NaN	NaN	NaN	NaN	NaN	NaN	27.7852	27.4509	27.1563	NaN	NaN	NaN	NaN	26.4287	26.4118	28.161	28.0831	27.7544	26.8001	26.8326	26.8908	26.717	NaN	26.6628	NaN	NaN	NaN	4	4	45.2	14.293	31.26	D4BQV6
32.4753	32.2328	32.4985	32.516	32.5072	32.1996	32.5453	32.7584	32.5894	26.1664	27.3751	26.1355	25.112	25.3537	25.9333	32.1102	31.8781	31.8928	30.8369	30.9884	30.99	33.1333	33.078	33.0797	32.7478	32.5687	32.6906	31.8161	31.8945	31.905	31.7441	32.101	32.0473	32.4154	32.4093	32.5341	36	36	67.4	60.212	323.31	D4BQV9;B7GN89;Q8G3X2
28.1419	28.1173	28.9159	28.1048	28.512	28.3609	28.2771	28.1808	28.3817	NaN	NaN	NaN	NaN	NaN	NaN	28.24	28.0197	28.2209	27.7399	27.2785	27.2354	30.1806	30.2415	30.2042	29.169	29.1539	29.3985	27.4894	27.5896	27.2679	28.3915	28.3892	28.7841	28.5449	28.6042	28.9545	8	3	14.5	72.712	20.38	D4BQW0
30.1288	30.0851	29.7712	30.2977	30.6572	30.577	30.5981	30.6775	30.524	NaN	NaN	26.126	NaN	28.4409	28.4446	30.1845	29.9843	29.741	28.8986	29.3656	28.8398	31.4255	31.3516	31.3892	30.8411	30.8367	31.1844	30.0048	30.2615	30.1806	30.1702	30.3129	30.27	30.1442	30.1121	30.0585	17	6	46.9	50.57	323.31	D4BQW3
33.9612	34.0592	34.0537	34.1937	34.1576	34.2029	34.2482	34.4606	34.0729	29.2224	29.5296	29.3699	27.5166	27.236	27.9259	33.7321	33.5966	33.8162	32.5427	32.6914	32.7393	34.5643	34.597	34.539	34.123	34.0144	33.9589	35.6861	35.555	35.6599	33.5324	33.6263	33.4912	33.8858	33.8637	34.0608	26	26	74	46.21	323.31	D4BQW4;B7GN82;Q8G3W5
30.4607	30.234	30.1771	30.0826	30.1633	30.0461	30.0322	30.2829	30.2604	25.8703	26.4014	26.2982	NaN	NaN	NaN	30.0238	30.0016	29.7658	29.0528	29.4263	29.791	30.6513	30.5476	30.7777	30.5055	30.3924	30.3209	31.3769	31.6003	31.2648	29.8725	29.9101	29.741	29.9258	29.8494	30.1369	26	14	46.4	84.079	318.75	D4BQW7
28.6355	28.7343	29.051	29.2282	29.0098	29.1706	28.5851	28.8241	28.2775	NaN	NaN	NaN	NaN	NaN	NaN	28.402	28.3677	28.6622	27.3676	27.3955	27.3984	29.0376	29.045	28.8171	28.1847	28.6546	28.4998	29.0959	28.4938	29.3104	27.6966	27.4549	NaN	28.2914	28.518	28.4717	11	11	46.6	39.747	86.519	D4BQW9;B7GN78;Q8G3W1
31.7419	31.398	31.3473	31.4154	31.5712	31.4514	31.8483	31.7754	31.7172	NaN	25.0999	23.8667	NaN	NaN	NaN	31.1135	31.0387	31.1344	29.9727	29.4894	29.6941	31.941	31.9571	31.9353	31.781	31.9195	31.7502	30.828	30.8069	30.8711	30.5928	30.6698	30.4528	31.1189	31.0245	30.8278	17	17	70	37.212	301.98	D4BQX0;Q8G3V9;B7GN76
28.8358	29.1574	28.8327	29.1036	29.1631	29.1644	29.0027	29.0052	28.9952	26.2044	26.2887	26.3756	26.5394	26.3177	26.0839	28.5613	28.6956	28.8017	27.5266	28.1734	28.1301	29.358	29.666	29.5443	29.3414	28.9317	28.685	27.9156	27.1037	27.9168	27.8906	28.4226	28.4129	28.772	28.6069	28.795	14	14	40.4	62.038	117.35	D4BQY1;Q8G3V0;B7GUS6
32.4851	32.3799	32.5936	32.791	32.8606	32.7094	32.7064	32.8018	32.6038	28.933	29.3187	29.0785	29.0847	29.3735	29.2604	31.8505	32.0699	32.0149	31.2435	30.7035	30.4328	33.3741	33.4609	33.3785	32.8243	32.7449	32.7946	31.7367	31.5933	31.8398	32.2711	32.7333	32.2465	32.6243	32.7187	32.1939	15	2	65.4	27.62	323.31	D4BQY3
28.8163	28.2245	29.4915	30.2595	30.0218	29.8387	29.8019	29.7607	30.1074	NaN	26.661	27.2131	NaN	NaN	NaN	29.81	29.8457	30.1546	29.7767	29.0311	29.6552	31.7326	31.8511	32.6557	31.5938	30.9393	30.9158	29.8795	29.8267	30.1315	29.0975	29.1089	29.6939	29.4476	30.815	30.2097	7	7	46.4	24.659	170.02	D4BQY4;Q8G3U8;B7GUR6
NaN	NaN	NaN	NaN	NaN	NaN	NaN	NaN	NaN	NaN	NaN	NaN	NaN	NaN	NaN	NaN	NaN	NaN	NaN	NaN	NaN	NaN	NaN	NaN	NaN	NaN	NaN	NaN	24.6178	NaN	NaN	NaN	NaN	NaN	NaN	NaN	2	2	14	40.113	13.771	D4BQY7;Q8G3U5;B7GUR3
NaN	NaN	NaN	NaN	NaN	NaN	NaN	NaN	NaN	NaN	NaN	NaN	NaN	NaN	NaN	NaN	NaN	NaN	NaN	NaN	NaN	NaN	NaN	NaN	NaN	NaN	NaN	NaN	NaN	NaN	NaN	NaN	NaN	NaN	20.916	NaN	1	1	8.7	24.446	6.0056	D4BQZ0
28.4959	29.4703	29.1504	29.1228	29.3046	29.2452	29.159	29.5452	29.0258	27.3896	27.1334	NaN	NaN	NaN	NaN	28.4996	28.3577	28.3881	27.5557	27.7378	26.6046	29.5908	29.9629	30.0802	29.5975	29.3814	29.681	29.6125	29.4528	29.583	28.9876	29.0409	28.8895	29.0778	29.2516	29.0018	7	4	24.2	41.048	25.81	D4BQZ1;B7GUQ9
NaN	25.807	25.6558	25.7358	26.0863	NaN	26.066	26.1288	25.746	NaN	NaN	NaN	NaN	NaN	NaN	NaN	NaN	NaN	NaN	NaN	NaN	25.8651	26.237	26.5454	25.9438	NaN	26.0249	NaN	NaN	NaN	NaN	NaN	NaN	25.8279	25.701	NaN	5	5	24.8	33.3	9.462	D4BQZ3;Q8G3T9;B7GUQ7;Q88W05
27.0079	27.9141	27.3671	27.8605	27.3803	28.41	27.6638	27.6425	27.4091	NaN	NaN	NaN	NaN	NaN	NaN	25.9833	25.5287	25.8194	25.3111	24.9964	25.8642	27.5259	27.619	27.7802	27.5889	28.3265	28.4482	27.0511	26.2374	26.8442	26.7171	26.8164	27.1364	27.1904	26.6914	28.0961	5	5	45.5	24.233	32.52	D4BQZ4;B7GUQ6;Q8G3T8
26.4412	26.1854	26.5558	26.9838	27.0123	27.0386	27.3338	27.2193	27.6453	NaN	NaN	NaN	NaN	NaN	NaN	26.6687	25.7363	26.902	25.609	25.0703	25.2679	28.475	28.237	28.6196	27.9261	27.7286	27.9173	25.4	25.1999	25.2602	26.6305	27.2272	27.2634	26.7171	26.5466	26.1996	4	4	27.6	20.872	6.4161	D4BQZ5;Q8G3T7;B7GUQ5
28.9154	28.3915	28.4829	28.7779	28.9601	29.1121	29.1856	29.3599	29.2003	NaN	NaN	NaN	NaN	NaN	NaN	28.4251	28.6254	28.3844	27.6615	27.3961	27.904	29.2634	29.3389	28.7917	29.2884	29.1554	29.2835	29.8281	29.93	29.8194	27.8006	28.7132	28.2351	28.554	28.7629	28.9086	13	13	31.5	48.027	162.98	D4BR05
32.7535	33.673	33.4373	32.8196	33.0409	32.8028	32.5348	32.8652	32.5744	22.8683	NaN	25.3016	21.5451	NaN	NaN	31.777	31.722	31.9041	30.2049	30.6461	30.5849	32.7198	32.7728	32.8249	32.7029	32.6783	32.7497	32.7653	32.6194	32.9724	31.7971	31.679	31.8595	31.8809	32.1766	32.1324	18	18	69.6	41.707	323.31	D4BR15;Q8G3T1;B7GP41
NaN	NaN	NaN	NaN	NaN	NaN	NaN	NaN	NaN	NaN	NaN	NaN	NaN	NaN	NaN	NaN	NaN	NaN	NaN	NaN	NaN	NaN	NaN	NaN	NaN	NaN	NaN	NaN	NaN	NaN	NaN	25.1619	NaN	NaN	NaN	NaN	1	1	2.3	59.177	4.5067	D4BR20
26.3377	26.0717	25.7805	26.1351	NaN	26.2179	26.1219	26.5763	26.3095	NaN	NaN	NaN	NaN	NaN	NaN	25.9996	NaN	NaN	24.9494	NaN	NaN	26.3493	26.4753	27.2162	26.3215	26.1983	26.2812	25.5678	25.7211	25.7118	NaN	NaN	NaN	26.2063	25.8649	25.9731	4	4	30.5	20.73	11.366	D4BR23;Q8G3S3;B7GP49
28.354	28.4979	28.3601	28.9738	28.1569	27.8165	28.5045	28.6742	28.6984	27.9408	27.6211	27.4891	27.6231	27.9017	26.5572	27.4802	27.726	27.357	27.1897	26.5478	27.2727	27.9056	27.8057	28.0592	27.4848	27.8508	27.7775	27.3481	27.649	27.5159	26.8641	27.7668	26.9871	27.3333	27.5307	27.374	17	2	31.2	76.222	194.07	D4BR24
28.3804	29.1608	29.25	28.2154	28.618	28.8796	28.3884	28.4499	28.2544	NaN	NaN	NaN	NaN	NaN	NaN	28.5038	28.0394	27.8329	26.044	27.2003	27.0606	29.4282	29.5174	29.502	28.7007	29.5375	29.5514	25.7724	27.7682	25.8505	27.6194	28.1255	28.5452	27.6358	28.0176	27.699	6	6	36	30.64	111.39	D4BR27;Q8G3S0;B7GP52
26.9804	25.834	25.6375	25.8397	25.8522	25.6039	27.1813	26.9157	27.3194	NaN	NaN	NaN	NaN	NaN	NaN	25.6496	25.5082	25.8573	NaN	NaN	NaN	27.7782	27.6457	27.6906	26.8148	26.4707	26.6274	26.2696	NaN	NaN	25.6984	25.8574	25.8632	25.2779	25.5531	26.5503	5	5	17.3	54.442	31.589	D4BR28;B7GP53
27.2433	26.1718	26.3704	26.7653	26.0644	25.7194	26.9444	27.2793	27.0219	24.4845	NaN	NaN	NaN	NaN	NaN	26.7998	26.851	28.2652	23.8525	NaN	NaN	27.477	27.7468	27.6988	27.2711	26.1777	27.3976	28.3679	30.7517	27.912	25.5019	25.5889	NaN	25.2056	26.8197	26.4383	9	9	22.9	61.957	43.207	D4BR31;Q8G3R6;B7GP56
28.1164	27.9004	27.4217	27.7152	28.0035	27.9832	27.9962	28.3905	28.3648	NaN	NaN	NaN	NaN	NaN	NaN	26.7052	26.7056	25.9913	NaN	25.6521	NaN	28.7782	28.8916	29.1046	29.0406	28.886	28.8787	26.9683	26.332	27.0897	27.1952	27.6154	27.6323	26.3817	27.506	27.1912	8	3	33.9	32.87	84.997	D4BR36
NaN	NaN	NaN	NaN	NaN	NaN	NaN	NaN	NaN	NaN	NaN	NaN	NaN	NaN	NaN	NaN	NaN	NaN	NaN	NaN	NaN	NaN	NaN	NaN	NaN	NaN	NaN	NaN	NaN	24.1019	NaN	NaN	NaN	NaN	NaN	NaN	2	2	7.3	41.399	8.1205	Q8G3P3;D4BR49;B7GPF8
32.1141	31.8414	31.7956	32.3358	32.3729	32.1844	32.1577	32.1822	32.3052	29.6589	29.8447	29.6333	29.6248	29.5645	29.8822	31.453	31.6251	31.383	30.6987	30.7214	30.6069	32.8764	32.826	32.9264	32.5704	32.5468	32.5779	31.3972	31.4829	31.3026	31.5704	31.892	31.5613	32.1376	32.1925	32.1908	26	8	69.8	54.958	323.31	D4BR56;Q8G3N6
28.6989	28.8298	28.4381	28.6371	28.4301	28.7236	28.7554	28.265	28.876	NaN	NaN	NaN	NaN	NaN	NaN	27.6395	27.9357	27.6786	26.9217	26.8452	26.7889	29.0739	29.1152	29.1112	28.9321	28.801	28.6349	28.1317	28.0235	28.0917	26.8769	27.8542	27.9427	28.3365	28.1881	28.5291	15	2	30.8	66.125	106.55	D4BR60
27.6357	28.0015	28.0197	28.3606	28.2481	27.7835	27.3465	27.9133	27.5	NaN	NaN	NaN	NaN	NaN	NaN	27.7218	26.3527	27.6665	26.4346	NaN	NaN	28.7297	28.6869	29.0815	27.6481	27.8127	27.3809	28.2309	27.947	27.8486	26.9264	27.1502	26.6554	26.3767	26.6317	27.4055	12	12	28.3	80.525	67.374	D4BR62;Q8G3M8;B7GPH1
27.4129	27.5796	27.4229	27.2539	27.2135	26.9841	27.0659	27.5582	27.0447	NaN	NaN	NaN	25.792	NaN	NaN	25.9361	25.908	26.4437	25.4192	25.2334	24.4534	27.8842	27.8327	27.4628	27.267	27.0614	27.1353	26.6324	28.5416	26.1464	26.2962	26.0187	26.4309	26.6239	26.748	26.4138	4	4	14.2	35.603	56.831	D4BR68;Q8G3M4;B7GPH5
27.4118	NaN	26.9609	27.2982	27.1947	27.2438	27.4355	27.0601	27.8651	NaN	NaN	NaN	NaN	NaN	NaN	26.7445	26.8624	26.6506	25.6359	26.8811	NaN	27.2783	27.7175	27.4071	27.6412	27.3591	27.7122	27.1923	27.3741	27.4664	25.8123	27.2467	NaN	27.288	25.8561	27.5582	5	5	24.7	38.294	26.209	D4BR72;Q8G3L8;B7GPI1
NaN	NaN	NaN	NaN	NaN	NaN	NaN	24.5819	NaN	NaN	NaN	NaN	NaN	NaN	NaN	NaN	NaN	NaN	NaN	NaN	NaN	NaN	NaN	NaN	NaN	NaN	NaN	NaN	NaN	NaN	NaN	NaN	NaN	NaN	NaN	NaN	3	3	8.7	67.721	5.5248	D4BR79;Q8G3L1;B7GPI5
NaN	NaN	NaN	NaN	NaN	NaN	NaN	NaN	25.2337	NaN	NaN	NaN	NaN	NaN	NaN	NaN	NaN	NaN	NaN	NaN	NaN	NaN	NaN	24.9686	NaN	NaN	NaN	NaN	NaN	NaN	NaN	NaN	NaN	NaN	NaN	NaN	2	2	64.9	10.288	8.328	D4BR81
26.1262	27.6631	27.3351	26.1869	26.1666	26.7128	28.2005	26.958	27.0361	25.0634	25.7194	25.5046	25.1485	25.1011	25.6023	26.0564	26.3798	27.3126	26.4643	23.3999	NaN	27.7718	26.1987	26.4734	NaN	NaN	26.0774	25.5063	25.332	25.4195	25.6088	NaN	24.0209	25.0833	25.4141	26.9012	8	4	11.4	124.15	28.09	D4BRA3
28.8119	29.2815	29.1423	28.8332	28.9901	28.8861	29.2098	29.0649	28.7971	NaN	NaN	NaN	NaN	NaN	NaN	28.0263	27.955	28.9135	26.7781	27.9406	27.9762	29.5956	29.5322	29.7388	29.243	28.437	28.1312	28.1005	27.2009	28.3883	27.6161	28.2096	27.7627	28.4932	28.3842	28.4225	2	2	37.2	10.382	15.421	D4BRC1;Q8G3H3;B7GUQ0
NaN	28.1242	NaN	28.3321	NaN	28.2829	NaN	NaN	28.4241	NaN	NaN	NaN	NaN	NaN	NaN	NaN	NaN	NaN	NaN	27.2377	27.4089	28.461	29.1818	28.4578	NaN	NaN	NaN	NaN	NaN	NaN	NaN	NaN	NaN	NaN	NaN	NaN	2	2	33.9	66.444	10.332	D4BRC2
NaN	NaN	24.9885	25.1898	25.4073	NaN	25.6185	25.5395	NaN	NaN	NaN	NaN	NaN	NaN	NaN	NaN	NaN	NaN	NaN	NaN	NaN	NaN	25.2235	NaN	25.5667	25.4476	25.1618	25.0274	NaN	NaN	NaN	NaN	NaN	25.2581	NaN	NaN	2	2	11.1	25.738	4.3886	D4BRC4;Q8G3H0;B7GUP7
26.5147	26.2718	26.1276	NaN	26.8359	NaN	26.2955	NaN	26.3698	NaN	NaN	NaN	NaN	NaN	NaN	27.5873	26.9182	26.8573	NaN	NaN	NaN	28.4987	28.2138	27.9129	NaN	27.5007	28.0056	NaN	26.5421	27.117	NaN	27.5151	NaN	27.062	27.3016	27.256	2	1	12.3	33.462	24.811	D4BRD7
NaN	NaN	NaN	NaN	NaN	NaN	NaN	NaN	NaN	NaN	NaN	NaN	NaN	NaN	NaN	NaN	NaN	NaN	NaN	NaN	NaN	NaN	NaN	NaN	NaN	NaN	NaN	NaN	NaN	NaN	NaN	NaN	NaN	NaN	21.7642	NaN	1	1	4	54.994	2.4071	D4BRD9
32.5747	32.8995	32.7382	33.4612	33.2432	32.396	32.7589	32.8887	32.6945	28.468	28.6469	29.1919	27.308	29.3711	29.4717	32.4078	32.5391	32.1297	31.5645	31.6609	31.208	32.806	32.9206	33.1741	33.062	33.0842	33.0474	32.1557	31.8325	31.9088	33.1233	33.1547	33.0584	32.9913	33.1579	32.9179	5	5	60.2	9.9293	84.049	D4BRE0;P17615;B7GPQ3
29.5512	30.1753	29.8323	29.5816	29.6836	29.3625	29.8212	29.9051	29.7062	26.5879	NaN	27.869	28.5498	28.1738	28.0251	28.6063	28.9054	29.1001	28.6535	28.07	28.1372	29.8828	29.4083	30.0911	29.6084	29.4616	29.3569	29.3518	29.6551	29.2436	29.4584	28.767	29.0213	29.0161	29.2442	29.6586	13	5	42.7	53.51	231.66	D4BRE2
NaN	NaN	NaN	NaN	NaN	NaN	NaN	NaN	NaN	NaN	NaN	NaN	NaN	NaN	NaN	NaN	NaN	NaN	NaN	NaN	NaN	25.2519	NaN	NaN	NaN	NaN	NaN	NaN	NaN	NaN	NaN	NaN	NaN	NaN	NaN	NaN	2	2	9.5	38.384	8.6879	D4BRF1;B7GPR4;Q8G3F0
NaN	NaN	NaN	NaN	NaN	NaN	NaN	NaN	NaN	NaN	NaN	NaN	NaN	NaN	NaN	NaN	NaN	NaN	NaN	NaN	NaN	NaN	NaN	NaN	NaN	NaN	NaN	NaN	NaN	NaN	NaN	NaN	NaN	NaN	NaN	25.503	1	1	5.8	25.316	15.291	D4BRF3
27.2456	NaN	27.1575	NaN	26.8957	27.1737	27.4911	27.5591	27.6364	NaN	NaN	NaN	NaN	NaN	NaN	NaN	26.7157	26.1719	NaN	NaN	NaN	27.032	27.6884	26.8412	29.0241	28.7278	28.5946	27.085	27.0082	26.9655	NaN	NaN	NaN	26.626	26.7965	26.7613	3	3	59.5	8.6375	15.563	D4BRF4;Q8G880;B7GPR7
35.4907	35.7622	35.7084	35.5223	35.6536	35.5869	35.4062	35.559	35.4883	31.8624	31.7711	31.82	32.202	32.3962	32.2401	35.3753	35.2561	35.2302	34.0588	34.0352	33.9808	35.8821	35.7849	35.7785	35.6406	35.4856	35.576	35.3543	35.4437	35.4107	34.8947	34.8056	34.9189	35.2867	35.3259	35.2232	47	47	84.8	56.846	323.31	D4BRF5;B7GPR8;Q8G879
NaN	NaN	NaN	NaN	NaN	NaN	NaN	NaN	NaN	NaN	NaN	NaN	NaN	NaN	NaN	NaN	NaN	NaN	NaN	NaN	NaN	NaN	NaN	NaN	NaN	NaN	NaN	NaN	NaN	NaN	NaN	NaN	NaN	NaN	NaN	NaN	NaN	NaN	NaN	NaN	NaN	4;1288775;1288776;1288777;1288778;1288779;1288780;1288781;1288782;1288783;1288784;1288785;1288786;1288787;1288788;1288789;1288790;1288791;1288792;1288793;1288794;1288795;1288796;1288797;1288798;1288799;1288800;1288801;1288802;1288803;1288804;1288805;1288806;1288807;1288808;1288809;1288810;1288811;1288812;1288813;1288814;1288815;1288816;1288817;1288818;1288819;1288820;1288821;1288822;1288823;12888…
NaN	NaN	NaN	NaN	NaN	NaN	NaN	NaN	NaN	NaN	NaN	NaN	NaN	NaN	NaN	NaN	NaN	NaN	NaN	NaN	NaN	NaN	NaN	NaN	NaN	NaN	NaN	NaN	NaN	NaN	NaN	NaN	NaN	NaN	NaN	NaN	NaN	NaN	NaN	NaN	NaN	13;1143814;1143815;1143816;1143817;1143818;1143819;1143820;1143821;1143822;1143823;1143824;1143825;1143826;1143827;1143828;1143829;1143830;1143831;1143832;1143833;1143834;1143835;1143836;1143837;1143838;1143839;1143840;1143841;1143842;1143843;1143844;1143845;1143846;1143847;1143848;1143849;1143850;1143851;1143852;1143853;1143854;1143855;1143856;1143857;1143858;1143859;1143860;1143861;1143862;1143…
NaN	NaN	24.9354	NaN	NaN	NaN	NaN	NaN	NaN	NaN	NaN	NaN	NaN	NaN	NaN	NaN	NaN	NaN	NaN	NaN	NaN	NaN	NaN	NaN	NaN	25.1895	NaN	NaN	25.3598	25.6186	NaN	NaN	NaN	NaN	25.2241	25.2851	3	2	16	27.221	6.2825	D4BRF8;Q8G876
26.0441	26.7094	26.5871	26.3526	26.7551	26.8497	27.1315	27.565	27.4737	NaN	NaN	NaN	NaN	NaN	NaN	26.1769	25.8359	26.1859	24.3947	24.8204	24.9942	28.0125	28.1009	28.1524	27.3202	26.5816	27.1352	26.6588	26.5879	26.8439	25.9294	25.8678	25.395	25.8874	26.148	25.6954	4	4	48.1	14.022	175.13	D4BRG0;Q8G874;B7GPS3
NaN	NaN	NaN	24.4308	NaN	NaN	NaN	NaN	24.9787	NaN	NaN	NaN	NaN	NaN	NaN	NaN	NaN	NaN	NaN	NaN	NaN	NaN	24.4813	24.6807	24.309	24.1825	NaN	NaN	NaN	NaN	NaN	NaN	NaN	24.6608	NaN	NaN	2	2	13.5	38.904	17.934	D4BRG1
NaN	NaN	NaN	NaN	NaN	NaN	NaN	NaN	NaN	NaN	NaN	NaN	NaN	NaN	NaN	NaN	NaN	NaN	NaN	NaN	NaN	NaN	NaN	NaN	NaN	NaN	NaN	NaN	NaN	25.2731	NaN	NaN	NaN	NaN	NaN	NaN	3	2	21.1	28.087	15.416	D4BRG3
29.3514	28.7631	28.8531	29.5633	29.4288	29.4647	29.0971	29.2623	29.4894	27.2108	26.8658	26.7743	25.8043	26.4036	26.5482	28.9908	28.9578	29.1469	28.7129	28.7387	28.6504	29.9704	30.1695	30.0885	29.7973	29.8089	30.048	28.3194	28.6655	28.6423	28.8565	29.0341	28.8732	29.4022	29.3515	29.326	17	17	32.2	95.435	176.43	D4BRG5;B7GPS6;Q8G871
30.2275	29.9573	30.1952	30.2967	30.7388	30.4723	30.6064	30.5942	30.6671	27.0599	26.6225	26.7971	27.1253	26.0555	27.1822	30.015	30.2634	30.1341	29.4083	29.0984	29.0661	31.0517	30.8548	30.659	30.9387	30.9345	30.8903	30.7378	30.7791	30.5699	29.8588	30.2654	28.7429	30.2368	30.3672	30.0781	19	19	42.5	54.978	254.5	D4BRH2;B7GPS8;Q8G865
28.2903	27.2028	26.9659	27.8203	25.266	27.3708	27.7651	25.7844	27.7494	NaN	NaN	NaN	NaN	NaN	NaN	26.654	26.6667	26.8588	NaN	NaN	26.0272	27.8971	27.6148	27.7824	27.8618	27.1828	27.8369	26.7514	27.3206	26.6269	27.2588	24.1551	26.5649	26.7729	26.6826	26.9461	7	7	20.7	52.799	42.436	D4BRH3;Q8G864;B7GPS9
30.1844	30.1432	30.1005	30.2535	30.3441	29.9982	30.145	30.4487	30.0818	25.779	26.3029	26.5592	NaN	NaN	25.183	29.4069	30.1413	29.852	28.0783	28.2611	28.4224	30.8293	31.0421	30.811	30.3276	30.5288	30.5494	29.2096	29.3556	29.3565	29.9037	30.3689	29.8589	30.2052	30.0632	30.3542	17	4	39.1	66.823	108.04	D4BRH4
27.7662	NaN	27.4138	26.8121	28.0165	27.6293	27.7394	27.822	27.7338	NaN	NaN	NaN	NaN	NaN	NaN	27.0162	27.3917	27.068	26.5111	26.4886	25.9957	28.483	28.5584	28.722	28.2099	28.0453	28.2574	25.8648	25.6453	25.6122	27.4608	26.3907	27.236	27.6528	27.6937	27.7162	6	6	27.9	31.862	11.312	D4BRH7;Q8G860;B7GPT3
26.4621	25.5965	25.5058	NaN	25.7171	25.6763	26.3471	26.4134	26.4786	27.6832	27.6876	28.4822	25.6963	25.9836	25.4942	26.2377	26.2547	26.1834	NaN	NaN	25.4035	26.7253	26.6371	26.4385	26.7277	26.9637	26.9023	25.7388	26.2351	25.6022	NaN	NaN	NaN	26.5177	26.8702	NaN	4	4	16.1	40.416	5.1786	D4BRI0;Q8G857;B7GPT6
NaN	NaN	NaN	NaN	NaN	NaN	NaN	NaN	NaN	NaN	NaN	NaN	NaN	NaN	NaN	NaN	NaN	NaN	NaN	NaN	NaN	NaN	NaN	28.8804	NaN	NaN	NaN	NaN	NaN	NaN	NaN	NaN	NaN	NaN	NaN	NaN	2	2	5.9	49.541	3.0268	D4BRI6;Q8G852;B7GPU0
25.6779	27.2705	27.1926	NaN	26.3312	NaN	25.0535	25.3522	25.4748	NaN	NaN	NaN	NaN	NaN	NaN	NaN	24.1158	23.7252	NaN	NaN	22.1528	24.6084	24.261	24.4033	NaN	24.7784	24.321	24.2973	22.8364	NaN	24.2833	23.7039	NaN	26.7199	NaN	NaN	1	1	20.8	11.275	182.76	D4BRJ4
25.277	NaN	24.4116	25.4791	NaN	25.6423	25.8837	25.7936	25.4991	NaN	NaN	NaN	NaN	NaN	NaN	NaN	NaN	25.1204	NaN	NaN	NaN	27.0747	26.7991	26.1036	25.6473	25.8277	25.6196	25.4206	25.5194	25.3627	25.5686	25.5319	NaN	25.6095	NaN	25.4553	3	3	9.4	38.489	36.327	D4BRJ7;Q8G836;B7GPU8
30.285	30.7292	30.2726	30.3003	30.6596	30.5182	30.3061	30.5822	30.2911	NaN	NaN	NaN	NaN	NaN	NaN	29.8708	29.8386	29.7316	28.8679	28.8595	28.7839	31.0582	31.0256	31.0499	30.7235	30.6328	30.6735	29.346	29.1576	29.157	30.2977	30.358	30.3155	30.4867	30.5558	30.5111	10	4	41	30.166	70.66	D4BRJ9
27.0051	27.7468	28.2951	26.7096	26.816	26.1691	27.3714	27.1159	27.061	NaN	NaN	NaN	NaN	NaN	NaN	25.8207	25.6475	25.9544	24.6714	24.8488	NaN	26.2551	26.5035	26.7036	26.8447	26.9876	27.3598	24.6881	26.1322	26.2139	24.61	NaN	25.1307	26.4551	26.5932	25.8263	3	3	28.8	13.445	91.437	D4BRK9;Q8G7X3;B7GQ16
23.4153	NaN	24.4432	NaN	NaN	22.6707	NaN	23.4631	22.9205	NaN	NaN	NaN	NaN	NaN	NaN	21.2726	21.5049	23.6332	NaN	NaN	NaN	22.3651	22.3087	22.3483	24.1703	27.7873	24.6579	NaN	NaN	NaN	NaN	NaN	NaN	NaN	NaN	NaN	1	1	49.5	100.18	47.8	D4BRL3;Q8G7X1
NaN	NaN	NaN	NaN	NaN	NaN	NaN	NaN	NaN	NaN	NaN	NaN	NaN	NaN	NaN	NaN	24.199	NaN	NaN	NaN	NaN	NaN	NaN	NaN	24.8941	24.7132	24.3479	NaN	NaN	NaN	NaN	NaN	NaN	NaN	24.1238	NaN	1	1	10.4	29.114	37.101	D4BRL4
26.7441	NaN	26.5785	NaN	27.0252	26.6492	26.7173	26.9985	26.8249	NaN	NaN	NaN	NaN	NaN	NaN	26.9417	NaN	27.3511	NaN	NaN	NaN	28.1189	28.0406	28.0566	27.8867	27.862	27.847	27.8999	NaN	28.0569	25.8136	25.7634	25.8858	27.2872	27.2763	26.8192	2	2	42.7	55.92	5.1213	D4BRL5
29.8224	29.4604	29.0209	29.5456	29.3814	29.6657	29.9361	30.0091	30.1295	NaN	NaN	NaN	NaN	NaN	26.3247	29.5072	29.2487	28.7944	28.6368	28.7025	28.1872	30.2424	30.1145	30.2445	30.3217	30.3214	30.3634	28.8985	29.4899	29.2375	29.4677	29.4402	29.1182	29.9912	29.8281	29.9101	10	10	40.2	41.268	94.616	D4BRL7;Q8G7W7;B7GQ23
26.2017	NaN	25.7929	25.5268	25.7912	25.2214	26.5144	25.7308	26.0056	NaN	NaN	NaN	NaN	NaN	NaN	26.2991	26.8306	26.2777	NaN	NaN	NaN	26.8059	26.437	NaN	26.4305	26.5348	26.0631	NaN	NaN	NaN	26.0092	26.1119	NaN	26.6182	27.5113	27.4422	4	4	31.6	17.061	10.824	D4BRL8;Q8G7W6;B7GQ24
31.6005	30.8051	31.543	31.7146	31.5084	31.4514	31.8112	31.9019	31.6837	25.7988	25.499	25.5835	NaN	25.1787	25.1197	31.0799	30.8294	30.6506	30.1776	30.2435	29.9664	32.4015	32.3587	32.2809	32.1407	32.022	31.9604	31.1377	31.1465	31.1469	30.8706	30.7814	30.7241	31.3092	31.2287	31.4007	23	23	65.5	47.998	323.31	D4BRM1;Q8G7W4;B7GQ26
25.6712	25.8013	25.147	26.1697	24.9725	24.7292	25.5826	24.905	25.7747	NaN	NaN	NaN	NaN	NaN	NaN	NaN	24.9552	24.8894	23.8823	NaN	23.9558	24.7723	25.5955	25.5463	25.6779	24.8602	25.5348	24.6253	25.1618	24.6328	NaN	NaN	NaN	NaN	NaN	23.6312	2	2	22.9	30.212	132.03	D4BRP1
29.6375	29.5595	30.0322	29.7157	29.4087	30.18	29.6368	30.2586	30.0095	NaN	NaN	25.44	NaN	NaN	NaN	29.1669	29.5803	29.667	28.9753	27.8948	28.5381	30.6853	31.0076	30.7314	30.4629	30.3018	30.63	29.4784	29.3401	29.0727	28.719	29.6086	29.4599	29.1633	29.6075	29.5751	12	2	45.8	49.567	172.79	D4BRP3
25.8382	26.2964	26.1877	25.2922	NaN	25.7225	25.7746	25.7525	25.4986	NaN	NaN	NaN	NaN	NaN	NaN	24.7208	24.3129	24.7354	NaN	NaN	NaN	26.0438	25.9421	25.9564	26.0564	26.6594	26.3185	26.3495	25.855	26.4675	24.6969	NaN	25.204	25.8779	25.7225	26.7115	5	1	15.5	42.441	19.456	D4BRP4
NaN	24.4264	24.2532	NaN	24.8557	24.2389	NaN	NaN	24.591	NaN	NaN	NaN	NaN	NaN	NaN	NaN	NaN	NaN	NaN	NaN	NaN	23.9755	24.5087	NaN	24.0852	NaN	NaN	NaN	NaN	NaN	NaN	NaN	NaN	NaN	NaN	NaN	2	2	17.2	23.233	6.5899	D4BRP7
26.9178	NaN	NaN	27.0702	NaN	27.0915	27.3119	26.9429	27.3318	NaN	NaN	NaN	NaN	NaN	NaN	NaN	NaN	NaN	NaN	NaN	NaN	27.3169	27.1747	27.3791	27.5825	27.126	26.9617	NaN	26.1222	26.0548	26.1403	26.3004	26.5423	NaN	26.729	26.5898	4	4	23.7	25.763	10.099	D4BRP8;Q8G4S5;B7GQ51
NaN	NaN	NaN	NaN	NaN	NaN	24.5085	NaN	NaN	NaN	NaN	NaN	NaN	NaN	NaN	NaN	NaN	NaN	NaN	NaN	NaN	24.4972	24.1458	NaN	23.8925	24.3222	NaN	NaN	NaN	NaN	NaN	NaN	NaN	NaN	24.019	23.9028	7	7	30.1	50.072	82.576	Q8G4S3;D4BRQ0;B7GQ52
31.1791	31.0891	30.786	30.9259	30.9338	31.027	31.1349	31.233	31.0865	27.1802	27.0182	27.3114	NaN	NaN	25.8251	29.8865	29.9285	30.1509	29.2569	29.5622	29.3787	31.8677	31.8883	31.864	31.4623	31.0043	31.3445	31.3827	31.2548	31.2967	30.4129	29.9983	30.3769	30.87	30.8821	30.7132	15	6	50.9	34.055	323.31	D4BRQ5
NaN	NaN	NaN	NaN	NaN	NaN	NaN	NaN	NaN	NaN	NaN	NaN	NaN	NaN	NaN	NaN	NaN	NaN	NaN	NaN	NaN	NaN	NaN	24.2693	NaN	NaN	NaN	NaN	NaN	NaN	NaN	NaN	NaN	NaN	NaN	NaN	2	2	33.3	11.325	104.6	D4BRR0;Q8G4R4;B7GQ66
26.2675	27.493	NaN	25.9647	26.5439	26.3539	26.705	26.9596	26.9096	27.0497	26.8269	27.1596	NaN	NaN	NaN	27.4901	27.4216	26.7714	26.4677	26.5816	26.7593	27.899	28.1176	28.5687	27.2491	28.1562	27.5224	27.4583	27.137	27.506	28.0994	27.7563	27.9871	27.8803	26.7871	27.8278	6	6	31.1	43.213	43.83	D4BRR1;Q8G4R3;B7GQ67
NaN	NaN	NaN	NaN	NaN	NaN	NaN	NaN	NaN	NaN	NaN	NaN	NaN	NaN	NaN	NaN	NaN	NaN	NaN	NaN	NaN	NaN	NaN	NaN	NaN	NaN	NaN	NaN	NaN	NaN	NaN	23.8192	NaN	NaN	NaN	NaN	1	1	2.3	67.499	4.8038	D4BRR2
NaN	NaN	NaN	NaN	NaN	NaN	NaN	NaN	NaN	NaN	NaN	NaN	NaN	NaN	NaN	NaN	NaN	NaN	NaN	NaN	NaN	NaN	NaN	NaN	NaN	NaN	NaN	NaN	NaN	NaN	NaN	NaN	24.8875	NaN	NaN	NaN	2	2	17.9	19.129	5.0277	D4BRR4;Q8G4R1;B7GQ69
NaN	NaN	NaN	NaN	NaN	NaN	NaN	NaN	NaN	NaN	NaN	NaN	NaN	NaN	NaN	NaN	NaN	NaN	NaN	NaN	NaN	NaN	NaN	NaN	NaN	NaN	NaN	NaN	NaN	NaN	NaN	NaN	NaN	24.4647	NaN	NaN	3	2	11.4	38.907	6.8895	D4BRR5
NaN	NaN	NaN	NaN	NaN	NaN	NaN	NaN	NaN	NaN	NaN	NaN	NaN	NaN	NaN	NaN	NaN	NaN	NaN	NaN	NaN	NaN	NaN	NaN	NaN	NaN	NaN	NaN	NaN	NaN	NaN	NaN	NaN	NaN	NaN	22.8312	2	2	5.8	50.975	2.5491	D4BRS1
NaN	NaN	25.6527	25.9209	NaN	NaN	25.8498	NaN	NaN	NaN	NaN	NaN	NaN	NaN	NaN	NaN	NaN	NaN	NaN	NaN	NaN	NaN	NaN	NaN	NaN	NaN	NaN	NaN	NaN	NaN	NaN	NaN	NaN	NaN	NaN	NaN	4	4	14.6	53.586	7.7744	D4BRS4;Q8G4Q4;B7GQ79
NaN	NaN	NaN	NaN	NaN	NaN	NaN	23.4467	NaN	24.5093	NaN	NaN	NaN	NaN	NaN	NaN	NaN	NaN	NaN	23.8249	NaN	24.9799	NaN	NaN	NaN	NaN	NaN	NaN	NaN	NaN	NaN	NaN	NaN	NaN	NaN	NaN	1	1	25	5.8506	1.7913	D4BRU1
31.0573	31.2087	30.9489	30.8067	30.933	31.1469	30.914	30.9275	30.8052	26.2241	26.049	NaN	27.2219	27.3487	27.3576	31.0185	30.7686	30.5749	29.7473	29.4724	29.731	31.6348	31.5885	31.6242	31.5263	31.5143	31.4057	30.3736	30.4444	30.7133	30.5676	30.5933	30.3039	31.0254	31.158	30.9694	15	15	50.7	32.342	118.25	D4BS00;Q8G4N9;B7GQ97
26.808	NaN	25.4709	25.565	25.5595	NaN	25.9563	25.9089	26.0476	NaN	NaN	NaN	NaN	NaN	NaN	NaN	NaN	NaN	NaN	NaN	NaN	NaN	26.4526	26.2999	26.3444	26.4438	26.454	NaN	NaN	NaN	NaN	NaN	NaN	NaN	NaN	NaN	5	5	18.8	31.02	13.482	D4BS02;Q8G4N7;B7GQ99
30.3186	30.2034	30.2795	30.5416	29.1642	30.1631	30.2358	29.5366	30.4933	NaN	NaN	NaN	NaN	NaN	NaN	29.7901	30.1898	29.8931	28.6795	28.2588	28.8399	30.0869	30.148	30.1099	30.3623	30.2292	30.0467	30.2968	30.1788	30.2389	28.6601	27.4489	27.1863	29.5851	29.8587	29.1842	7	3	40.9	31	98.909	D4BS04
29.0983	28.6484	28.7637	28.8327	29.0248	28.9246	29.0475	29.1125	29.141	NaN	NaN	NaN	NaN	NaN	NaN	28.328	28.4805	28.5474	27.4261	26.8485	27.6316	29.3226	29.1472	29.2241	29.3195	29.4657	29.2683	29.128	29.0219	29.1164	27.796	28.1966	28.0114	28.6712	28.2135	28.2083	10	10	38.4	44.723	77.26	D4BS05;B7GQA2;Q8G4N4
NaN	NaN	NaN	NaN	NaN	NaN	NaN	NaN	NaN	NaN	NaN	NaN	NaN	NaN	NaN	NaN	NaN	NaN	NaN	NaN	NaN	NaN	NaN	NaN	NaN	NaN	26.1432	NaN	NaN	NaN	NaN	NaN	NaN	NaN	NaN	NaN	1	1	5.8	19.113	1.8274	D4BS06
30.2182	30.3477	30.5712	30.5774	30.5191	30.503	30.3068	30.6125	30.4886	25.8557	26.6348	25.6401	26.0331	25.1294	26.0432	29.9886	30.1343	29.6718	28.8002	28.4058	28.6761	31.5574	31.4979	31.3844	31.0702	30.9747	30.793	29.671	29.1034	29.6767	29.4612	30.6074	30.3995	30.5259	29.9567	30.2138	16	16	44.9	60.511	323.31	D4BS07;Q8G4M8;B7GQA8
25.0908	NaN	NaN	23.9917	NaN	NaN	NaN	26.265	NaN	NaN	NaN	NaN	NaN	NaN	NaN	NaN	NaN	NaN	NaN	NaN	NaN	26.9079	27.0833	26.45	26.8249	NaN	NaN	28.1659	NaN	27.9958	NaN	NaN	NaN	NaN	25.109	NaN	6	6	18.2	57.379	14.631	D4BS09;Q8G4M5;B7GQB0
NaN	NaN	NaN	NaN	NaN	NaN	NaN	NaN	NaN	NaN	NaN	NaN	NaN	NaN	NaN	NaN	NaN	NaN	NaN	NaN	NaN	NaN	NaN	NaN	NaN	NaN	NaN	NaN	NaN	NaN	NaN	NaN	NaN	NaN	21.0113	NaN	1	1	6.8	36.913	5.0441	D4BS12
NaN	NaN	NaN	NaN	NaN	NaN	NaN	NaN	NaN	NaN	NaN	NaN	NaN	NaN	NaN	NaN	NaN	NaN	NaN	NaN	NaN	NaN	NaN	NaN	NaN	NaN	NaN	NaN	NaN	22.4716	NaN	NaN	NaN	NaN	NaN	NaN	1	1	19.6	11.149	4.0508	D4BS15
26.9127	NaN	27.0559	27.3535	26.8891	27.4114	27.2781	27.1169	27.216	NaN	NaN	NaN	NaN	NaN	NaN	26.6148	26.3846	26.5207	NaN	NaN	26.2399	27.2406	27.3289	27.5553	27.4496	27.3381	27.3439	25.7619	26.4993	26.2849	NaN	NaN	26.6795	NaN	NaN	NaN	5	5	25.2	34.695	39.38	D4BS17;Q8G4M0;B7GQB6
28.762	28.7932	28.3192	28.8192	29.0281	28.9567	28.6989	29.0623	29.0345	NaN	NaN	NaN	NaN	NaN	NaN	27.8422	27.5913	27.5226	25.632	25.1487	26.8293	29.1175	29.4157	29.2025	29.2372	29.1067	29.2105	28.7171	28.5323	28.9099	27.2385	28.0275	27.8824	27.6789	27.9498	26.5355	6	6	35.2	34.851	92.799	D4BS18;Q8G4L9;B7GQB7
28.0692	27.4149	27.4311	28.0437	28.0005	27.8983	28.037	28.162	28.2782	NaN	NaN	NaN	NaN	NaN	NaN	28.8203	27.8782	28.4595	28.1248	27.531	27.3535	28.709	28.5388	28.9168	28.8997	28.7447	28.0737	28.2954	28.0101	28.3279	28.1691	28.0052	27.9077	27.262	28.4085	28.2976	5	5	25.9	29.739	29.388	D4BS24;Q8G4L3;B7GQC2
26.2384	26.2411	26.4591	26.3559	26.8018	26.8455	26.7778	26.8151	26.6339	NaN	NaN	NaN	NaN	NaN	NaN	NaN	NaN	NaN	NaN	NaN	NaN	NaN	NaN	NaN	26.7357	26.457	26.771	NaN	NaN	NaN	NaN	NaN	NaN	26.2075	NaN	26.288	2	2	16.4	6.6377	2.2005	D4BS25
26.0418	NaN	NaN	NaN	NaN	NaN	NaN	NaN	NaN	NaN	NaN	NaN	NaN	NaN	NaN	NaN	NaN	26.0451	NaN	NaN	NaN	26.7145	26.5795	27.3099	26.5065	26.491	NaN	NaN	NaN	NaN	NaN	NaN	26.2313	NaN	NaN	NaN	4	4	22.4	32.43	9.3013	D4BS29;Q8G4K9;B7GQC6
28.4479	28.2934	28.4565	28.5823	29.0574	29.0513	28.402	28.418	28.5682	25.642	25.9177	26.5353	26.9716	27.1315	27.1772	28.0504	28.1828	27.8602	27.0385	26.8226	26.9088	29.0015	28.6943	28.8145	28.589	28.5158	28.3311	27.761	27.5637	27.3186	28.3503	28.1011	28.0561	28.8188	28.6198	28.2639	15	2	35.1	70.186	95.553	D4BS41
26.6721	26.1698	26.0869	26.9418	27.2661	26.8791	27.0736	26.9013	26.9731	NaN	NaN	NaN	NaN	NaN	NaN	26.3068	26.5258	26.313	NaN	NaN	25.4882	27.5345	27.6986	27.4547	27.0469	NaN	NaN	25.8655	25.8946	25.3798	NaN	NaN	NaN	26.4646	26.757	26.228	2	2	9.8	35.706	9.2929	D4BS43
27.6486	24.6377	26.5704	28.443	28.5725	28.4448	27.1872	27.0948	27.2461	26.8715	NaN	NaN	NaN	NaN	NaN	24.6801	24.8186	24.8418	26.459	25.0048	25.4226	28.6172	28.4845	28.8169	27.3933	28.2657	28.1554	26.7148	27.1476	27.3195	25.0142	26.1559	24.3431	27.5131	26.6037	27.0192	6	6	57.5	59.244	57.64	D4BS49
30.7046	30.2583	30.2008	30.2593	30.8083	30.7839	30.973	31.1142	30.9657	24.9618	25.1397	24.8429	24.3025	24.4149	26.2179	29.8613	29.8616	29.8033	28.5104	28.1414	28.3986	31.4317	31.4138	31.3048	31.2089	31.1195	31.2313	29.9826	29.8646	29.89	30.4058	30.4223	30.1722	30.6875	30.5438	30.2614	26	26	53.5	73.222	302.97	D4BS52;B7GQE5;Q8G4J2
26.1279	26.2659	26.6551	25.8324	26.3823	26.2292	26.0953	26.3215	26.4148	NaN	NaN	NaN	NaN	NaN	NaN	26.4148	25.7124	25.6024	NaN	NaN	NaN	26.4287	26.619	26.4364	26.4934	26.5327	26.3795	26.7369	NaN	26.7995	26.2036	26.7268	25.893	26.1027	26.621	26.7923	8	8	35.6	30.588	76.075	D4BS54;B7GQE7;Q8G4J0
NaN	NaN	NaN	NaN	NaN	NaN	NaN	NaN	NaN	NaN	NaN	NaN	NaN	NaN	NaN	NaN	NaN	NaN	NaN	NaN	NaN	NaN	NaN	NaN	NaN	NaN	NaN	NaN	25.6276	NaN	NaN	NaN	NaN	NaN	NaN	NaN	3	1	6.8	93.025	5.7603	D4BS58
NaN	NaN	NaN	NaN	NaN	NaN	NaN	NaN	NaN	NaN	NaN	NaN	NaN	NaN	NaN	NaN	NaN	NaN	NaN	NaN	NaN	NaN	NaN	NaN	NaN	NaN	NaN	NaN	NaN	NaN	NaN	NaN	NaN	NaN	NaN	24.2838	2	2	10.9	30.404	6.0543	D4BS64;Q8G4H5;B7GQF9
24.393	NaN	26.5961	24.5085	24.3431	24.5107	23.9806	26.3241	24.1166	NaN	NaN	NaN	NaN	NaN	NaN	23.3407	23.4033	NaN	NaN	NaN	22.4646	25.3027	24.8003	25.5966	24.613	24.5467	24.3892	NaN	NaN	NaN	24.2934	NaN	NaN	NaN	NaN	NaN	3	3	24.5	30.165	83.327	D4BS67;B7GQG2;Q8CY48
29.2684	29.2878	29.5366	29.7187	29.4126	29.465	29.4353	29.5246	29.6215	27.1879	27.2829	27.1656	NaN	NaN	NaN	28.1788	28.2449	28.2529	27.7561	27.8373	27.5358	28.8991	28.8641	28.959	28.9493	28.8317	28.9841	29.5003	29.3046	29.3994	29.3333	28.5253	28.0458	28.4281	28.6648	28.1705	6	1	25.7	27.569	268.18	D4BS75
29.475	29.1211	28.8489	28.944	28.5478	29.1421	29.375	29.4408	29.2756	26.1176	26.7393	27.3085	NaN	26.1945	26.4468	28.2568	28.3215	28.2241	26.6101	26.7565	26.7349	29.6455	29.8073	29.7015	29.3814	29.3813	29.6079	29.233	29.3218	29.1912	25.8229	26.3444	25.6517	28.6732	28.8564	28.6447	26	26	33.7	109.44	189.6	D4BS76;Q8G4G5;B7GQH1
NaN	NaN	NaN	NaN	NaN	NaN	NaN	NaN	NaN	NaN	NaN	NaN	NaN	NaN	NaN	NaN	NaN	NaN	NaN	NaN	NaN	NaN	NaN	NaN	NaN	NaN	NaN	NaN	NaN	26.4136	NaN	NaN	NaN	NaN	NaN	NaN	2	2	5.5	36.085	4.2903	D4BS77
NaN	NaN	NaN	NaN	NaN	NaN	NaN	NaN	NaN	NaN	NaN	NaN	NaN	NaN	NaN	NaN	NaN	NaN	NaN	NaN	NaN	NaN	NaN	NaN	NaN	25.3453	NaN	NaN	NaN	24.532	NaN	NaN	NaN	NaN	NaN	NaN	3	3	23.2	20.029	3.0745	D4BS79;B7GQH5;Q8G4G2
NaN	NaN	NaN	NaN	NaN	NaN	NaN	NaN	NaN	NaN	NaN	NaN	NaN	NaN	NaN	NaN	NaN	NaN	NaN	NaN	NaN	NaN	NaN	NaN	NaN	21.7937	NaN	NaN	NaN	NaN	NaN	NaN	NaN	NaN	NaN	NaN	1	1	8.5	39.011	52.425	D4BS82
NaN	NaN	NaN	NaN	NaN	NaN	NaN	NaN	NaN	NaN	NaN	NaN	NaN	NaN	NaN	NaN	NaN	NaN	NaN	NaN	NaN	NaN	NaN	NaN	NaN	NaN	NaN	NaN	NaN	NaN	NaN	NaN	NaN	24.5439	NaN	NaN	1	1	5	45.066	1.7599	D4BS94
NaN	NaN	NaN	NaN	NaN	NaN	NaN	NaN	NaN	NaN	NaN	NaN	NaN	NaN	NaN	NaN	NaN	NaN	NaN	NaN	NaN	NaN	NaN	NaN	NaN	NaN	NaN	NaN	NaN	NaN	NaN	NaN	NaN	NaN	NaN	23.3979	1	1	7	38.172	7.8659	D4BS95
NaN	NaN	26.5273	NaN	NaN	25.8847	26.3369	26.0556	26.574	NaN	NaN	NaN	NaN	NaN	NaN	NaN	26.526	NaN	NaN	NaN	NaN	26.6172	26.9577	26.6034	NaN	NaN	NaN	26.4239	26.3224	NaN	25.6672	26.1646	NaN	26.9882	NaN	NaN	4	4	32.3	16.81	9.8638	D4BS98;Q8G4E8;B7GQI9
28.2337	26.5875	27.8435	NaN	NaN	28.806	29.1336	NaN	28.5886	NaN	NaN	NaN	NaN	NaN	NaN	NaN	NaN	NaN	NaN	NaN	NaN	28.4495	28.3827	28.7004	NaN	NaN	NaN	28.3465	27.9612	27.4473	NaN	NaN	28.1481	NaN	28.243	28.0321	6	6	11.8	86.802	3.2941	D4BS99;B7GQJ0;Q8G4E7
NaN	NaN	NaN	NaN	24.6233	NaN	NaN	NaN	NaN	NaN	NaN	NaN	NaN	NaN	NaN	NaN	NaN	NaN	NaN	NaN	NaN	NaN	NaN	NaN	NaN	NaN	NaN	NaN	NaN	NaN	NaN	NaN	NaN	NaN	NaN	NaN	1	1	5.3	36.066	25.033	D4BSB3
NaN	NaN	NaN	NaN	NaN	NaN	NaN	NaN	25.9208	NaN	NaN	NaN	NaN	NaN	NaN	NaN	NaN	NaN	NaN	NaN	NaN	NaN	NaN	NaN	NaN	NaN	NaN	NaN	NaN	NaN	NaN	NaN	NaN	NaN	NaN	NaN	3	3	13.2	42.505	13.099	F9UKZ0
NaN	NaN	NaN	NaN	NaN	NaN	NaN	NaN	NaN	NaN	NaN	NaN	NaN	NaN	NaN	NaN	NaN	NaN	NaN	NaN	NaN	NaN	NaN	NaN	NaN	NaN	NaN	NaN	NaN	NaN	NaN	NaN	NaN	NaN	24.4979	NaN	1	1	1.3	132.21	2.3719	F9UL13
NaN	NaN	NaN	28.1524	27.8973	27.7991	NaN	NaN	27.288	NaN	NaN	NaN	NaN	NaN	NaN	NaN	NaN	NaN	NaN	NaN	NaN	NaN	NaN	NaN	NaN	NaN	NaN	NaN	NaN	NaN	NaN	NaN	NaN	NaN	NaN	NaN	1	1	4.9	33.625	4.6379	F9UL47
32.0109	31.4916	31.6	32.8401	32.8709	32.9114	33.0408	32.8733	33.0189	32.3265	32.4112	32.3428	31.1516	31.2349	31.4346	33.6118	33.5389	33.3134	32.6066	32.8949	32.5979	33.2952	33.5643	33.6727	32.6805	32.8192	32.8459	31.873	32.4519	32.1009	33.5708	33.5514	33.6264	32.4155	33.0967	32.1493	10	10	24.1	77.775	141.02	F9ULD9
NaN	NaN	NaN	NaN	NaN	NaN	NaN	NaN	NaN	NaN	NaN	NaN	NaN	NaN	NaN	NaN	NaN	NaN	NaN	NaN	NaN	NaN	NaN	NaN	NaN	NaN	NaN	NaN	NaN	NaN	NaN	NaN	NaN	NaN	NaN	26.4995	1	1	7.7	39.101	3.1024	F9ULS9
31.3094	30.6988	30.5731	30.0081	30.0633	30.9402	30.3548	30.1312	30.2172	30.3405	30.3007	30.2297	30.7656	30.8276	30.7319	30.6561	30.7859	30.7584	30.5017	31.0121	31.3842	29.8594	29.6465	29.7494	30.3404	30.2005	30.2918	31.2309	30.8868	31.1011	30.643	30.7355	30.6317	31.0615	31.1553	31.0969	1	1	5.1	36.149	16.544	F9ULU4
NaN	NaN	NaN	27.9294	NaN	NaN	NaN	26.1491	NaN	NaN	NaN	NaN	NaN	NaN	NaN	NaN	NaN	NaN	26.7411	NaN	27.0202	26.8823	NaN	NaN	NaN	NaN	NaN	NaN	NaN	NaN	NaN	NaN	NaN	NaN	26.6506	26.8679	2	2	19.1	21.725	5.416	F9ULW6
26.578	NaN	25.7824	28.1391	27.729	28.4232	27.081	26.575	27.1352	NaN	NaN	NaN	NaN	NaN	NaN	26.0501	NaN	26.1114	NaN	26.6853	NaN	NaN	26.7075	NaN	NaN	NaN	26.7208	NaN	NaN	NaN	NaN	NaN	NaN	26.7838	26.7054	26.4312	3	3	24.5	34.248	17.149	F9ULY4
32.8432	32.6631	33.0432	33.6194	33.4491	33.3162	32.6805	32.8645	32.786	31.9222	31.8884	31.7096	30.7522	31.0312	30.7715	32.2667	31.9775	32.0073	31.8259	31.6617	31.6201	32.195	32.3614	32.3178	32.4519	32.4377	32.4189	31.179	30.8709	31.2015	32.5388	32.6587	32.4283	32.7386	32.5368	32.496	17	17	67.6	36.438	316.12	F9UM10
NaN	NaN	NaN	NaN	NaN	NaN	NaN	NaN	NaN	NaN	NaN	NaN	NaN	NaN	NaN	NaN	NaN	NaN	NaN	NaN	NaN	NaN	NaN	NaN	NaN	NaN	NaN	NaN	NaN	NaN	NaN	NaN	NaN	NaN	NaN	21.153	1	1	5	34.493	2.7808	F9UM66
NaN	NaN	NaN	NaN	NaN	NaN	NaN	NaN	NaN	NaN	NaN	NaN	NaN	NaN	NaN	NaN	NaN	NaN	NaN	NaN	26.5334	NaN	NaN	NaN	NaN	NaN	NaN	NaN	NaN	NaN	NaN	NaN	NaN	NaN	NaN	NaN	1	1	8.3	20.392	2.9258	F9UMC6
29.7311	28.8307	29.4166	30.0571	30.3356	30.5154	29.7576	29.8177	30.0235	29.204	29.0661	29.055	26.0019	26.3794	26.0289	29.289	29.1355	28.9996	28.8215	28.6095	28.6094	29.6346	29.4688	29.3567	29.5432	29.5044	29.5588	26.6465	27.3041	27.4881	29.6466	29.4213	29.5731	29.5422	29.5808	29.5353	6	6	60.7	15.786	104.26	F9UMC8
29.3357	29.8539	29.65	29.7303	30.2299	29.7853	29.0128	29.3726	29.2465	28.2944	27.5234	27.6347	25.5477	NaN	25.9007	29.1713	28.8658	29.054	29.6031	29.7424	29.4695	29.5807	29.7545	29.7614	30.2674	30.231	30.2166	NaN	27.0436	NaN	28.7084	28.5714	28.7916	29.4292	29.9134	29.4404	4	4	41.1	16.066	176.33	F9UMC9
26.3141	NaN	26.9448	27.1522	26.3052	NaN	26.113	NaN	NaN	NaN	24.7691	NaN	NaN	25.0769	25.1913	NaN	26.2909	26.4788	NaN	NaN	NaN	NaN	25.8979	NaN	NaN	NaN	NaN	NaN	NaN	24.4667	28.1975	27.1085	27.3005	NaN	28.3605	26.456	3	3	78.8	7.3079	16.387	F9UMI2
NaN	NaN	NaN	NaN	NaN	NaN	NaN	NaN	NaN	NaN	NaN	NaN	NaN	NaN	NaN	NaN	NaN	NaN	NaN	NaN	NaN	NaN	NaN	NaN	NaN	NaN	NaN	NaN	NaN	NaN	NaN	NaN	NaN	NaN	NaN	25.5151	1	1	3	49.961	4.368	Q5FKK9;F9UMS2
NaN	NaN	NaN	NaN	NaN	26.7633	26.4038	27.168	NaN	24.7167	NaN	25.2046	NaN	NaN	25.5186	NaN	NaN	NaN	28.5077	NaN	NaN	27.865	27.4194	NaN	25.6891	27.3573	NaN	25.4332	26.0032	24.6426	27.2744	28.0949	28.7139	NaN	27.5696	NaN	1	1	10.3	48.641	2.295	F9UMW9
NaN	NaN	NaN	NaN	NaN	NaN	NaN	NaN	NaN	NaN	NaN	NaN	NaN	NaN	NaN	NaN	NaN	NaN	NaN	NaN	NaN	NaN	NaN	NaN	NaN	NaN	NaN	NaN	NaN	NaN	NaN	NaN	NaN	NaN	NaN	26.8496	1	1	2.9	38.668	2.1716	F9UMY7
26.8146	27.0281	26.4084	27.7889	27.88	28.0413	27.1816	27.8116	27.3511	NaN	NaN	NaN	NaN	NaN	NaN	26.156	26.4945	26.0797	NaN	26.4161	26.4427	26.4817	26.5008	26.5548	26.8006	26.8138	26.7794	NaN	NaN	NaN	NaN	25.8963	26.0884	26.8201	27.1064	26.874	7	7	18.2	47.585	14.102	F9UN44
26.5477	NaN	26.0156	27.1713	27.0746	27.511	26.7176	26.6779	26.7393	NaN	NaN	NaN	NaN	NaN	NaN	26.2782	25.8769	25.7206	26.9344	27.1674	26.6199	26.611	26.4005	26.4453	26.142	26.5502	26.3998	NaN	NaN	NaN	NaN	25.1206	26.2005	25.1551	26.11	26.7561	7	7	20.1	60.333	116.32	F9UN51
NaN	NaN	NaN	25.8625	24.9638	24.5365	24.6651	NaN	NaN	NaN	NaN	NaN	NaN	NaN	NaN	NaN	NaN	NaN	25.7897	NaN	25.6854	NaN	NaN	NaN	NaN	NaN	NaN	NaN	NaN	NaN	NaN	NaN	NaN	NaN	NaN	NaN	3	3	15.9	36.599	2.5733	F9UN55
27.0538	26.9333	27.1158	29.5928	29.7107	29.8296	28.533	28.9144	28.6382	26.3965	27.1828	NaN	26.0748	26.031	25.979	27.5985	27.4667	27.3013	27.8377	27.5877	27.4802	28.7857	29.1387	28.9272	28.6145	28.9385	28.8422	NaN	NaN	23.8267	27.9024	28.9674	26.4251	28.326	28.0501	27.6062	5	5	55.7	9.3825	14.375	F9UN59
NaN	NaN	NaN	26.409	26.6432	26.8627	25.7869	NaN	25.6895	NaN	NaN	NaN	NaN	NaN	NaN	NaN	25.2686	NaN	NaN	25.2167	NaN	NaN	NaN	NaN	NaN	NaN	NaN	NaN	NaN	NaN	NaN	NaN	NaN	NaN	NaN	NaN	4	4	10.2	63.11	8.8994	F9UN60
NaN	NaN	NaN	NaN	NaN	NaN	NaN	NaN	23.0056	NaN	NaN	NaN	NaN	NaN	NaN	NaN	NaN	NaN	NaN	NaN	NaN	NaN	NaN	NaN	NaN	NaN	NaN	NaN	NaN	NaN	NaN	NaN	NaN	NaN	NaN	NaN	2	2	6.2	50.798	3.544	F9UN93
26.6269	NaN	27.3853	27.337	27.1622	27.4606	26.5597	26.7401	26.3454	NaN	NaN	NaN	NaN	NaN	NaN	26.9544	26.9544	26.4823	26.1754	NaN	NaN	NaN	27.2175	26.3522	27.4134	27.0385	26.7015	NaN	NaN	NaN	25.2784	NaN	NaN	26.6301	26.2629	26.8315	6	6	25.5	52.982	16.691	F9UNS5
24.7198	24.346	24.6311	24.9127	25.687	25.8199	26.2956	26.1308	26.089	24.5232	24.6726	24.2982	21.2225	21.0849	20.9119	25.4225	24.6726	24.8294	25.4502	24.4966	25.068	26.7042	26.6391	26.7189	26.341	26.0016	26.0351	21.9339	22.5116	22.8708	27.0314	26.9489	23.0453	NaN	NaN	NaN	1	1	26.5	6.0839	14.833	F9UNU8
NaN	NaN	NaN	NaN	NaN	NaN	NaN	NaN	NaN	NaN	NaN	NaN	NaN	NaN	NaN	NaN	NaN	NaN	NaN	NaN	NaN	NaN	NaN	NaN	NaN	NaN	NaN	NaN	NaN	NaN	NaN	NaN	NaN	NaN	24.752	NaN	1	1	5.9	33.733	17.58	F9UNV2
NaN	NaN	NaN	26.4072	NaN	26.714	NaN	NaN	NaN	NaN	NaN	NaN	NaN	NaN	NaN	NaN	NaN	NaN	25.8456	26.7375	NaN	NaN	NaN	NaN	27.1088	NaN	NaN	NaN	NaN	NaN	NaN	NaN	NaN	NaN	NaN	NaN	3	3	10.9	50.972	2.9354	F9UNV9
NaN	NaN	NaN	NaN	NaN	NaN	NaN	NaN	NaN	NaN	NaN	NaN	NaN	NaN	NaN	NaN	NaN	NaN	NaN	NaN	NaN	NaN	NaN	NaN	NaN	NaN	NaN	NaN	NaN	NaN	NaN	NaN	NaN	19.6096	NaN	NaN	1	1	5.5	60.784	2.2907	F9UNZ9
NaN	NaN	NaN	NaN	NaN	NaN	NaN	NaN	NaN	NaN	NaN	NaN	NaN	NaN	NaN	NaN	NaN	NaN	NaN	NaN	NaN	NaN	NaN	NaN	NaN	NaN	NaN	NaN	NaN	NaN	NaN	NaN	NaN	NaN	NaN	24.4414	1	1	3.2	42.447	2.1027	F9UP39
NaN	NaN	NaN	24.2608	24.0271	23.7516	NaN	NaN	NaN	NaN	NaN	NaN	NaN	NaN	NaN	NaN	NaN	NaN	NaN	NaN	NaN	NaN	NaN	NaN	NaN	NaN	NaN	NaN	NaN	NaN	NaN	NaN	NaN	NaN	NaN	NaN	2	2	11.3	27.573	3.3688	F9UP44
NaN	NaN	NaN	NaN	NaN	NaN	NaN	NaN	NaN	NaN	NaN	NaN	NaN	NaN	NaN	NaN	NaN	NaN	NaN	NaN	NaN	NaN	NaN	NaN	NaN	NaN	NaN	NaN	NaN	NaN	NaN	NaN	NaN	NaN	NaN	24.1691	1	1	4	43.784	1.8551	F9UP94
NaN	NaN	NaN	NaN	NaN	NaN	NaN	NaN	NaN	NaN	NaN	NaN	NaN	NaN	NaN	NaN	NaN	NaN	NaN	NaN	NaN	NaN	NaN	NaN	NaN	NaN	NaN	NaN	NaN	NaN	NaN	NaN	NaN	NaN	NaN	NaN	2	2	23.5	18.115	4.3375	F9UPA1
25.6447	NaN	26.0913	27.1281	27.4281	27.0851	26.9131	26.6469	26.1828	NaN	NaN	NaN	NaN	NaN	NaN	NaN	25.6379	25.7888	NaN	NaN	NaN	24.7155	25.432	24.981	26.1882	27.4202	25.1301	NaN	NaN	NaN	24.7117	25.1609	24.7886	25.8491	26.7115	26.0698	6	6	31.7	43.216	18.899	F9UPI8
NaN	NaN	NaN	NaN	NaN	NaN	NaN	NaN	NaN	NaN	NaN	NaN	NaN	NaN	NaN	NaN	NaN	NaN	NaN	NaN	NaN	NaN	NaN	NaN	NaN	NaN	NaN	NaN	NaN	NaN	NaN	NaN	NaN	NaN	NaN	22.5062	1	1	18	17.103	6.1577	F9UPK2
30.1037	30.0089	29.8449	30.3743	30.7745	30.4087	29.9148	30.0214	30.0208	29.3822	29.116	28.8104	28.0918	27.4533	27.7441	29.7058	30.1067	29.4728	29.5815	29.516	29.6293	29.8181	30.0854	29.8891	30.3249	29.8526	30.0839	28.4309	28.5648	28.212	29.5975	29.9251	29.5784	29.634	29.8406	29.8501	11	11	85.7	9.6209	323.31	F9UPK7
26.7742	27.2835	27.6797	27.9967	28.4574	28.0408	27.9786	27.8726	27.3451	27.2085	27.5056	26.4184	NaN	25.8575	NaN	24.8453	26.4219	25.5304	26.2285	26.564	27.2626	26.4774	25.2869	25.5657	25.9367	26.882	27.3328	26.1401	24.9271	25.3508	24.618	25.9918	26.1619	27.2708	26.1791	27.8634	10	10	39.2	47.159	43.518	F9UPL0
31.2269	30.7847	31.1888	31.7038	32.0774	32.2297	31.4226	31.3972	31.5467	30.4867	30.7055	30.9038	30.3132	29.4679	29.3549	30.5461	30.5608	30.4182	30.9939	30.6878	31.1009	31.0651	31.0089	30.7048	31.1481	31.2016	31.032	30.7261	30.2212	29.9991	30.8688	30.9893	31.3739	31.3728	31.0884	31.2763	23	23	64.8	62.866	172.21	F9UPM3
24.4234	NaN	NaN	NaN	NaN	NaN	27.3193	NaN	27.1729	NaN	26.5434	26.7732	NaN	25.759	26.1537	NaN	NaN	NaN	27.2109	NaN	NaN	26.223	26.2574	NaN	26.462	26.5291	26.4384	NaN	NaN	NaN	NaN	NaN	NaN	NaN	NaN	NaN	2	2	7.4	35.838	10.037	F9UPT5
NaN	NaN	NaN	NaN	NaN	NaN	NaN	NaN	24.8662	NaN	NaN	NaN	NaN	NaN	NaN	NaN	NaN	NaN	NaN	NaN	NaN	NaN	NaN	NaN	NaN	NaN	NaN	NaN	NaN	NaN	NaN	NaN	NaN	NaN	NaN	NaN	2	2	10.6	44.373	2.9716	F9UQ00
NaN	NaN	NaN	NaN	NaN	NaN	NaN	NaN	NaN	NaN	NaN	NaN	NaN	NaN	NaN	NaN	NaN	NaN	NaN	NaN	NaN	NaN	NaN	NaN	NaN	NaN	NaN	NaN	NaN	NaN	NaN	NaN	NaN	NaN	NaN	19.8944	1	1	4.5	49.943	4.378	F9UQ90
NaN	NaN	24.1936	NaN	NaN	NaN	NaN	NaN	NaN	NaN	NaN	NaN	NaN	NaN	NaN	NaN	NaN	NaN	NaN	NaN	NaN	NaN	NaN	NaN	NaN	NaN	NaN	NaN	NaN	NaN	NaN	NaN	NaN	NaN	NaN	NaN	2	2	13.4	26.173	5.5351	F9UQB9
NaN	NaN	NaN	NaN	NaN	NaN	NaN	NaN	NaN	NaN	NaN	NaN	NaN	NaN	NaN	NaN	NaN	NaN	NaN	NaN	NaN	NaN	NaN	NaN	NaN	NaN	NaN	NaN	NaN	NaN	NaN	NaN	23.0361	NaN	NaN	NaN	1	1	10.8	45.013	6.1156	F9UQC3
NaN	NaN	NaN	NaN	NaN	NaN	NaN	NaN	NaN	NaN	NaN	NaN	NaN	NaN	NaN	NaN	NaN	NaN	NaN	NaN	NaN	NaN	NaN	NaN	NaN	NaN	NaN	NaN	NaN	NaN	NaN	NaN	NaN	NaN	NaN	24.4317	2	2	14.1	18.044	2.9025	F9UQH9
25.3727	NaN	24.913	25.4758	26.1556	25.4309	25.0576	25.6849	25.5034	NaN	NaN	NaN	NaN	NaN	NaN	24.4713	NaN	NaN	25.5569	26.2792	27.0897	25.5509	25.4524	NaN	26.0266	26.2067	26.389	NaN	NaN	NaN	NaN	NaN	NaN	25.7569	25.9083	25.5896	3	3	58.3	11.296	9.696	F9UQI9
NaN	NaN	NaN	NaN	21.9007	NaN	NaN	NaN	NaN	NaN	NaN	NaN	NaN	NaN	NaN	NaN	NaN	NaN	NaN	NaN	NaN	NaN	NaN	NaN	NaN	NaN	NaN	NaN	NaN	NaN	NaN	NaN	NaN	NaN	NaN	NaN	1	1	14.6	18.19	1.9662	F9UQN0
NaN	NaN	24.7157	NaN	NaN	24.5564	24.1529	24.4056	24.2455	NaN	NaN	NaN	NaN	NaN	NaN	NaN	NaN	NaN	NaN	NaN	NaN	NaN	NaN	NaN	NaN	NaN	NaN	NaN	NaN	NaN	NaN	NaN	NaN	23.6072	24.024	NaN	5	5	62.5	17.551	10.612	F9UQP4
NaN	NaN	NaN	NaN	NaN	NaN	NaN	NaN	NaN	NaN	NaN	NaN	NaN	NaN	NaN	NaN	NaN	NaN	NaN	NaN	NaN	NaN	NaN	NaN	NaN	NaN	NaN	NaN	NaN	NaN	NaN	NaN	NaN	NaN	NaN	NaN	1	1	4.9	32.529	2.5562	F9UQQ1
NaN	NaN	NaN	NaN	NaN	NaN	NaN	NaN	NaN	NaN	NaN	NaN	NaN	NaN	NaN	NaN	NaN	NaN	26.17	NaN	26.1866	NaN	NaN	NaN	NaN	NaN	NaN	NaN	NaN	NaN	NaN	NaN	NaN	NaN	NaN	NaN	2	2	10.9	29.89	3.6608	F9UQQ2
24.9734	23.684	25.0474	26.3653	26.7984	27.3525	25.7983	25.8085	25.9464	NaN	NaN	NaN	NaN	NaN	NaN	NaN	NaN	24.6762	27.0235	26.3689	26.2125	25.3088	25.4118	NaN	25.2847	25.1766	NaN	NaN	NaN	NaN	24.3983	NaN	NaN	26.5065	26.327	25.2262	4	4	19.6	45.796	38.813	F9UR58
29.0722	29.3547	28.2165	29.3827	29.4867	29.6714	28.8507	28.9576	28.8688	26.9779	26.8886	26.3223	26.4989	27.1618	26.5372	28.794	28.2823	28.5412	28.2766	28.6614	28.9162	28.9522	29.1192	28.7577	29.3506	29.0002	28.6754	27.9285	27.5584	27.3959	28.4666	28.1539	28.5726	28.9656	29.425	28.9268	9	9	34.4	48.255	93.305	F9UR64
NaN	NaN	NaN	NaN	26.0834	NaN	NaN	NaN	NaN	NaN	NaN	NaN	NaN	NaN	NaN	NaN	NaN	NaN	NaN	NaN	NaN	NaN	NaN	NaN	NaN	NaN	NaN	NaN	NaN	NaN	NaN	NaN	NaN	NaN	24.7197	NaN	3	3	17.6	38.256	11.144	F9UR85
NaN	NaN	NaN	NaN	NaN	NaN	NaN	NaN	NaN	NaN	NaN	NaN	NaN	NaN	NaN	NaN	NaN	NaN	NaN	NaN	NaN	21.9794	NaN	NaN	NaN	NaN	NaN	NaN	NaN	NaN	NaN	NaN	NaN	NaN	NaN	NaN	1	1	9.3	16.93	2.7526	F9URK5
NaN	NaN	NaN	NaN	NaN	NaN	NaN	NaN	NaN	NaN	NaN	NaN	NaN	NaN	NaN	NaN	NaN	NaN	NaN	NaN	NaN	NaN	NaN	NaN	NaN	NaN	NaN	NaN	NaN	NaN	NaN	NaN	NaN	NaN	NaN	25.9386	1	1	4.1	30.026	2.5374	F9URK9
NaN	NaN	NaN	NaN	NaN	NaN	NaN	NaN	NaN	NaN	NaN	NaN	NaN	NaN	NaN	NaN	NaN	NaN	NaN	NaN	NaN	NaN	NaN	NaN	NaN	NaN	NaN	NaN	NaN	NaN	NaN	NaN	NaN	NaN	NaN	NaN	1	1	7.1	17.128	2.3381	F9URL9
NaN	NaN	NaN	NaN	NaN	NaN	NaN	NaN	NaN	NaN	NaN	NaN	NaN	NaN	NaN	NaN	NaN	NaN	NaN	NaN	NaN	NaN	NaN	NaN	NaN	NaN	NaN	NaN	NaN	NaN	NaN	NaN	NaN	23.1256	NaN	NaN	1	1	2.9	54.711	4.2494	F9URP6
NaN	NaN	NaN	NaN	NaN	NaN	NaN	NaN	NaN	NaN	NaN	NaN	NaN	NaN	NaN	NaN	NaN	NaN	NaN	NaN	NaN	NaN	NaN	NaN	NaN	NaN	NaN	NaN	NaN	NaN	NaN	NaN	NaN	24.8992	NaN	NaN	2	2	10.4	12.474	6.0679	F9URP8
NaN	NaN	NaN	NaN	NaN	NaN	NaN	NaN	NaN	NaN	NaN	NaN	NaN	NaN	NaN	NaN	NaN	NaN	NaN	NaN	NaN	NaN	NaN	NaN	26.7961	NaN	27.0109	NaN	NaN	NaN	NaN	NaN	NaN	NaN	NaN	NaN	2	2	3	112.3	1.7195	F9URR2
25.7683	NaN	25.7571	26.242	NaN	25.9898	25.9611	25.9443	25.851	NaN	NaN	NaN	NaN	NaN	26.2652	26.3151	26.1304	NaN	26.0431	25.8993	25.8801	25.7112	26.2816	NaN	26.4545	25.9453	26.1133	NaN	NaN	NaN	NaN	NaN	NaN	26.215	26.336	26.23	3	3	5.7	60.218	2.3306	F9US00
25.4107	NaN	26.8137	NaN	NaN	NaN	NaN	NaN	NaN	NaN	NaN	NaN	27.2819	NaN	NaN	NaN	NaN	NaN	NaN	NaN	NaN	NaN	NaN	NaN	NaN	NaN	NaN	NaN	NaN	NaN	NaN	NaN	NaN	NaN	NaN	NaN	1	1	17.9	27.061	63.753	F9US61
26.4232	25.9262	25.5743	27.6967	27.0113	27.5085	26.9214	26.5952	25.4084	NaN	NaN	NaN	NaN	NaN	NaN	24.0415	24.5437	24.5143	NaN	NaN	NaN	25.6794	NaN	25.5834	NaN	25.3615	25.3497	NaN	NaN	NaN	25.6648	NaN	25.9117	25.1497	25.3474	24.7815	4	4	24.3	31.514	38.945	F9USG8
26.8016	26.6518	26.8424	29.702	29.6353	29.5157	26.0838	26.3729	26.155	26.4415	25.95	25.1269	NaN	NaN	NaN	25.568	NaN	25.3356	NaN	24.9398	25.594	27.0595	27.0427	26.8141	27.6838	27.3562	27.3903	NaN	NaN	NaN	27.0646	29.6313	27.2703	28.7564	28.6332	28.8124	5	5	52.3	18.021	61.345	F9USN8
NaN	NaN	NaN	23.9501	NaN	NaN	NaN	NaN	NaN	NaN	NaN	NaN	NaN	NaN	NaN	NaN	NaN	NaN	NaN	NaN	NaN	NaN	NaN	NaN	NaN	NaN	NaN	NaN	NaN	NaN	NaN	NaN	NaN	NaN	NaN	NaN	5	5	32.9	39.906	6.5445	F9UTA3;Q1GBU8
NaN	NaN	NaN	NaN	NaN	NaN	NaN	NaN	NaN	NaN	NaN	NaN	NaN	NaN	NaN	NaN	NaN	NaN	NaN	NaN	NaN	NaN	NaN	NaN	NaN	NaN	NaN	NaN	NaN	NaN	NaN	NaN	NaN	NaN	NaN	NaN	1	1	4.7	27.786	2.5294	F9UTA8
NaN	NaN	NaN	NaN	NaN	NaN	NaN	NaN	21.3748	NaN	NaN	NaN	NaN	NaN	NaN	NaN	NaN	NaN	NaN	NaN	NaN	NaN	NaN	NaN	NaN	NaN	NaN	NaN	NaN	NaN	NaN	NaN	NaN	NaN	NaN	NaN	1	1	16.5	10.003	2.1581	F9UTE2
25.1944	25.5323	25.5406	26.0815	26.3984	25.7438	25.1107	25.3172	NaN	NaN	NaN	NaN	NaN	NaN	NaN	NaN	NaN	NaN	NaN	NaN	25.1431	NaN	NaN	NaN	25.304	25.2761	NaN	NaN	NaN	NaN	NaN	NaN	NaN	24.6483	25.94	NaN	3	3	9.9	48.258	25.68	F9UTG0
NaN	NaN	NaN	27.9027	27.9239	23.9943	26.7218	NaN	NaN	NaN	NaN	NaN	NaN	NaN	NaN	NaN	NaN	NaN	NaN	NaN	NaN	26.803	26.0077	25.7983	NaN	NaN	NaN	NaN	NaN	24.758	NaN	NaN	NaN	25.5774	25.9515	NaN	3	3	27.2	16.672	5.7863	F9UTM5
29.4311	29.9512	30.0133	29.928	29.7944	30.0669	29.4718	29.7321	29.233	28.7473	28.9827	29.0197	NaN	NaN	27.3156	28.0826	28.0963	29.1584	29.0393	29.1164	29.0521	27.4536	28.0084	27.6738	28.597	29.4476	29.7244	27.6482	28.4218	27.3093	28.4646	28.0627	28.5865	28.9139	28.3401	29.6356	8	8	34.1	30.921	57.502	F9UTT2
NaN	NaN	NaN	NaN	NaN	NaN	NaN	NaN	NaN	NaN	NaN	NaN	NaN	NaN	NaN	NaN	NaN	NaN	NaN	NaN	NaN	NaN	NaN	NaN	NaN	NaN	NaN	NaN	NaN	NaN	NaN	NaN	NaN	22.8262	NaN	NaN	3	3	8	66.612	3.7363	F9UTW8
25.9724	25.7339	26.6477	27.0224	26.9102	26.8042	25.5281	25.4719	24.3525	NaN	NaN	NaN	NaN	NaN	NaN	24.3124	25.6067	NaN	NaN	NaN	24.2219	24.9004	24.3915	NaN	24.8427	23.9538	NaN	NaN	NaN	NaN	25.4811	25.4324	NaN	23.4447	25.0208	NaN	5	5	35	31.686	12.965	F9UU82
25.8926	NaN	26.6409	28.0689	27.7543	27.3504	27.0307	26.9415	26.8964	NaN	NaN	NaN	NaN	NaN	NaN	NaN	26.3995	26.4764	NaN	NaN	NaN	26.5221	26.7153	NaN	26.8653	27.137	26.3498	NaN	NaN	NaN	NaN	NaN	NaN	26.8272	27.1233	26.2116	3	3	12.9	49.328	5.2311	F9UUC2
NaN	NaN	NaN	NaN	NaN	NaN	NaN	NaN	NaN	NaN	NaN	NaN	NaN	NaN	NaN	NaN	NaN	NaN	NaN	NaN	NaN	NaN	NaN	NaN	NaN	NaN	NaN	NaN	NaN	NaN	NaN	NaN	NaN	NaN	NaN	NaN	2	2	4	83.604	1.8201	F9UUJ3
NaN	NaN	NaN	NaN	NaN	NaN	NaN	NaN	NaN	NaN	NaN	NaN	NaN	NaN	NaN	NaN	NaN	NaN	NaN	NaN	NaN	NaN	NaN	NaN	NaN	NaN	NaN	NaN	NaN	NaN	NaN	NaN	NaN	NaN	NaN	NaN	2	2	44.1	10.414	6.3635	Q5M4F9;G6ELM5
NaN	NaN	NaN	NaN	NaN	NaN	NaN	NaN	NaN	NaN	NaN	NaN	NaN	NaN	NaN	NaN	NaN	NaN	NaN	NaN	NaN	NaN	NaN	24.5982	NaN	NaN	NaN	NaN	NaN	NaN	NaN	NaN	NaN	NaN	NaN	NaN	2	2	11	25.826	3.0311	G6ELN0;Q5M3I2
27.7619	27.9167	28.6101	29.003	27.6196	29.6417	27.2003	27.4668	27.2681	26.1935	25.7038	25.6813	25.7483	25.3364	NaN	27.1118	27.9742	27.3342	26.6003	27.1251	26.9578	26.7161	26.5796	26.4762	26.3916	26.766	26.4301	25.6325	25.2828	24.8763	25.3646	23.9267	NaN	26.7902	25.7436	25.2387	1	1	27.8	12.5	5.0974	G6ELN2
26.131	26.4866	26.6148	25.9893	26.1527	26.1528	26.0367	26.028	26.2645	NaN	NaN	NaN	NaN	24.3675	23.794	26.473	26.6491	26.4152	25.5872	25.7075	25.7881	25.0024	25.3038	25.5498	25.9487	25.8151	25.9842	24.4576	24.3441	24.5305	NaN	NaN	NaN	26.3893	26.3233	26.4193	1	1	4.7	21.762	1.9424	G6ELQ3;Q5M5P9
NaN	NaN	NaN	NaN	NaN	NaN	NaN	NaN	NaN	NaN	NaN	NaN	NaN	NaN	NaN	NaN	NaN	NaN	NaN	NaN	NaN	NaN	NaN	NaN	NaN	NaN	NaN	NaN	NaN	NaN	NaN	NaN	NaN	NaN	23.5964	NaN	1	1	7.2	26.092	16.153	G6ELR6
NaN	NaN	NaN	NaN	25.4428	NaN	NaN	NaN	NaN	NaN	NaN	NaN	NaN	NaN	NaN	NaN	NaN	NaN	NaN	NaN	NaN	NaN	NaN	NaN	NaN	NaN	NaN	NaN	NaN	NaN	NaN	NaN	NaN	NaN	NaN	NaN	1	1	18.8	13.044	48.466	G6ELS0;Q5M442
27.2957	24.2812	NaN	26.2998	26.7301	26.4894	28.6494	28.7451	28.6486	29.3518	29.3494	29.5518	NaN	24.8873	25.8283	26.7544	27.0163	25.5768	27.2269	29.2381	27.9947	29.7469	29.1454	29.2178	27.9178	28.0121	28.2029	NaN	NaN	NaN	27.612	28.5408	28.7606	NaN	NaN	NaN	5	5	47.9	10.325	28.61	G6ELT9;Q5M2L2
NaN	NaN	NaN	NaN	NaN	NaN	NaN	NaN	NaN	NaN	NaN	NaN	NaN	NaN	NaN	NaN	NaN	NaN	NaN	NaN	NaN	NaN	NaN	NaN	NaN	NaN	NaN	NaN	NaN	NaN	NaN	NaN	NaN	20.123	NaN	NaN	1	1	19.7	7.0802	2.4038	G6ELU4;Q5M3E4
NaN	NaN	NaN	NaN	NaN	NaN	NaN	NaN	NaN	NaN	NaN	NaN	NaN	NaN	NaN	NaN	NaN	NaN	NaN	NaN	NaN	NaN	NaN	NaN	NaN	NaN	NaN	NaN	NaN	NaN	NaN	NaN	NaN	NaN	NaN	23.8528	2	1	18.9	20.193	5.609	G6ELU8
NaN	NaN	26.0904	25.353	25.1653	25.17	NaN	24.3978	24.698	NaN	NaN	24.2084	NaN	NaN	NaN	26.5008	26.1229	26.0169	25.1192	24.9051	24.9973	25.1414	24.403	24.5897	23.316	23.9141	25.5785	NaN	NaN	NaN	25.2125	25.3739	25.2548	27.4878	27.0572	26.1196	2	2	42.3	8.4482	36.015	Q5M5M7;G6ELV3
NaN	NaN	NaN	NaN	NaN	NaN	24.7823	25.3251	25.2127	25.8256	24.9578	25.4399	26.4569	NaN	26.4943	NaN	NaN	25.3743	NaN	NaN	NaN	25.5261	NaN	25.375	NaN	25.4229	25.6022	NaN	NaN	NaN	NaN	NaN	24.1739	25.0106	NaN	NaN	3	3	24.4	17.03	3.2779	G6ELX7;Q5M4P7
NaN	NaN	NaN	NaN	NaN	NaN	NaN	NaN	NaN	NaN	NaN	NaN	NaN	NaN	NaN	NaN	NaN	NaN	26.4316	NaN	NaN	NaN	NaN	NaN	NaN	NaN	NaN	NaN	NaN	NaN	NaN	NaN	NaN	NaN	NaN	NaN	2	2	12.9	20.878	4.4559	G6ELY0;Q5M3B0
26.56	26.6788	NaN	26.6041	26.6476	26.6599	26.5036	26.7813	26.6987	25.625	25.3764	25.025	24.475	NaN	24.9627	26.8687	26.2271	26.2216	26.5233	26.5163	26.3167	26.3092	26.102	26.3277	25.8668	25.6545	25.8928	NaN	24.2122	NaN	25.5959	26.3739	26.3754	25.9612	26.156	NaN	3	3	18.4	13.63	8.12	G6ELY3;Q5M543
28.0201	28.2934	28.2193	29.0352	29.6984	29.6425	29.5359	29.8353	29.7968	29.1022	29.6854	29.6663	28.2255	28.0448	28.3543	28.481	28.4737	28.0561	29.7712	29.2735	29.2925	29.6248	29.7339	29.6074	29.279	29.0667	28.8319	27.9316	27.8218	27.7688	29.4697	29.7385	29.0717	29.1043	28.6829	28.6949	8	7	66.3	10.008	47.358	Q5M2C2;G6EM05
NaN	NaN	30.8977	31.0406	31.5427	NaN	31.8542	NaN	NaN	NaN	NaN	NaN	NaN	NaN	NaN	31.6336	33.0146	32.4402	32.3272	NaN	31.9917	32.4679	32.3611	32.3793	31.3698	31.9452	31.3203	NaN	30.8698	31.039	32.1994	31.7069	31.1498	32.2377	31.1686	NaN	3	3	51.5	7.9001	43.778	Q5M2C1;G6EM06
28.8161	29.0544	29.0586	29.6412	29.6515	29.4844	29.4089	29.5593	29.7583	30.257	30.548	30.1886	29.6037	29.5517	29.6764	28.9293	29.0269	28.9323	29.7423	29.2724	29.3333	29.5068	29.6884	29.6913	29.9801	29.7767	29.885	29.0929	29.0507	29.1605	29.5038	29.7595	28.6217	29.204	28.9948	28.7941	9	9	39.9	19.513	98.928	G6EM07;Q5M5G0
29.3069	29.3133	29.6422	29.7743	29.1902	29.9424	29.9802	28.5639	29.1055	27.7045	27.3358	27.4344	26.5489	26.8207	26.9703	28.4653	28.5189	28.8909	28.8477	29.187	29.058	28.5369	28.3366	28.7276	28.3612	28.2518	28.6911	26.3132	26.4197	26.8293	26.5054	28.5383	26.6527	28.7083	27.9238	27.806	2	2	76.6	26.411	323.31	G6EM13
34.4783	34.4764	34.2144	34.5346	34.6225	34.5401	34.5217	34.5566	34.4333	34.9246	34.8031	34.8261	34.0463	34.127	33.8873	34.8106	34.73	34.5628	34.8711	34.74	34.7374	34.6635	34.7887	34.636	34.1647	34.2872	34.2759	34.0034	33.8973	34.0023	35.1881	35.2441	35.0532	34.4132	34.4931	34.2394	19	16	67.1	28.379	323.31	Q5M6G5;G6EM19;Q1G9N6
26.5028	26.7226	26.3177	26.4575	26.704	26.3339	25.8757	26.2271	26.2279	25.5017	24.9901	25.4012	25.4682	NaN	NaN	26.0404	26.359	26.4595	25.809	25.3623	25.9582	26.1218	25.8925	26.4265	26.7876	NaN	NaN	24.8699	24.9652	23.6535	NaN	24.2611	25.5541	25.2329	25.3447	25.0021	4	4	46	14.059	66.255	Q5M368;G6EM24
NaN	NaN	NaN	NaN	NaN	NaN	NaN	NaN	NaN	NaN	NaN	NaN	NaN	NaN	NaN	NaN	NaN	NaN	NaN	NaN	NaN	NaN	NaN	NaN	NaN	NaN	NaN	NaN	NaN	NaN	NaN	NaN	NaN	NaN	NaN	NaN	2	2	8.6	27.687	1.856	G6EM27;Q5M675
28.3135	28.6912	28.0699	29.1306	28.6763	28.9191	28.3101	28.5214	28.1909	28.6519	28.6425	28.6078	28.0189	28.034	28.1079	29.2331	29.0087	29.0055	29.0018	29.0503	28.9903	28.8707	28.9404	28.9813	28.5763	28.5379	28.5493	27.862	27.6082	28.1351	29.5037	29.5131	29.2079	29.1928	28.8812	29.2168	6	6	40.4	15.445	23.406	Q5M5R4;G6EM40
28.3357	27.6859	27.7468	27.5479	28.0155	27.3106	27.6283	27.6181	27.8118	27.644	27.5208	27.5333	26.2714	25.778	27.2816	28.0899	27.6502	28.6663	28.6516	28.5953	28.5734	27.606	27.7295	28.0621	27.9692	27.6599	27.655	25.771	26.9367	26.0746	28.1369	NaN	NaN	27.3212	27.9554	27.8244	7	7	27.2	37.742	94.266	G6EM54;Q5M2Z4
30.8198	30.2768	29.8585	30.6973	30.8402	31.0293	30.8669	31.0119	30.785	31.0148	31.4689	31.3107	30.1865	30.1475	30.3033	30.9343	31.2359	30.7392	30.8995	30.7706	31.1394	31.212	31.2646	31.0969	30.8304	30.8569	30.8439	29.8706	29.8596	30.0376	31.3494	31.3392	31.4928	31.1537	31.0703	30.8161	6	6	83.6	8.2384	247.46	G6EM80;Q5M3I5
28.0073	27.8963	28.9394	28.7788	28.4453	28.7092	28.7941	29.2801	28.6297	28.1616	27.612	28.1575	28.2388	27.5297	27.4129	28.8299	28.2051	29.16	28.96	29.0355	29.8287	29.3007	29.1297	28.7927	28.2448	27.696	28.0846	26.8287	28.2398	26.9367	28.5402	28.8275	28.7193	27.2584	28.3218	28.6653	7	7	34.9	24.662	51.59	G6EM81;Q5M5R7
30.5222	30.5372	30.2787	30.2785	30.2538	30.5675	30.4089	30.6555	30.0276	29.3826	29.4019	29.3358	28.8926	28.9275	28.9859	31.1377	31.2612	30.8663	29.3418	28.7956	29.1337	30.8299	30.7242	30.8599	30.1299	30.0028	29.8666	29.5375	29.3496	29.5285	29.3704	29.7122	29.247	30.6132	30.6129	30.4435	3	3	17.2	6.2814	10.86	Q5M429;G6EM85
NaN	NaN	NaN	NaN	NaN	NaN	NaN	24.6779	24.412	26.43	25.1472	25.0556	NaN	NaN	NaN	24.4057	24.9612	24.7241	NaN	NaN	NaN	24.3923	24.4226	NaN	NaN	NaN	NaN	NaN	NaN	NaN	24.4142	24.5228	24.57	NaN	NaN	24.4268	3	3	27.2	18.563	7.9192	Q5M431;G6EMA9
28.3721	28.7342	NaN	28.6615	NaN	NaN	28.1808	NaN	NaN	NaN	NaN	NaN	NaN	27.5168	27.4403	28.7261	NaN	29.5067	29.0526	29.349	29.1959	29.2373	28.9537	29.0514	27.9656	28.1141	28.1549	27.5176	27.4672	NaN	NaN	27.5782	27.6845	27.4079	27.7178	27.2762	1	1	35.8	36.941	25.659	G6EMC3
25.1831	24.5847	NaN	24.7153	25.2045	25.0869	NaN	25.4172	25.9677	NaN	26.4944	NaN	NaN	NaN	NaN	NaN	25.2322	25.3947	26.7604	26.761	26.7447	26.64	25.4394	NaN	NaN	NaN	26.4477	24.869	NaN	NaN	NaN	24.957	25.6251	25.6519	24.9888	26.322	4	4	12.2	28.922	14.059	G6EMC4;Q5M2K5
NaN	NaN	NaN	NaN	NaN	NaN	NaN	NaN	NaN	NaN	NaN	NaN	NaN	NaN	NaN	NaN	NaN	NaN	NaN	NaN	NaN	NaN	NaN	NaN	NaN	NaN	NaN	NaN	NaN	NaN	NaN	NaN	NaN	NaN	25.3046	NaN	1	1	10.5	16.66	2.2347	G6EMD4;Q5M4C0
25.9373	24.6033	26.0829	NaN	26.199	25.5791	26.2144	26.2055	26.3682	26.8008	26.7446	26.823	25.3869	25.3048	25.2687	26.7398	26.5562	26.5777	27.2592	27.4015	27.1504	26.8648	26.8762	26.4849	26.0464	NaN	26.1229	26.318	26.062	26.0394	25.6074	23.7362	25.301	25.7968	25.8016	25.8566	7	7	18.7	45.984	12.854	Q5M6H3;G6EMD7
31.7855	31.4172	31.7168	31.7685	31.869	31.5902	31.1242	30.9628	30.7196	31.6949	31.6918	31.5279	31.3609	31.4475	31.3029	32.2627	32.2441	32.0715	32.49	32.518	32.6344	32.0375	31.8937	31.9993	31.6052	31.838	31.5353	31.2624	31.3868	31.506	32.1359	32.0463	32.2585	32.2481	32.3933	32.3567	5	5	41.8	9.2677	143.81	Q5M2Q5;G6EMD9
NaN	NaN	NaN	NaN	NaN	NaN	NaN	NaN	NaN	NaN	NaN	NaN	NaN	NaN	NaN	NaN	NaN	NaN	NaN	NaN	NaN	NaN	NaN	NaN	NaN	NaN	NaN	NaN	NaN	NaN	NaN	NaN	NaN	NaN	24.2893	NaN	1	1	4.3	36.454	2.3068	G6EME2;Q5M5E9
27.4225	27.3624	27.8943	28.2968	28.4133	28.371	27.9581	28.1776	27.9672	27.3803	27.2913	27.1471	26.8618	26.2595	NaN	28.1487	28.3792	28.4099	27.7567	26.5866	26.1394	28.787	28.5363	28.8225	27.7325	27.92	27.1196	26.0513	26.3531	26.237	28.8295	28.9292	28.7569	27.3858	27.5153	27.573	8	8	32.4	41.884	46.711	Q5M249;G6EME9
33.0443	33.0969	33.0315	33.2675	33.136	33.4365	33.2293	33.3861	33.1643	34.0038	33.9148	33.9695	33.142	32.887	33.0684	33.6589	33.6722	33.6475	33.6212	33.6069	33.6562	33.7876	33.7287	33.7004	33.0665	32.8146	32.9851	33.0003	32.7915	33.0593	33.2132	33.1785	33.2875	33.6304	33.5302	33.5053	12	11	47.3	29.958	260.97	Q5M2B6;G6EMF3
33.0055	32.9081	33.0097	33.3528	33.5159	33.682	33.0812	33.0896	33.0155	33.9495	33.8425	33.9642	33.3209	33.0541	33.2197	33.6368	33.5728	33.5377	33.9865	34.2334	34.3374	33.8079	33.939	33.9117	33.6237	33.459	33.5137	33.4312	33.3569	33.4595	34.2759	34.2545	34.2176	33.9836	33.9868	33.7233	12	12	70.2	12.416	323.31	Q5M2B8;G6EMF4
31.0923	30.9881	30.9261	31.0422	31.4127	30.9759	30.7672	30.9864	30.8385	31.1255	31.0711	30.8592	29.8489	29.7828	29.8398	31.4284	31.4567	31.4827	31.466	31.594	31.4976	31.9529	31.8628	31.9608	31.5084	31.448	31.497	29.9204	29.9491	29.7529	31.1495	31.2906	31.046	31.1351	30.9924	31.1698	11	11	72.8	27.141	305.49	Q5M3D0;G6EMG1
25.9467	NaN	25.8815	NaN	24.9766	25.5743	25.7215	25.5236	26.076	NaN	25.2856	24.7916	24.5991	26.6883	24.9321	26.704	26.5953	26.3947	25.8087	NaN	25.2622	25.5086	26.2446	26.3379	25.6865	25.8115	25.4959	NaN	26.4785	NaN	25.3833	NaN	25.0071	23.7793	25.2529	23.6051	3	3	13.8	32.003	8.4525	Q5M3Z3;G6EMH7
NaN	NaN	NaN	NaN	NaN	NaN	NaN	NaN	NaN	25.3407	NaN	25.4262	NaN	NaN	NaN	NaN	NaN	NaN	NaN	NaN	NaN	NaN	NaN	NaN	NaN	NaN	NaN	NaN	NaN	NaN	NaN	NaN	NaN	NaN	NaN	NaN	3	3	17.3	19.311	2.3583	Q5M5W1;G6EMI3
NaN	NaN	NaN	NaN	NaN	NaN	NaN	NaN	NaN	NaN	NaN	NaN	NaN	NaN	NaN	NaN	NaN	NaN	NaN	NaN	NaN	NaN	NaN	NaN	NaN	NaN	NaN	NaN	NaN	NaN	NaN	NaN	NaN	NaN	NaN	27.3253	1	1	13.5	12.025	15.475	Q5M2H4;G6EMI8
NaN	NaN	NaN	NaN	NaN	NaN	NaN	NaN	NaN	NaN	NaN	NaN	NaN	NaN	NaN	NaN	NaN	NaN	NaN	NaN	NaN	NaN	NaN	NaN	NaN	NaN	NaN	NaN	NaN	NaN	NaN	NaN	25.8163	NaN	NaN	NaN	2	2	8.5	47.1	2.3122	G6EMJ7;Q5M5I9
27.0894	25.9501	27.2509	25.7364	26.3624	25.7843	26.2882	26.8574	25.8203	26.2803	25.7335	NaN	NaN	26.1413	26.3379	25.6972	26.8011	25.2694	26.9283	26.7286	26.724	26.3223	NaN	25.9209	26.1642	NaN	25.7472	26.1053	25.6952	25.5127	NaN	NaN	NaN	25.5816	25.5469	25.7961	6	6	25.5	36.841	15.772	G6EMK8;Q5M383
32.1967	31.9746	31.8275	32.3522	32.63	32.4966	32.5434	32.7421	32.5529	32.0568	32.2496	32.2248	31.29	31.0565	31.2548	32.2223	32.2416	32.0974	31.9465	32.0565	31.5932	32.7342	32.6745	32.8238	31.8191	31.6139	31.6367	31.0998	30.8338	31.1665	32.7527	32.7796	32.3048	32.1109	31.7716	31.9883	8	6	58.3	10.318	129.22	Q5M5P6;G6EML5
28.5445	28.5905	28.9374	28.5397	28.4286	28.5769	28.738	28.8796	28.6464	NaN	NaN	NaN	NaN	NaN	NaN	29.5983	29.7074	29.4343	27.5214	27.5541	27.3282	28.5062	28.4831	28.1133	27.8905	27.7627	27.9348	NaN	NaN	NaN	26.6108	27.397	27.6611	28.4182	28.4281	28.2837	4	4	24.7	27.013	242.08	G6EML6
NaN	NaN	NaN	NaN	NaN	NaN	NaN	NaN	NaN	NaN	NaN	NaN	NaN	NaN	NaN	NaN	NaN	NaN	NaN	NaN	NaN	NaN	NaN	NaN	NaN	NaN	NaN	NaN	NaN	NaN	NaN	NaN	NaN	NaN	NaN	NaN	1	1	14.8	9.1058	4.9913	G6EMM4;Q5M517
27.1251	28.6187	28.4509	26.5485	28.7312	26.7969	26.6108	27.3021	NaN	24.9168	26.6084	26.6633	26.7637	26.612	26.5239	27.8021	27.9991	29.9642	26.7367	26.7316	27.1762	27.6969	27.2781	26.9325	25.3139	NaN	26.2325	28.0209	27.1764	27.8649	28.1668	27.476	27.5344	26.0159	26.8557	26.6572	2	2	8.5	25.891	32.299	G6EMP6
NaN	NaN	NaN	NaN	NaN	NaN	NaN	NaN	NaN	NaN	NaN	NaN	NaN	NaN	NaN	NaN	NaN	NaN	NaN	NaN	NaN	NaN	NaN	NaN	NaN	NaN	NaN	NaN	NaN	NaN	NaN	NaN	NaN	NaN	NaN	23.3756	1	1	22	10.473	3.5277	G6EMP9;Q5M5N5
NaN	NaN	NaN	NaN	NaN	NaN	NaN	NaN	NaN	NaN	NaN	NaN	NaN	NaN	NaN	NaN	NaN	NaN	NaN	NaN	NaN	NaN	NaN	NaN	NaN	NaN	NaN	NaN	NaN	NaN	NaN	NaN	25.3251	NaN	NaN	NaN	1	1	14.3	17.031	4.8921	Q5M5N4;G6EMQ0
NaN	NaN	NaN	25.5908	25.212	NaN	NaN	24.3382	24.4885	NaN	25.2638	24.0555	25.3362	26.4368	24.8988	27.8379	26.9845	NaN	24.5004	NaN	25.0884	24.3979	24.8593	NaN	NaN	NaN	24.4636	24.1538	25.4034	24.3526	NaN	27.6687	NaN	26.6514	25.6152	24.8982	3	3	16.7	28.705	8.2889	G6EMQ6;Q5M5N2
NaN	NaN	NaN	NaN	NaN	NaN	NaN	NaN	NaN	NaN	NaN	NaN	NaN	NaN	NaN	NaN	NaN	NaN	NaN	NaN	NaN	NaN	NaN	NaN	NaN	NaN	NaN	NaN	NaN	NaN	NaN	NaN	NaN	NaN	23.5467	NaN	1	1	55.8	17.236	1.8634	G6EMR1
NaN	26.9009	NaN	27.4426	27.8292	27.4651	NaN	27.3773	26.9632	NaN	NaN	NaN	28.3562	28.1746	28.6003	27.0689	NaN	27.5499	28.2678	28.1064	28.1556	NaN	NaN	NaN	NaN	NaN	27.2944	NaN	NaN	NaN	28.1829	NaN	NaN	28.1893	28.2327	27.3825	1	1	14.5	12.519	5.708	G6EMS4
NaN	NaN	NaN	NaN	NaN	NaN	NaN	NaN	NaN	NaN	NaN	NaN	NaN	NaN	NaN	NaN	NaN	NaN	NaN	NaN	NaN	NaN	NaN	NaN	NaN	NaN	NaN	NaN	NaN	NaN	NaN	NaN	24.667	NaN	NaN	NaN	1	1	21.2	10.765	14.046	G6EMS6
NaN	NaN	NaN	NaN	NaN	NaN	NaN	NaN	NaN	NaN	NaN	NaN	NaN	NaN	NaN	NaN	NaN	NaN	NaN	NaN	NaN	NaN	NaN	NaN	NaN	NaN	NaN	NaN	NaN	NaN	NaN	NaN	NaN	NaN	NaN	NaN	1	1	47.9	25.385	15.932	G6EMS8
NaN	NaN	NaN	NaN	NaN	NaN	NaN	NaN	NaN	NaN	NaN	NaN	NaN	NaN	NaN	NaN	NaN	NaN	NaN	NaN	NaN	NaN	NaN	NaN	NaN	NaN	NaN	NaN	NaN	NaN	NaN	NaN	NaN	NaN	NaN	NaN	1	1	26.5	13.008	2.5434	G6EMT5
NaN	NaN	NaN	NaN	NaN	NaN	NaN	NaN	NaN	NaN	NaN	NaN	NaN	NaN	NaN	NaN	NaN	NaN	NaN	NaN	NaN	NaN	NaN	NaN	NaN	NaN	NaN	NaN	NaN	NaN	NaN	NaN	NaN	NaN	26.4844	NaN	1	1	12.4	9.4523	10.941	G6EMT7
26.3666	28.613	26.7392	28.4995	NaN	26.6039	25.406	26.1144	26.2536	25.3703	25.5218	25.9485	25.7962	26.2842	25.9208	27.7655	28.8024	26.7918	25.8594	25.3985	25.4564	25.9866	25.7761	25.4311	26.3085	26.2526	26.0867	25.6991	25.7696	24.746	25.0703	25.2476	24.1248	26.4464	NaN	25.8261	2	2	31.8	48.224	13.506	G6EMU0
NaN	NaN	NaN	NaN	NaN	NaN	NaN	NaN	NaN	NaN	NaN	NaN	NaN	NaN	NaN	NaN	NaN	NaN	NaN	NaN	NaN	NaN	NaN	20.4425	NaN	NaN	NaN	NaN	NaN	NaN	NaN	NaN	NaN	NaN	NaN	NaN	2	2	12.6	40.924	2.4814	G6EMV3;Q5M5H7
NaN	NaN	NaN	NaN	NaN	NaN	NaN	NaN	NaN	NaN	25.4221	NaN	NaN	NaN	NaN	NaN	NaN	NaN	NaN	NaN	NaN	NaN	NaN	NaN	NaN	NaN	NaN	NaN	NaN	NaN	NaN	NaN	NaN	NaN	NaN	25.3036	1	1	14.8	32.013	6.2611	G6EMV4
NaN	NaN	NaN	NaN	NaN	NaN	NaN	NaN	NaN	NaN	NaN	NaN	NaN	NaN	NaN	NaN	NaN	NaN	NaN	NaN	NaN	NaN	NaN	NaN	NaN	NaN	NaN	NaN	24.9209	NaN	NaN	NaN	NaN	NaN	NaN	NaN	1	1	6.5	24.557	4.3268	G6EMV5;Q5M397
NaN	NaN	NaN	NaN	NaN	NaN	NaN	NaN	NaN	NaN	NaN	NaN	NaN	NaN	NaN	NaN	NaN	NaN	NaN	NaN	NaN	NaN	NaN	NaN	NaN	NaN	NaN	23.7687	NaN	NaN	NaN	NaN	NaN	NaN	NaN	NaN	2	2	15.4	15.909	5.3069	G6EMV6
NaN	NaN	NaN	NaN	NaN	NaN	NaN	NaN	NaN	NaN	NaN	NaN	NaN	NaN	NaN	NaN	NaN	NaN	NaN	NaN	NaN	NaN	NaN	NaN	NaN	NaN	NaN	NaN	NaN	NaN	NaN	NaN	NaN	NaN	NaN	22.3324	1	1	59	33.869	42.598	G6EMV9
NaN	NaN	NaN	NaN	NaN	NaN	NaN	NaN	NaN	NaN	NaN	NaN	NaN	NaN	NaN	NaN	NaN	NaN	NaN	NaN	NaN	NaN	NaN	NaN	NaN	NaN	NaN	NaN	NaN	NaN	NaN	NaN	NaN	NaN	NaN	NaN	2	2	5.9	23.635	3.8218	G6EMW2
34.854	34.7316	34.735	35.3165	35.2864	35.4005	35.0247	35.3005	35.0188	35.376	35.4694	35.3039	34.0739	34.1122	34.2984	35.163	35.3513	35.0935	34.8587	34.8144	34.8893	35.3475	35.3091	35.3507	34.7362	34.5755	34.7166	34.1226	33.9754	34.014	35.3744	35.4739	35.4123	34.8144	34.6789	34.6327	39	39	59.6	54.51	323.31	G6EMX0;Q5M411
NaN	NaN	NaN	NaN	NaN	NaN	NaN	NaN	NaN	NaN	NaN	NaN	NaN	NaN	NaN	NaN	NaN	NaN	NaN	NaN	NaN	NaN	NaN	NaN	NaN	NaN	NaN	NaN	NaN	NaN	NaN	NaN	NaN	NaN	NaN	NaN	NaN	NaN	NaN	NaN	NaN	614865;614866;614867;614868;614869;614870;614871;614872;614873;614874;614875;614876;614877;614878;614879;614880;614881;614882;614883;614884;614885;614886;614887;614888;614889;614890;614891;614892;614893;614894;614895;614896;614897;614898;614899;614900;614901;614902;614903;614904;614905;614906;614907;614908;614909;614910;614911;614912;614913;614914;614915;614916;614917;614918;614919;614920;614921;…
NaN	NaN	NaN	NaN	NaN	NaN	NaN	NaN	NaN	NaN	NaN	NaN	NaN	NaN	NaN	NaN	NaN	NaN	NaN	NaN	NaN	NaN	NaN	NaN	NaN	NaN	NaN	NaN	NaN	NaN	NaN	NaN	NaN	NaN	NaN	NaN	NaN	NaN	NaN	NaN	NaN	577069;577070;577071;577072;577073;577074;577075;577076;577077;577078;577079;577080;577081;577082;577083;577084;577085;577086;577087;577088;577089;577090;577091;577092;577093;577094;577095;577096;577097;577098;577099;577100;577101;577102;577103;577104;577105;577106;577107;577108;577109;577110;577111;577112;577113;577114;577115;577116;577117;577118;577119;577120;577121;577122;577123;577124;577125;…
NaN	NaN	NaN	NaN	NaN	NaN	NaN	NaN	NaN	NaN	NaN	NaN	NaN	NaN	NaN	NaN	NaN	NaN	NaN	NaN	NaN	NaN	NaN	NaN	NaN	NaN	NaN	NaN	NaN	NaN	NaN	NaN	NaN	NaN	NaN	NaN	NaN	NaN	NaN	NaN	NaN	920227;920228;920229;920230;920231;920232;920233;920234;920235;920236;920237;920238;920239;920240;920241;920242;920243;920244;920245;920246;920247;920248;920249;920250;920251;920252;920253;920254;920255;920256;920257;920258;920259;920260;920261;920262;920263;920264;920265;920266;920267;920268;920269;920270;920271;920272;920273;920274;920275;920276;920277;920278;920279;920280;920281;920282;920283;…
NaN	NaN	NaN	NaN	NaN	NaN	NaN	NaN	NaN	NaN	NaN	NaN	NaN	NaN	NaN	NaN	NaN	NaN	NaN	NaN	NaN	NaN	NaN	NaN	NaN	NaN	NaN	NaN	NaN	NaN	NaN	NaN	NaN	NaN	NaN	21.7767	1	1	9	36.961	16.322	G6EN07;Q5M4B6
25.9998	25.4729	25.6843	26.4011	26.921	26.8856	27.1766	27.3576	27.2415	26.393	26.765	26.6112	26.7757	25.4747	26.1026	26.7943	26.8744	26.6375	27.0745	26.2451	26.5361	27.1444	27.3186	27.5125	27.0039	27.1263	27.1116	25.9099	25.9024	25.9301	26.9107	26.6661	26.1534	27.5116	27.1029	26.6367	6	6	18.5	56.042	13.861	G6EN11;Q5M2F0
NaN	NaN	NaN	NaN	NaN	NaN	NaN	NaN	NaN	NaN	NaN	NaN	NaN	NaN	NaN	NaN	NaN	NaN	NaN	NaN	NaN	NaN	NaN	NaN	NaN	NaN	NaN	NaN	NaN	NaN	NaN	NaN	NaN	NaN	NaN	NaN	1	1	8.3	16.354	2.4675	G6EN12;Q5M2F1
31.9875	31.5964	31.9688	31.9433	31.9443	32.1067	31.5459	31.7547	31.5502	31.8643	31.7913	31.8681	31.1851	31.0578	31.138	32.3046	32.2321	32.2336	31.5958	31.7047	31.6871	31.9408	32.0601	31.9202	31.5195	31.5425	31.6619	30.9326	30.9331	30.8758	31.6129	31.5819	31.6528	31.7805	31.9028	31.8439	32	32	51.2	74.462	323.31	G6EN16;Q5M5H2
NaN	NaN	NaN	NaN	NaN	NaN	26.3976	NaN	NaN	27.1894	NaN	NaN	NaN	NaN	NaN	NaN	NaN	NaN	26.5655	NaN	NaN	NaN	26.8816	NaN	NaN	NaN	NaN	NaN	NaN	NaN	26.9136	NaN	NaN	NaN	NaN	NaN	2	2	7.5	31.866	11.295	Q5M4G2;G6EN26
26.6999	26.4421	26.6667	26.571	26.9099	26.6915	27.1072	26.758	27.2631	26.5763	26.5805	26.4042	26.5935	26.2777	26.0726	28.0736	27.0256	27.4815	26.9918	27.0393	27.0239	27.0718	27.2423	27.0448	27.5245	27.1467	26.8231	26.4317	26.3992	26.4008	26.7158	NaN	27.108	27.6529	26.6557	NaN	7	7	36.9	23.418	21.252	Q5M4G6;G6EN30
29.5306	29.0139	29.0503	29.1002	29.2728	29.2662	29.733	29.6443	29.5626	29.7396	29.7729	29.8185	29.4154	29.018	29.3834	29.6984	29.8268	29.4065	29.4126	29.2149	29.1685	29.3148	29.3564	29.3505	29.4189	29.3311	29.139	28.7909	28.803	28.6227	29.4139	29.2246	29.2447	29.8624	29.6147	29.5772	16	16	49.9	43.688	158.24	G6EN40;Q5M5K6
27.9256	27.8498	27.9665	28.4237	28.6744	28.45	28.2058	28.2685	28.5018	28.467	28.5794	28.5136	27.9383	27.8617	27.6964	28.8134	28.8253	28.5959	28.5034	28.5201	28.3553	28.3757	28.5667	28.2364	28.1057	27.858	27.9205	27.5635	27.2799	27.6094	28.7158	28.4607	28.4336	28.542	28.2403	28.3717	11	11	69.2	28.793	194.55	Q5M392;G6EN44
25.9463	28.0743	27.9739	26.525	27.6594	27.1669	25.4299	25.0057	25.5235	25.0735	24.6561	24.087	24.5185	27.8862	25.5671	25.9183	26.0649	26.0075	25.4319	25.1058	24.8597	24.7371	24.2759	24.6502	24.697	24.8602	24.4147	24.4927	25.5165	23.3508	27.1262	30.1394	NaN	25.4489	24.8909	25.9607	4	4	25.7	21.22	245.41	Q5M391;G6EN45
NaN	NaN	NaN	NaN	NaN	NaN	NaN	NaN	NaN	26.0125	NaN	25.3669	NaN	NaN	NaN	NaN	NaN	NaN	NaN	25.4558	NaN	NaN	NaN	NaN	NaN	24.4237	NaN	NaN	NaN	NaN	NaN	NaN	NaN	NaN	NaN	NaN	2	2	9.5	57.749	9.7386	G6EN46
28.2011	28.0418	27.8822	27.5347	28.0091	27.8318	28.281	28.3157	28.2912	27.2276	26.8666	27.1245	26.7914	26.3416	26.4862	28.6033	28.6272	28.4909	26.3212	27.7099	27.5423	28.0711	27.8214	27.9612	27.4119	27.2554	27.3192	26.4522	26.3945	26.9315	25.1151	25.8363	25.7101	26.7634	26.5723	26.8134	7	7	30.1	33.726	17.764	G6EN50;Q5M3N8
NaN	NaN	NaN	NaN	NaN	NaN	NaN	NaN	NaN	NaN	26.0755	25.8198	NaN	NaN	NaN	NaN	NaN	28.1341	26.7533	27.063	26.9122	NaN	NaN	NaN	NaN	28.034	NaN	NaN	NaN	NaN	NaN	NaN	NaN	NaN	NaN	NaN	2	2	30.5	18.993	2.6569	G6EN72
33.0996	33.6141	33.3157	33.0593	33.4161	33.3291	33.754	33.5031	33.7774	33.5982	33.4324	33.3788	33.0297	32.7007	32.8131	33.8758	33.6589	34.0569	33.7499	33.7583	33.6579	33.5558	33.6249	33.5505	33.3312	33.7125	33.7094	32.7439	32.4586	32.5289	33.5856	34.0235	33.5892	33.7667	33.8378	34.2871	4	4	88.8	9.3253	323.31	Q5M4X0;G6EN82
29.2785	28.9929	29.0908	29.3204	29.817	29.6122	29.4312	29.6819	29.4807	29.8764	29.9359	30.0776	28.5365	28.6191	28.7766	29.4188	29.3038	29.1418	28.1751	28.4763	28.1679	29.9183	29.8659	29.8659	29.6543	29.4038	29.5567	28.2559	27.9019	28.2915	29.4065	29.6992	29.5803	29.3499	29.5035	29.3287	12	12	43.5	48.092	87.207	G6ENA3;Q5M527
30.6673	30.4686	30.0894	30.4039	30.6687	30.6081	31.1298	31.1413	31.0029	31.8335	31.7989	31.6404	30.4646	30.5292	30.3054	31.1626	31.0032	30.9951	31.0764	30.6818	30.8516	31.5327	31.3717	31.3362	30.8218	31.0404	30.8262	30.4793	30.0456	30.2054	30.5954	30.3978	30.5811	30.828	30.685	30.9158	18	18	75.3	16.143	154.33	G6ENA6;Q5M530
29.4436	29.8776	28.996	28.3715	30.0366	29.3742	28.046	28.2933	28.0082	29.0581	28.2874	27.6292	27.5337	26.9458	27.6	28.7568	27.618	27.9712	27.7362	27.6441	28.2928	28.12	27.6206	27.9146	28.0292	26.8415	27.0967	27.0303	27.1482	27.247	27.5186	27.9689	27.8738	27.6357	26.9564	26.807	4	4	44.2	15.042	205.3	G6ENA7;Q5M531
NaN	25.4636	NaN	26.1136	NaN	NaN	NaN	NaN	NaN	NaN	NaN	NaN	NaN	NaN	NaN	NaN	NaN	26.0109	26.2279	NaN	25.8648	NaN	NaN	NaN	NaN	NaN	NaN	NaN	NaN	NaN	NaN	NaN	NaN	26.0872	NaN	NaN	4	4	28.9	26.741	8.2259	Q5M5L7;G6ENB5
NaN	26.3807	26.2698	NaN	NaN	26.2407	26.651	NaN	26.7347	26.6636	26.3172	26.3014	25.2132	25.3799	25.7584	26.7872	27.0231	25.8506	27.6113	27.7212	27.1512	26.8655	26.3169	NaN	26.804	26.8024	26.4846	26.1768	25.9093	NaN	NaN	NaN	26.7065	25.6722	NaN	27.2037	6	6	23.6	31.573	10.588	Q5M5R2;G6ENC1
32.6757	32.6239	32.7361	32.9283	33.1959	33.2738	32.6668	32.5703	32.7413	32.2702	32.1939	32.2508	31.6427	31.4495	31.7216	33.4478	33.3608	33.2467	33.4315	33.3719	33.2988	33.3399	33.0307	33.2436	33.2546	33.0172	33.1078	31.8061	31.7282	31.7089	32.732	33.2193	32.8335	32.7115	32.7185	32.8425	12	12	86.2	17.965	323.31	Q5M5R0;G6ENC3
27.8153	26.943	28.606	27.1675	27.5621	27.8606	27.3129	27.4255	27.8299	27.0783	27.5195	27.4376	27.4351	27.1254	27.5459	27.3788	27.7638	28.1117	27.5398	27.4478	27.3847	26.5101	26.9646	27.3502	27.0785	26.9152	28.0364	27.1072	26.323	26.1782	25.7952	27.5086	28.5765	26.5674	26.4438	27.5207	10	10	20	95.467	50.565	Q5M6I1;G6ENC7
25.281	NaN	NaN	NaN	25.0627	26.1836	26.123	NaN	24.2843	26.8916	26.4683	26.4528	24.2855	NaN	25.5284	24.4079	NaN	24.0022	25.8011	23.9779	24.6657	NaN	NaN	25.6583	24.4242	25.7214	25.9348	NaN	24.3959	24.4661	NaN	NaN	23.8018	25.2906	NaN	24.9205	3	3	23.9	21.314	7.1021	G6END2
24.8095	NaN	NaN	NaN	NaN	25.0943	25.27	24.8379	24.9959	NaN	NaN	NaN	NaN	NaN	NaN	NaN	25.304	NaN	25.3955	25.2846	NaN	24.9035	NaN	NaN	25.0958	NaN	25.1982	NaN	NaN	NaN	NaN	NaN	NaN	NaN	25.3415	NaN	2	2	3.9	62.822	2.813	G6END4
29.1342	28.8711	28.9329	28.552	28.2062	28.3828	28.5887	28.5223	28.6774	28.6516	29.0932	28.6666	27.664	27.5312	27.3257	29.2871	29.1489	29.4644	28.8434	29.4611	28.8755	28.7292	28.8184	28.7977	28.6532	28.5972	28.5555	27.757	28.1777	27.7703	28.3393	27.6822	28.1277	28.5121	28.6002	28.7984	6	6	25.2	34.361	41.473	G6END7;Q5M5G3
NaN	NaN	NaN	NaN	NaN	NaN	NaN	NaN	NaN	26.5276	NaN	26.8661	26.076	25.9943	NaN	26.4086	NaN	NaN	27.2394	27.3963	26.9241	NaN	NaN	26.8434	26.0891	26.6473	25.9785	NaN	NaN	NaN	NaN	NaN	NaN	27.2461	26.3552	NaN	9	9	14.3	80.304	46.031	G6ENE2;Q5M5A2
30.0744	29.8358	29.6423	29.3198	29.875	29.6121	29.8414	30.1064	29.6597	30.3474	30.3637	30.2241	28.6724	28.1946	28.1462	30.1378	30.1775	29.9792	30.1273	30.4996	30.1966	29.5827	29.9975	30.6393	30.5635	30.3976	30.358	29.4316	29.8969	29.01	28.8075	28.0523	29.4638	29.7803	29.8614	29.792	12	11	37.5	34.358	179.02	Q5M533;G6ENE5
NaN	NaN	25.5935	25.9824	25.9953	26.8029	26.3785	26.5662	26.18	26.3207	26.7141	26.6987	25.4018	25.0549	26.3195	27.1213	26.7453	26.8471	25.8145	26.4538	26.5613	27.9713	27.8099	27.8656	26.6592	26.0397	26.3828	25.7078	25.4798	25.4333	27.1285	26.8483	27.1356	26.7933	26.5226	26.2523	5	5	26.6	28.142	7.6539	Q5M418;G6ENF2
30.9995	30.7771	30.8544	31.0973	31.0328	31.151	31.0344	31.0964	31.1882	30.9238	30.846	30.8067	29.5887	29.6228	29.744	31.7629	31.6464	31.5151	30.9627	30.7803	30.8832	31.1077	31.0767	31.0052	30.8593	30.7971	30.8056	29.8505	29.8251	29.7637	31.0992	31.159	31.1289	31.0802	31.1699	31.0608	23	23	54.4	61.191	323.31	G6ENF3;Q5M419
26.6026	26.4059	27.5162	26.8376	27.4948	27.28	25.3684	25.5982	25.4592	23.9489	NaN	22.4455	25.541	25.7338	24.5727	26.8001	26.4933	26.7058	24.4344	26.0972	24.5247	NaN	25.8557	25.3678	25.7528	25.006	25.7699	24.3266	24.0855	24.1627	28.8667	28.6343	27.8848	26.6313	26.4459	26.3298	3	3	24.3	30.442	76.044	G6ENG0;Q5M2G5
27.381	28.0283	27.0007	27.6532	27.944	28.0372	27.8329	27.8268	27.8053	28.4442	27.8583	27.891	26.8264	27.2916	26.8237	28.0886	27.5014	28.4499	28.4201	28.6172	28.548	28.4147	28.4082	28.261	28.1922	28.2183	27.9669	26.3192	26.6299	26.3451	28.1066	27.8	28.1675	27.4556	27.9494	28.1862	12	12	35.4	58.092	73.258	Q5M3T4;G6ENG9
24.6276	27.233	26.5126	NaN	NaN	NaN	25.039	25.2374	25.0638	25.9953	24.6451	24.4852	24.774	NaN	25.1375	26.3348	26.986	27.1484	25.0099	24.8349	NaN	24.9978	25.0604	25.5406	NaN	25.097	NaN	NaN	NaN	NaN	NaN	27.4253	NaN	NaN	24.8996	25.4413	4	4	20.5	34.276	106.22	G6ENH1;Q5M2Z8
NaN	NaN	NaN	NaN	NaN	NaN	NaN	NaN	NaN	NaN	NaN	NaN	NaN	NaN	NaN	NaN	NaN	NaN	NaN	NaN	NaN	NaN	NaN	NaN	NaN	NaN	NaN	NaN	NaN	NaN	NaN	NaN	NaN	NaN	NaN	25.4072	1	1	6.8	22.139	4.1984	G6ENH4;Q5M2Z5
30.023	NaN	NaN	29.8586	29.8059	NaN	29.6489	NaN	NaN	NaN	NaN	NaN	29.2936	29.5353	NaN	NaN	29.8742	29.8565	NaN	NaN	NaN	NaN	NaN	NaN	NaN	NaN	NaN	NaN	NaN	NaN	NaN	NaN	NaN	NaN	NaN	NaN	4	4	43.8	18.995	6.5104	G6ENH5;Q5M615
NaN	NaN	NaN	NaN	NaN	NaN	NaN	NaN	NaN	NaN	NaN	NaN	NaN	NaN	NaN	NaN	NaN	NaN	NaN	NaN	NaN	NaN	NaN	NaN	NaN	NaN	NaN	NaN	NaN	NaN	NaN	NaN	NaN	NaN	NaN	NaN	1	1	40.3	32.107	31.731	G6ENI7
31.5027	31.306	31.1758	31.9789	31.8016	31.6949	31.8241	32.0561	31.9958	32.5684	32.4518	32.5835	31.5486	31.3182	31.5948	32.2215	32.162	32.1144	33.1718	33.215	33.329	33.0684	32.9902	33.118	32.5853	32.4705	32.6716	31.1162	31.4763	31.2402	33.0618	32.8087	33.0302	32.2786	32.2254	32.574	8	8	48.5	10.871	162.5	Q5M2C4;G6ENI8
33.7107	33.3542	33.2476	33.5949	33.5825	33.5493	33.0353	33.5574	33.2855	34.3512	33.9933	34.223	33.6593	33.4182	33.6237	34.1913	34.2906	34.0033	34.249	34.1914	34.2451	34.115	34.0056	34.1914	34.106	33.8493	33.7685	33.1561	33.0606	33.1386	34.8273	34.6943	34.5722	34.3398	34.2217	34.2808	13	12	64.4	19.829	195.88	Q5M2C5;G6ENI9
33.4356	33.5217	33.414	33.3599	33.5526	33.3962	33.1689	33.3115	33.2338	33.4528	33.6715	33.7348	33.0493	32.9693	32.865	33.9557	33.9215	33.8005	33.4821	33.5718	33.489	33.2916	33.3382	33.3304	33.2971	33.1849	33.2515	32.8419	32.9138	32.9368	33.7434	33.7938	33.8155	33.941	33.8781	33.9586	17	17	76.4	19.458	323.31	Q5M2C8;G6ENJ2
32.8841	32.7932	33.3326	33.0242	32.8915	32.885	32.3176	32.2961	32.4861	32.5177	31.9906	31.9311	31.4382	31.2961	31.1918	32.5846	32.683	32.4813	32.4058	32.4599	32.3017	32.1277	32.0496	32.3513	32.2051	32.0531	32.04	31.2158	31.1989	31.4326	32.7066	32.8045	32.7048	32.4626	32.2829	32.4465	6	6	50	12.938	323.31	G6ENJ3;Q5M2C9
33.9353	33.8583	33.7171	34.1112	34.096	33.617	33.6374	33.6882	33.5574	34.8684	34.4943	34.6275	33.521	33.5465	33.6092	34.6662	34.8585	34.7977	34.7071	34.8561	34.8704	34.6252	34.6729	34.5907	34.3195	34.2866	34.2591	33.6654	33.5413	33.7407	34.5404	34.5106	34.5558	34.7136	34.9508	34.9138	15	15	76.2	17.051	158.38	Q5M2D0;G6ENJ4
33.3351	32.8038	33.0564	33.5558	34.0809	33.9561	32.8562	33.1518	32.8836	34.1268	34.2411	34.1661	33.4901	33.259	33.6836	34.1079	34.0034	33.7329	33.9682	33.7078	33.6191	34.6821	34.6531	34.5693	34.0382	33.9486	33.8603	32.8798	32.6015	32.8319	34.6181	34.5651	34.5425	34.308	34.1685	34.1652	5	5	66.7	6.3985	97.2	Q5M2D1;G6ENJ5
32.2279	32.6715	32.5699	32.217	32.2997	32.7405	31.9509	32.0734	31.9806	32.7207	32.3688	32.4362	32.3288	31.8442	32.0599	32.8017	32.8045	32.363	31.8882	31.8994	32.209	32.4485	32.1871	32.4868	31.9886	31.8215	31.6581	31.321	31.213	31.4023	32.5296	32.5652	32.2559	32.5698	32.5568	32.718	7	7	53.4	15.531	323.31	G6ENJ6;Q5M2D2
29.5212	29.5387	29.5375	30.5795	30.9919	31.0421	30.632	31.0367	30.7681	31.1006	31.1536	31.1299	29.3588	29.376	29.8368	31.4491	31.0202	30.7664	28.9198	28.548	27.3432	31.8559	31.954	31.809	30.3664	30.1435	30.1273	29.7045	29.5746	29.6333	29.0293	28.8021	26.049	27.8817	27.7226	27.4868	2	2	62.2	4.3413	11.2	G6ENK1;Q5M2D6
27.7013	27.6302	27.5386	27.5844	28.0401	27.8194	27.3892	27.3451	27.3837	27.9107	28.0395	27.9796	27.8358	27.3352	27.8866	28.2816	28.3165	27.7678	28.4461	28.2209	28.3044	26.96	26.8188	26.8157	27.3638	27.2774	27.6847	26.9922	27.0669	27.6195	27.2096	26.8186	26.9476	27.3652	27.4819	27.4395	8	8	52.8	19.222	75.401	Q5M4S2;G6ENK3
NaN	NaN	NaN	NaN	NaN	NaN	NaN	NaN	NaN	NaN	NaN	NaN	NaN	NaN	NaN	NaN	NaN	NaN	NaN	NaN	NaN	NaN	NaN	NaN	NaN	NaN	NaN	NaN	NaN	NaN	NaN	NaN	NaN	NaN	NaN	NaN	3	3	16.1	24.09	4.0522	Q5M4S5;G6ENK6
NaN	NaN	NaN	NaN	NaN	NaN	NaN	NaN	NaN	NaN	NaN	NaN	NaN	NaN	NaN	NaN	NaN	NaN	NaN	NaN	NaN	NaN	NaN	NaN	NaN	NaN	NaN	NaN	NaN	NaN	NaN	NaN	NaN	NaN	NaN	23.7677	1	1	7.3	31.114	1.9089	Q5M576;G6ENL4
30.0161	29.8679	30.0132	30.3577	30.0854	30.2538	29.4509	29.6446	29.8628	29.8523	29.5808	29.3642	28.9625	28.8026	29.2467	29.9912	30.2063	29.8557	30.1546	30.1821	30.1128	29.6827	29.8116	29.7617	29.8516	29.906	29.5436	29.1607	29.0513	29.1371	29.7196	29.6791	29.8324	29.9697	30.1677	29.9803	15	15	63.4	43.036	273.25	Q5M4S9;G6ENN6
26.2542	NaN	26.4185	27.5897	26.271	26.2177	26.5832	27.0243	27.1489	NaN	24.6879	24.9015	NaN	NaN	25.6045	28.2787	27.4985	28.91	NaN	NaN	NaN	26.6498	27.0999	27.1631	26.4298	26.6802	26.6792	NaN	NaN	24.1837	NaN	25.452	25.5032	25.7278	27.7308	28.11	4	4	14.7	46.217	17.322	Q5M5P1;G6ENP7
30.5424	30.4452	30.4378	30.4412	30.0897	30.2982	29.7921	29.8007	29.9459	29.0903	29.0016	28.7992	28.5511	28.8528	28.5088	30.8697	30.7292	30.4497	29.7534	29.8009	29.5949	29.9445	29.8722	29.9167	29.8825	29.8474	30.0166	28.4438	28.2717	28.2278	29.2624	29.3564	29.2801	29.9023	29.9123	29.8773	13	13	51.4	27.697	131.82	Q5M5P2;G6ENP8
28.0155	28.4518	28.3634	27.591	27.6057	27.502	27.6594	27.8651	27.7307	28.0353	28.1398	27.9928	27.4146	27.4443	27.2594	28.1215	28.2599	28.2193	28.0183	27.8565	27.9308	27.6279	27.5849	27.5071	27.3365	27.2718	27.9065	27.4625	27.356	27.1913	27.1131	27.22	27.0866	27.914	27.7033	27.2326	10	10	40.5	31.316	48.606	G6ENQ2;Q5M359
NaN	NaN	NaN	NaN	NaN	NaN	NaN	NaN	NaN	NaN	NaN	NaN	NaN	NaN	NaN	NaN	NaN	NaN	NaN	NaN	NaN	NaN	NaN	NaN	NaN	NaN	NaN	NaN	NaN	NaN	NaN	NaN	NaN	NaN	22.5359	NaN	1	1	39.4	50.248	3.4949	G6ENQ4
28.5655	NaN	28.5596	28.8281	28.8199	29.7857	28.4399	NaN	28.0077	28.0812	NaN	NaN	28.4849	28.4017	28.3679	29.1634	29.1464	29.2932	NaN	28.3629	27.8966	28.6543	28.8436	28.9777	28.2679	28.2651	NaN	28.1154	NaN	28.3015	30.5949	30.722	30.5578	27.8978	28.3716	28.3659	1	1	65.1	4.6021	9.5851	G6ENQ5
25.9268	NaN	25.4888	26.1162	26.417	26.1496	26.5612	26.6209	26.2731	26.3065	25.8772	26.4177	25.5339	25.1907	24.9139	26.5806	26.7609	26.6427	26.8521	NaN	26.5546	27.0382	26.6602	27.017	26.5639	26.769	27.0944	25.4391	25.2299	25.3524	24.8642	26.09	25.9609	26.3159	26.4828	26.3904	4	3	31.6	21.184	15.242	Q5M5S9;G6ENQ7;Q88XG4
26.4042	27.1076	26.7425	27.1694	26.9047	27.208	27.3305	27.2802	27.3293	26.9738	27.2753	27.4567	25.8788	25.3266	25.7821	27.3438	27.0133	27.3167	26.6085	26.3642	26.9116	27.4475	27.1769	26.9941	27.0833	27.1695	26.6466	25.682	25.6012	25.9241	26.1892	26.3697	26.2899	27.1421	26.9475	26.9585	5	5	30.2	29.707	46.086	Q5M3V4;G6ENR7
27.8345	27.5244	27.669	26.655	26.7987	27.4605	26.9824	26.9876	27.2328	27.8834	27.581	27.9617	27.1839	27.1918	27.2644	28.3409	28.3163	28.8151	28.022	28.0851	27.6484	27.2678	27.4076	27.3904	27.5181	27.5052	27.8544	26.8933	27.3673	26.8611	26.1027	27.0345	27.2725	27.3862	27.8607	28.0767	10	10	24.6	49.394	36.473	Q5M3V5;G6ENR8
27.1333	26.8243	26.5838	27.4732	26.9587	26.9776	27.0324	27.2794	27.1682	28.1907	28.0621	27.9267	26.4013	26.1816	26.4134	27.7055	27.755	27.8064	27.566	28.0458	27.6713	27.1207	27.5503	27.6351	27.4626	27.4618	27.4205	26.6345	26.8577	26.8717	27.2591	27.5878	27.2767	27.2727	27.3862	27.3332	7	7	30	46.209	143.46	Q5M449;G6ENS4
32.9695	32.675	32.5222	32.8222	33.0488	32.9093	32.773	32.9369	32.8904	33.1279	32.8711	32.826	32.1744	32.1655	32.0606	33.5006	33.4058	33.2875	33.2088	33.359	33.0973	33.3014	33.1647	33.3086	32.962	32.8947	32.9803	32.0735	32.1617	32.0451	32.7548	32.9616	32.7847	32.7341	32.5642	32.6206	18	18	79.6	36.597	323.31	G6ENU5;Q5M566;F9UQH6
30.5189	30.126	29.8971	30.1034	30.2759	30.1239	29.9538	30.0627	30.2609	30.0741	29.7347	29.9858	29.6926	29.2976	29.0843	30.1653	30.2342	30.0984	30.4186	30.604	30.5949	30.5131	30.4639	30.5711	30.1913	30.1099	30.256	29.1057	29.1779	29.3622	29.9496	30.1198	29.9541	30.4324	30.2	30.2073	17	17	41.9	43.429	323.31	G6ENV4;Q5M6K2
28.8213	29.0424	28.9136	28.6447	29.0799	28.8565	29.611	29.0527	29.3095	29.6147	29.8872	29.9208	28.9109	28.7729	28.509	29.1989	29.3303	29.8713	30.5278	30.3371	30.403	29.0836	29.1359	29.003	29.0088	29.4433	29.3499	28.9274	28.6086	28.6472	29.6568	29.9452	28.7618	29.4229	28.8414	29.6344	18	15	57.9	59.067	313.43	Q5M6C0;G6ENW4
NaN	NaN	26.9437	26.7287	26.3358	26.1945	27.1718	27.0891	27.1834	NaN	NaN	NaN	25.1605	NaN	NaN	26.9837	27.1291	26.8203	NaN	NaN	NaN	27.1478	NaN	NaN	NaN	26.6392	26.7596	NaN	NaN	NaN	NaN	NaN	NaN	NaN	26.4481	NaN	1	1	10.9	18.106	3.5848	Q5M6B9;G6ENW5
27.4484	28.6608	27.7916	27.5198	27.3761	27.7965	27.8267	27.6239	27.7003	28.0378	27.7127	27.9654	27.0951	28.3124	27.0323	28.586	28.4502	28.4612	27.3099	27.8572	28.0783	28.2788	27.7421	28.0316	27.9129	28.1634	27.8281	27.656	27.5054	27.3647	28.8596	29.0498	29.2972	27.4378	27.4676	27.5206	6	6	35	35.081	57.281	G6ENW7;Q5M6B7
26.1628	25.9697	NaN	NaN	26.061	NaN	25.648	NaN	NaN	25.646	NaN	NaN	NaN	NaN	NaN	25.8562	NaN	25.6736	25.3917	NaN	25.5755	26.0232	25.9623	26.0757	26.0941	26.2867	25.9601	NaN	NaN	NaN	NaN	NaN	NaN	25.886	NaN	26.0077	4	4	26.7	27.54	32.399	Q5M6B6;G6ENW8
26.6014	NaN	25.7961	25.7249	NaN	25.9011	26.5704	26.4284	26.401	27.6625	27.6893	27.401	25.956	25.945	25.5799	26.9139	26.8875	27.0047	26.4632	25.7476	25.4699	27.0047	26.7771	26.6068	25.5183	26.1415	25.2846	25.4561	26.1287	26.0614	25.8407	26.2305	NaN	26.168	26.0528	26.2131	6	6	76.4	12.201	175.06	Q5M5I3;G6ENX7
NaN	NaN	26.0717	28.2699	26.2756	NaN	26.6816	26.9889	26.3612	NaN	26.0834	25.874	24.2768	NaN	24.1945	NaN	26.5916	NaN	26.232	NaN	26.1235	25.728	NaN	26.0561	NaN	NaN	NaN	24.6492	NaN	25.1585	26.5443	25.6022	27.1586	27.7844	26.7478	26.4128	5	5	28.2	23.41	44.164	Q5M5I6;G6ENY0
34.1818	33.6039	33.571	33.7947	34.074	34.0153	34.0504	34.081	34.2075	34.571	34.4835	34.4387	33.0564	32.707	32.7653	34.3008	34.3103	34.2772	34.1661	34.2263	34.1399	34.2209	34.3872	34.384	33.8982	33.8882	33.8816	33.242	33.1067	33.177	34.1753	34.228	34.1193	33.6413	34.167	33.8993	15	12	71	26.629	323.31	Q8VVC1;G6ENY1
36.336	36.3211	36.2611	36.5303	36.7047	36.9526	36.6388	36.7428	36.6655	36.886	36.8631	36.8746	36.2448	36.1573	36.2101	36.8399	36.8974	36.6253	36.5978	36.5839	36.48	36.78	36.8042	36.6787	36.422	36.2699	36.4147	36.2265	36.1018	36.1918	37.1358	37.0673	36.8516	36.7922	36.8281	36.411	45	34	91.5	43.866	323.31	Q5M5I8;G6ENY2
NaN	NaN	NaN	NaN	NaN	NaN	NaN	NaN	NaN	NaN	NaN	NaN	NaN	NaN	NaN	NaN	NaN	NaN	NaN	NaN	NaN	NaN	NaN	NaN	NaN	NaN	NaN	NaN	NaN	NaN	NaN	NaN	NaN	NaN	NaN	NaN	NaN	NaN	NaN	NaN	NaN	6;512987;512988;512989;512990;512991;512992;512993;512994;512995;512996;512997;512998;512999;513000;513001;513002;513003;513004;513005;513006;513007;513008;513009;513010;513011;513012;513013;513014;513015;513016;513017;513018;513019;513020;513021;513022;513023;513024;513025;513026;513027;513028;513029;513030;513031;513032;513033;513034;513035;513036;513037;513038;513039;513040;513041;513042;51304…
NaN	NaN	NaN	NaN	NaN	NaN	NaN	NaN	NaN	NaN	NaN	NaN	NaN	NaN	NaN	NaN	NaN	NaN	NaN	NaN	NaN	NaN	NaN	NaN	NaN	NaN	NaN	NaN	NaN	NaN	NaN	NaN	NaN	NaN	NaN	NaN	NaN	NaN	NaN	NaN	NaN	0366;1160367;1160368;1160369;1160370;1160371;1160372;1160373;1160374;1160375;1160376;1160377;1160378;1160379;1160380;1160381;1160382;1160383;1160384;1160385;1160386;1160387;1160388;1160389;1160390;1160391;1160392;1160393;1160394;1160395;1160396;1160397;1160398;1160399;1160400;1160401;1160402;1160403;1160404;1160405;1160406;1160407;1160408;1160409;1160410;1160411;1160412;1160413;1160414;1160415;11…
NaN	NaN	NaN	NaN	NaN	NaN	NaN	NaN	NaN	NaN	NaN	NaN	NaN	NaN	NaN	NaN	NaN	NaN	NaN	NaN	NaN	NaN	NaN	NaN	NaN	NaN	NaN	NaN	NaN	NaN	NaN	NaN	NaN	NaN	NaN	NaN	NaN	NaN	NaN	NaN	NaN	41;457042;457043;457044;457045;457046;457047;457048;457049;457050;457051;457052;457053;457054;457055;457056;457057;457058;457059;457060;457061;457062;457063;457064;457065;457066;457067;457068;457069;457070;457071;457072;457073;457074;457075;457076;457077;457078;457079;457080;457081;457082;457083;457084;457085;457086;457087;457088;457089;457090;457091;457092;457093;457094;457095;457096;457097;4570…
NaN	NaN	NaN	NaN	NaN	NaN	NaN	NaN	NaN	NaN	NaN	NaN	NaN	NaN	NaN	NaN	NaN	NaN	NaN	NaN	NaN	NaN	NaN	NaN	NaN	NaN	NaN	NaN	NaN	NaN	NaN	NaN	NaN	NaN	NaN	NaN	NaN	NaN	NaN	NaN	NaN	50;710651;710652;710653;710654;710655;710656;710657;710658;710659;710660;710661;710662;710663;710664;710665;710666;710667;710668;710669;710670;710671;710672;710673;710674;710675;710676;710677;710678;710679;710680;710681;710682;710683;710684;710685;710686;710687;710688;710689;710690;710691;710692;710693;710694;710695;710696;710697;710698;710699;710700;710701;710702;710703;710704;710705;710706;7107…
NaN	NaN	NaN	NaN	NaN	NaN	NaN	NaN	NaN	NaN	NaN	NaN	NaN	NaN	NaN	NaN	NaN	NaN	NaN	NaN	NaN	NaN	NaN	NaN	NaN	NaN	NaN	NaN	NaN	NaN	NaN	NaN	NaN	NaN	NaN	NaN	NaN	NaN	NaN	NaN	NaN	;1083299;1083300;1083301;1083302;1083303;1083304;1083305;1083306;1083307;1083308;1083309;1083310;1083311;1083312;1083313;1083314;1083315;1083316;1083317;1083318;1083319;1083320;1083321;1083322;1083323;1083324;1083325;1083326;1083327;1083328;1083329;1083330;1083331;1083332;1083333;1083334;1083335;1083336;1083337;1083338;1083339;1083340;1083341;1083342;1083343;1083344;1083345;1083346;1083347;108334…
NaN	NaN	NaN	NaN	NaN	NaN	NaN	NaN	NaN	NaN	NaN	NaN	NaN	NaN	NaN	NaN	NaN	NaN	NaN	NaN	NaN	NaN	NaN	NaN	NaN	NaN	NaN	NaN	NaN	NaN	NaN	NaN	NaN	NaN	NaN	NaN	NaN	NaN	NaN	NaN	NaN	;1268272;1268273;1268274;1268275;1268276;1268277;1268278;1268279;1268280;1268281;1268282;1268283;1268284;1268285;1268286;1268287;1268288;1268289;1268290;1268291;1268292;1268293;1268294;1268295;1268296;1268297;1268298;1268299;1268300;1268301;1268302;1268303;1268304;1268305;1268306;1268307;1268308;1268309;1268310;1268311;1268312;1268313;1268314;1268315;1268316;1268317;1268318;1268319;1268320;126832…
NaN	NaN	24.3819	24.8124	NaN	NaN	24.4451	NaN	23.187	24.3353	24.4686	NaN	NaN	NaN	NaN	25.7318	26.2667	25.9828	25.0216	25.2503	24.8987	24.3391	NaN	NaN	24.2776	NaN	24.161	NaN	NaN	NaN	NaN	NaN	NaN	24.6469	NaN	24.253	3	3	50	10.522	13.37	G6ENY7;Q5M6G7
34.1813	33.9512	33.8432	34.7027	34.9483	35.0449	35.0225	35.2759	34.9207	35.1591	35.2729	35.2718	34.4661	34.4595	34.4376	35.4074	35.4774	35.0975	35.6919	35.486	35.6222	36.4148	36.5077	36.4194	35.7857	35.8714	35.9139	34.0523	33.9273	34.0026	35.9454	35.9657	35.7662	35.2572	35.4265	34.8914	9	9	89.7	8.9191	323.31	Q5M3U6;G6ENZ3
NaN	NaN	NaN	NaN	NaN	NaN	NaN	NaN	NaN	NaN	NaN	NaN	NaN	NaN	NaN	NaN	NaN	NaN	NaN	NaN	NaN	NaN	NaN	NaN	NaN	NaN	NaN	NaN	NaN	NaN	NaN	NaN	NaN	NaN	NaN	NaN	NaN	NaN	NaN	NaN	NaN	175479;175480;175481;175482;175483;175484;175485;175486;175487;175488;175489;175490;175491;175492;175493;175494;175495;175496;175497;175498;175499;175500;175501;175502;175503;175504;175505;175506;175507;175508;175509;175510;175511;175512;175513;175514;175515;175516;175517;175518;175519;175520;175521;175522;175523;175524;175525;175526;175527;175528;175529;175530;175531;175532;175533;175534;175535;…
NaN	NaN	NaN	NaN	NaN	NaN	NaN	NaN	NaN	NaN	NaN	NaN	NaN	NaN	NaN	NaN	NaN	NaN	NaN	NaN	NaN	NaN	NaN	NaN	NaN	NaN	NaN	NaN	NaN	NaN	NaN	NaN	NaN	NaN	NaN	NaN	NaN	NaN	NaN	NaN	NaN	190085;190086;190087;190088;190089;190090;190091;190092;190093;190094;190095;190096;190097;190098;190099;190100;190101;190102;190103;190104;190105;190106;190107;190108;190109;190110;190111;190112;190113;190114;190115;190116;190117;190118;190119;190120;190121;190122;190123;190124;190125;190126;190127;190128;190129;190130;190131;190132;190133;190134;190135;190136;190137;190138;190139;190140;190141;…
NaN	NaN	NaN	NaN	NaN	NaN	NaN	NaN	NaN	NaN	NaN	NaN	NaN	NaN	NaN	NaN	NaN	NaN	NaN	NaN	NaN	NaN	NaN	NaN	NaN	NaN	NaN	NaN	NaN	NaN	NaN	NaN	NaN	NaN	NaN	NaN	NaN	NaN	NaN	NaN	NaN	979832;979833;979834;979835;979836;979837;979838;979839;979840;979841;979842;979843;979844;979845;979846;979847;979848;979849;979850;979851;979852;979853;979854;979855;979856;979857;979858;979859;979860;979861;979862;979863;979864;979865;979866;979867;979868;979869;979870;979871;979872;979873;979874;979875;979876;979877;979878;979879;979880;979881;979882;979883;979884;979885;979886;979887;979888;…
30.6544	30.4829	30.5299	30.6114	30.7002	30.8773	30.5288	30.669	30.589	30.4844	30.4531	30.3454	29.7554	29.5532	29.6441	31.3466	31.3252	31.0138	30.6474	30.6568	30.7873	31.0495	30.9384	30.9514	30.6271	30.7687	30.6622	29.5239	29.2165	29.5816	30.9056	30.9909	31.055	31.0985	31.0164	31.0034	17	17	46.2	48.378	323.31	Q5M281;G6EP01
26.3339	26.8224	26.646	26.4874	26.5715	26.51	26.0361	26.4499	26.4236	25.7992	25.6917	25.7403	25.8702	24.5097	24.7663	26.5863	26.6753	26.4391	25.8392	25.7335	24.8352	26.407	26.3313	26.46	25.9192	25.8403	25.9614	NaN	NaN	25.412	26.0441	26.1177	26.4137	26.524	26.3095	26.194	5	5	34.3	16.891	12.831	Q5M282;G6EP02
NaN	NaN	NaN	27.4706	28.1265	28.643	27.562	27.5491	27.3379	28.069	NaN	27.9172	26.0744	NaN	NaN	NaN	27.9178	NaN	28.2918	28.9613	28.349	27.2048	NaN	29.0605	NaN	28.6576	28.7596	NaN	NaN	NaN	28.8087	NaN	30.3496	NaN	NaN	NaN	1	1	51.4	58.7	57.904	G6EP04;Q88VQ8;Q1GAG7
28.0079	29.0098	27.9554	28.0634	27.7342	28.1132	27.9982	27.6537	27.7843	27.4533	27.6817	27.2319	27.2174	26.4078	26.1911	27.8196	27.4995	27.7475	27.5765	27.7174	27.5829	27.5227	27.5487	27.9229	27.0861	27.383	26.6303	26.7642	26.7849	26.3388	27.0022	27.2056	26.8284	26.7251	26.7837	27.3307	12	12	45.8	40.156	100.21	Q5M4Y1;G6EP08
26.7173	25.7985	26.0087	NaN	26.6702	25.9544	NaN	25.7955	25.9429	27.0228	26.2382	26.1465	27.1939	26.5918	27.6591	26.1425	26.1987	27.8355	NaN	26.6991	26.4511	26.1825	NaN	26.3542	26.1408	26.806	27.0642	27.667	27.1628	27.4772	25.6504	26.084	26.0688	26.315	26.4541	27.2645	7	7	34.3	35.205	49.514	G6EP19;Q5M3H7
NaN	NaN	NaN	NaN	NaN	NaN	NaN	NaN	NaN	NaN	NaN	NaN	NaN	NaN	21.4655	NaN	NaN	NaN	NaN	NaN	NaN	NaN	NaN	NaN	NaN	NaN	NaN	NaN	NaN	NaN	NaN	NaN	NaN	NaN	NaN	NaN	2	2	5.4	55.751	2.4539	Q5M3H4;G6EP22
32.1986	31.8567	32.1897	32.3806	32.8769	32.6719	32.6071	32.8471	32.7521	32.561	32.4757	32.491	31.2121	30.9701	31.0405	32.1841	32.4901	32.4997	32.9558	32.8749	32.8611	32.8513	32.9141	32.7357	32.3391	32.084	32.2371	31.6331	31.4255	31.2383	33.1357	33.0689	33.2252	32.9036	32.8753	32.5327	11	10	56.8	24.478	220.84	Q5M2K0;G6EP24
29.3417	30.0185	29.45	29.5203	29.7671	29.8361	29.9297	29.9157	29.8931	30.0885	29.7538	29.7936	29.2387	29.1434	29.0982	29.8467	29.7929	29.8513	29.279	29.2668	29.284	29.4533	29.4986	29.688	29.1832	29.0554	29.1867	28.5458	28.4236	28.7966	29.6848	29.5474	29.8113	29.4024	29.3352	29.3407	7	7	33.3	26.399	167.93	G6EP27;Q5M3E8
30.0969	28.8701	29.8307	29.4913	29.8439	29.4586	30.2526	30.4292	30.3897	31.135	30.7685	31.0036	29.7657	29.7461	30.0032	30.2774	30.3842	30.4259	30.0168	29.7045	29.6516	30.6213	30.6752	30.2733	29.7212	29.6082	29.6274	29.6536	29.6313	29.705	30.0268	29.707	29.7196	29.8445	30.0942	29.9488	15	15	40.9	33.042	323.31	Q5M4X3;G6EP37
32.2988	31.9086	32.1834	32.288	32.3616	32.1883	32.1011	32.2815	32.1589	32.3141	32.2404	32.2643	31.6269	31.6449	31.6512	32.5867	32.5316	32.5999	32.114	32.2079	32.0347	32.3414	32.3905	32.3516	32.0057	31.9427	32.0209	31.3018	31.3363	31.3496	32.0618	32.1989	32.1872	32.1075	32.2934	32.2137	41	40	47	105.85	323.31	Q5M4X2;G6EP38
30.5361	30.9767	30.3049	30.4907	30.5656	30.3339	30.2579	30.4139	30.4682	29.955	29.8018	29.9622	29.4997	29.7576	29.2534	30.5444	30.7629	30.5831	30.2455	30.2082	30.17	30.3128	30.1357	30.2869	29.8175	29.7997	29.9713	29.3234	29.2937	29.1949	30.1383	30.5359	30.3562	30.577	30.6097	30.5605	14	12	54.7	36.985	281.37	Q5M3U0;G6EP43
26.8304	25.8396	26.0218	26.8737	26.8876	26.5805	26.7905	26.8356	26.8496	26.9752	27.0484	27.0086	26.4486	26.4847	26.4542	26.7304	26.6326	26.73	26.5769	26.267	26.8746	27.1487	27.3267	26.6664	26.8294	27.084	26.3033	26.4122	26.2017	26.4826	26.7032	26.9646	27.0647	27.2538	27.3262	27.0632	6	6	42.2	24.245	20.775	Q5M3V0;G6EP50
NaN	NaN	NaN	NaN	NaN	NaN	NaN	NaN	NaN	25.9152	25.7244	25.986	25.1778	25.4209	NaN	NaN	26.8112	NaN	27.0006	26.464	NaN	NaN	NaN	NaN	NaN	NaN	NaN	26.0055	26.8	NaN	NaN	NaN	NaN	NaN	26.1976	26.8307	5	1	24.2	40.995	41.282	G6EP51
30.1045	29.7496	29.486	29.065	29.9617	30.0477	29.5798	29.6981	29.7127	29.7377	29.7631	29.7954	29.2044	29.1456	28.9894	30.4897	30.2867	30.1032	30.7491	30.7817	30.4629	30.0509	30.0267	30.1267	29.6824	29.8955	29.7907	28.976	28.6611	28.9219	30.0206	30.1693	30.2196	30.2454	29.9474	30.0619	10	10	59.6	19.961	210.94	G6EP56;Q5M5Y1
NaN	25.6369	NaN	26.4659	NaN	26.7291	26.7188	24.6664	NaN	28.1504	28.0923	26.865	NaN	25.1803	NaN	28.38	28.3817	28.2508	NaN	26.7995	NaN	26.9572	26.6513	27.2787	26.8869	NaN	NaN	26.4723	NaN	26.3183	NaN	24.0723	26.6863	27.3285	27.3389	27.0498	5	5	33.3	26.717	29.253	Q5M5Y2;G6EP57
30.5024	30.8312	30.8528	30.724	30.7023	30.4419	30.3994	30.3637	30.406	29.7987	30.0397	29.9817	29.3621	28.9682	29.5923	31.1287	31.2765	31.002	29.7621	29.7369	30.0088	30.5643	30.5679	30.6286	30.3024	30.3351	30.3285	29.1265	29.0131	29.1859	30.002	30.1634	30.251	30.5032	30.7801	30.7569	14	14	64.1	24.511	126.53	Q5M5Y4;G6EP59
28.4465	28.6786	28.6925	28.0856	28.0629	28.3657	29.0523	29.2428	29.1491	29.389	29.386	28.7052	27.8486	27.4976	27.4079	29.508	29.5489	29.5361	29.6471	29.3567	29.5646	28.7641	29.1608	28.7677	28.2231	28.3859	28.3707	27.6727	27.4737	27.9747	29.297	29.4955	29.1486	29.1597	29.0235	28.7549	6	6	19.8	33.514	40.486	Q5M5W8;G6EP66
32.2179	31.9333	32.1347	32.0783	31.8433	31.5547	32.188	32.1216	32.2037	32.7735	32.7708	32.7924	32.1684	32.0662	32.0318	32.7302	32.7332	32.5336	31.6401	31.633	31.7533	32.555	32.5294	32.4222	31.8356	31.7583	31.7359	31.7242	31.6445	31.6127	31.9881	31.9771	32.0128	32.004	32.0509	31.8861	26	26	65.2	48.053	323.31	G6EP68;Q5M5X0
28.4194	29.4819	28.6052	28.8252	29.0562	28.5862	28.8991	29.3214	28.854	28.8797	29.0565	29.2823	27.8247	28.0712	27.6936	29.4667	29.5206	29.3933	29.2662	28.8805	29.3723	29.4161	29.5125	29.6253	29.4505	29.1182	29.1374	28.1103	28.0101	28.4716	28.5909	29.073	28.6882	28.9065	28.9214	28.8527	14	13	31.9	70.431	62.143	Q5M250;G6EP73;Q88RX6
26.9644	26.497	26.2083	26.6753	27.1702	26.4405	26.6169	26.5918	26.6562	26.3365	26.2747	25.9361	25.8343	25.1986	25.5878	26.6305	27.1761	26.8238	26.4484	26.2011	26.4995	27.0356	26.7304	26.931	26.2008	26.7129	26.6006	25.1468	25.469	25.1483	26.3288	26.2652	26.3252	26.8987	26.9107	26.7493	8	8	15.1	73.395	27.041	Q5M251;G6EP74
30.6844	30.6499	30.9357	30.9161	30.8544	30.9415	30.8898	30.6825	30.8204	30.5215	30.6164	30.6606	29.5612	29.4663	29.447	31.4885	31.5989	31.5155	30.8002	30.766	30.964	31.6419	31.5874	31.4974	30.6492	30.6751	30.7725	29.5811	29.2033	29.5837	30.8633	30.457	30.9078	31.0093	31.2873	31.0332	13	13	51.3	17.171	40.507	Q5M252;G6EP75
NaN	NaN	25.9114	NaN	NaN	NaN	NaN	NaN	NaN	NaN	NaN	NaN	NaN	25.2456	NaN	NaN	26.1863	NaN	NaN	NaN	NaN	NaN	NaN	NaN	NaN	NaN	NaN	NaN	NaN	NaN	NaN	26.347	NaN	23.5772	NaN	NaN	1	1	35.1	23.295	12.664	G6EP76
NaN	NaN	NaN	NaN	NaN	NaN	NaN	NaN	NaN	NaN	NaN	NaN	NaN	NaN	NaN	NaN	NaN	NaN	NaN	NaN	NaN	NaN	NaN	NaN	NaN	NaN	NaN	NaN	NaN	NaN	NaN	NaN	NaN	NaN	NaN	21.6905	1	1	7.8	18.854	4.3864	Q5M287;G6EP80
29.2429	28.8791	29.0546	29.4371	29.4735	29.7426	29.1726	28.9329	29.1952	29.3648	29.2227	29.2523	28.0879	27.7607	28.1155	29.4428	29.4155	29.5136	28.8128	28.9082	28.5422	29.8015	29.5855	29.768	29.1131	29.0594	29.2777	27.6369	27.6247	27.7427	29.4293	29.4423	29.4103	29.2454	29.2133	29.4157	18	15	36.4	83.587	148.16	Q5M289;G6EP82
NaN	NaN	NaN	NaN	NaN	NaN	NaN	NaN	NaN	NaN	NaN	NaN	NaN	NaN	NaN	NaN	NaN	NaN	NaN	NaN	NaN	NaN	NaN	30.3003	NaN	NaN	NaN	NaN	NaN	NaN	NaN	NaN	NaN	NaN	NaN	NaN	2	2	11.5	44.312	3.6544	G6EP83;Q5M290
27.1144	28.2569	27.8154	28.0805	28.8376	28.5107	27.9084	28.036	28.2873	27.8205	28.4078	28.6129	26.2439	26.6468	26.6877	27.6491	27.6152	29.2216	28.1732	29.0804	29.0901	28.4547	28.4946	28.465	28.3959	26.4725	26.3589	27.9224	25.9725	28.1335	27.2267	28.5159	28.2375	27.3032	26.4767	26.9469	5	5	19.8	39.969	75.903	Q5M2R3;G6EP86
NaN	NaN	NaN	NaN	NaN	NaN	NaN	NaN	NaN	NaN	NaN	NaN	NaN	NaN	NaN	NaN	NaN	NaN	NaN	NaN	NaN	NaN	NaN	NaN	NaN	NaN	NaN	NaN	NaN	NaN	NaN	NaN	NaN	NaN	23.1501	NaN	1	1	31.9	67.165	44.483	G6EP92
30.3231	30.3523	29.901	30.4735	30.598	30.1691	30.2125	30.1428	30.2519	30.1634	30.0706	30.1051	29.3896	29.2266	29.2724	31.026	30.9612	30.7648	30.4629	30.6268	30.3849	30.3899	30.359	30.396	30.5833	30.4058	30.3157	29.3481	29.1279	29.1179	30.163	30.2401	30.3963	30.522	30.6764	30.5411	16	16	48.8	53.652	323.31	Q5M313;G6EP94
30.6688	31.3833	31.0169	30.9771	31.0928	31.0515	30.8342	30.916	30.9452	31.258	31.1522	31.0258	30.4391	30.3264	30.3515	31.7597	31.7499	31.9108	31.547	31.6048	31.4724	31.5384	31.5312	31.6027	31.2046	31.1965	31.2783	30.3703	30.1476	30.2729	31.9614	32.1106	32.0819	31.7051	31.8022	31.7712	18	18	46.7	52.123	323.31	Q5M312;G6EP95
30.6187	30.9111	30.9911	30.64	30.9271	30.8065	30.4693	30.5215	30.618	30.9489	30.7624	30.7488	30.1878	30.0523	29.7364	31.8654	31.6705	31.4471	30.969	30.8596	30.8331	31.4215	31.299	31.4363	30.9702	30.8855	30.9645	29.4026	29.2601	29.3053	31.5141	31.6391	31.4652	31.2995	31.2791	31.2304	8	8	81	11.127	210.27	G6EP96;Q5M311
NaN	NaN	NaN	NaN	NaN	NaN	NaN	NaN	NaN	NaN	NaN	NaN	NaN	NaN	NaN	NaN	NaN	NaN	NaN	NaN	NaN	NaN	NaN	NaN	NaN	NaN	NaN	NaN	NaN	NaN	NaN	NaN	NaN	NaN	NaN	21.9734	3	3	9	48.523	2.3856	G6EPA2;Q5M2M0
26.1359	26.9775	26.7784	27.6589	28.2109	28.0002	26.5041	26.7434	26.5851	28.9759	28.7891	28.9223	26.8127	26.4529	26.8771	27.5577	27.4164	27.315	27.4245	27.479	27.1918	28.4711	28.5037	28.249	27.0393	27.0829	27.2981	26.969	26.5721	26.8729	27.6292	28.1732	27.8116	27.9813	28.153	27.8811	5	5	30.6	23.464	129.29	G6EPA4;Q5M2L8
26.2495	27.2571	27.4581	25.989	25.8727	25.6588	26.9659	25.6121	25.4796	26.5477	26.8824	26.6613	NaN	NaN	26.2291	26.4493	25.816	27.2735	27.8252	27.5657	27.592	25.8358	25.7435	26.053	25.5864	27.4299	24.8519	25.3922	25.8917	25.572	25.8418	26.2479	25.3607	25.58	25.1723	27.0327	3	3	21	33.001	84.357	Q5M2L7;G6EPA5
24.9584	NaN	24.5259	24.7491	24.8327	24.7127	NaN	NaN	NaN	NaN	NaN	NaN	NaN	NaN	NaN	26.1972	25.252	25.9587	NaN	NaN	NaN	NaN	NaN	NaN	NaN	NaN	NaN	NaN	NaN	NaN	NaN	NaN	24.2317	24.5979	26.0323	24.6918	2	2	17.7	21.194	3.7973	G6EPA7;Q5M2L5
NaN	NaN	NaN	NaN	NaN	NaN	NaN	NaN	NaN	NaN	NaN	NaN	NaN	NaN	NaN	NaN	NaN	NaN	NaN	NaN	NaN	NaN	NaN	NaN	NaN	NaN	NaN	NaN	NaN	NaN	NaN	NaN	NaN	NaN	NaN	26.7814	1	1	13.5	18.033	1.7239	G6EPB0
NaN	NaN	NaN	NaN	NaN	NaN	NaN	NaN	NaN	NaN	NaN	NaN	24.5975	NaN	NaN	25.1491	25.036	NaN	NaN	NaN	NaN	NaN	NaN	NaN	NaN	NaN	NaN	NaN	NaN	NaN	24.9109	NaN	NaN	24.9114	NaN	NaN	1	1	18.3	14.636	7.4209	Q5M4Z4;G6EPB2
NaN	NaN	NaN	NaN	NaN	NaN	NaN	NaN	NaN	NaN	NaN	NaN	NaN	NaN	NaN	NaN	NaN	NaN	NaN	NaN	NaN	NaN	NaN	NaN	NaN	NaN	NaN	NaN	NaN	NaN	NaN	NaN	NaN	18.2727	NaN	NaN	1	1	4.7	39.397	4.0422	Q5M4Z2;G6EPB4
30.4401	30.7408	30.5486	30.7675	30.3336	30.2668	29.9238	29.4819	29.8122	31.0453	31.0554	30.9304	29.8673	29.6595	30.1042	30.9349	30.7415	31.1077	30.0607	29.9675	30.1722	30.4379	30.5	30.431	29.5859	30.1615	29.8524	29.3318	29.4663	29.257	30.8527	30.716	30.3804	31.2417	30.8975	31.6236	11	11	60.7	22.45	323.31	G6EPB5;Q5M4Z1
NaN	NaN	NaN	NaN	NaN	NaN	NaN	NaN	NaN	NaN	NaN	NaN	NaN	NaN	NaN	NaN	NaN	NaN	NaN	NaN	NaN	NaN	NaN	NaN	NaN	NaN	NaN	NaN	NaN	NaN	NaN	NaN	26.0292	NaN	NaN	NaN	1	1	7.3	24.556	22.949	Q5M4I5;G6EPC5
26.8196	NaN	27.2028	NaN	25.7928	25.9209	26.3938	NaN	26.4423	27.9579	27.8003	27.8922	27.0884	27.272	27.2989	27.5559	27.2211	NaN	27.5496	27.7877	27.3235	26.2657	26.736	26.6679	27.0332	26.7214	26.9488	26.8289	26.6718	26.7812	NaN	NaN	NaN	NaN	27.0704	26.5828	4	4	33.8	25.218	70.467	Q5M4I0;G6EPC9
NaN	NaN	NaN	NaN	NaN	NaN	NaN	NaN	NaN	NaN	NaN	25.5062	NaN	NaN	NaN	NaN	NaN	NaN	NaN	NaN	NaN	NaN	NaN	NaN	NaN	NaN	NaN	NaN	NaN	NaN	NaN	NaN	NaN	NaN	NaN	NaN	2	2	24.1	17.466	2.7214	Q5M587;G6EPD8
NaN	NaN	NaN	NaN	NaN	NaN	NaN	NaN	NaN	NaN	NaN	NaN	NaN	NaN	NaN	NaN	NaN	25.3357	NaN	NaN	NaN	NaN	NaN	NaN	NaN	NaN	NaN	NaN	NaN	NaN	NaN	NaN	NaN	NaN	NaN	NaN	1	1	3.5	56.752	2.7275	G6EPE1;Q5M5U9
NaN	NaN	NaN	NaN	NaN	NaN	NaN	NaN	NaN	NaN	NaN	NaN	NaN	NaN	NaN	NaN	NaN	NaN	NaN	NaN	NaN	NaN	NaN	NaN	NaN	NaN	NaN	NaN	NaN	NaN	NaN	NaN	NaN	NaN	NaN	NaN	2	2	6.3	39.886	9.136	Q5M5U8;G6EPE3
NaN	NaN	NaN	NaN	NaN	NaN	NaN	NaN	NaN	NaN	NaN	NaN	NaN	NaN	NaN	NaN	NaN	NaN	NaN	NaN	NaN	NaN	NaN	NaN	NaN	24.9624	NaN	NaN	NaN	NaN	NaN	NaN	NaN	NaN	NaN	NaN	2	2	11	26.695	2.0856	G6EPE5;Q5M5U7
32.9335	33.0967	32.7376	33.3624	33.4283	33.3927	33.147	33.1734	33.3518	33.1097	32.9199	33.0923	32.4099	32.3905	32.4168	33.3549	33.5186	33.3212	33.5784	33.5215	33.4817	33.4851	33.5302	33.5911	33.0823	33.0799	33.0273	32.1663	32.0018	31.9978	33.418	33.3736	33.4189	33.126	33.1915	33.0731	20	20	89	23.051	323.31	Q5M5U5;G6EPE7
25.4729	NaN	25.5453	26.1951	25.6386	24.925	25.7882	25.5246	25.5177	25.5181	25.4267	25.7542	24.7066	24.8275	25.6297	26.1397	25.836	26.0081	26.9518	26.7693	26.8768	25.9134	25.7811	26.0064	25.2716	25.7708	25.1443	25.0085	NaN	25.2958	NaN	25.2832	25.9669	24.477	NaN	25.8175	1	1	33.4	34.889	91.409	G6EPE9
NaN	NaN	NaN	NaN	NaN	NaN	NaN	NaN	NaN	NaN	NaN	NaN	NaN	NaN	NaN	NaN	NaN	NaN	NaN	NaN	NaN	NaN	NaN	NaN	NaN	NaN	NaN	NaN	NaN	NaN	NaN	NaN	NaN	NaN	NaN	23.2374	1	1	8.8	13.255	2.5897	G6EPF2;Q5M541
26.333	27.2424	27.6041	26.764	26.407	25.9762	24.8811	25.6202	24.9574	NaN	NaN	24.4109	25.321	25.1217	25.2719	26.0926	26.2538	26.0217	24.6409	24.8227	24.341	24.772	25.2087	24.7549	NaN	25.5573	25.0225	24.1043	24.2462	NaN	25.333	NaN	25.8327	27.2197	26.9171	25.8801	5	5	22.7	34.117	55.372	Q5M5X6;G6EPG0
29.248	28.983	29.3124	29.3863	29.0581	29.2366	28.7951	28.8988	28.5551	29.5379	29.4183	29.496	28.5568	28.3478	28.8848	29.3887	29.5722	29.4749	29.7212	29.8393	29.6667	29.3196	29.2379	29.3768	28.881	28.6736	29.295	28.3483	28.1141	28.2599	29.3067	29.7171	29.753	29.2311	29.075	29.0312	11	10	32.8	48.742	65.191	Q5M5X5;G6EPG1
NaN	NaN	NaN	NaN	NaN	NaN	NaN	NaN	NaN	NaN	NaN	NaN	NaN	NaN	NaN	NaN	NaN	NaN	NaN	24.0988	NaN	NaN	NaN	NaN	NaN	NaN	NaN	NaN	NaN	NaN	NaN	NaN	NaN	NaN	NaN	NaN	3	3	24.8	30.49	3.817	Q5M549;G6EPI5
25.971	27.3179	NaN	27.474	27.3247	27.1337	27.1192	27.5428	25.4751	27.0175	27.6746	27.5045	28.2252	28.3804	27.9853	29.5812	29.4744	28.943	26.6091	26.2071	26.3333	26.6421	27.1914	26.5292	26.4496	26.0772	NaN	26.8651	27.1427	26.9534	28.7328	28.622	28.8337	28.7923	28.7863	28.5406	13	12	29.6	52.623	79.06	Q5M6J6;G6EPJ2
25.5501	23.7515	24.8053	NaN	26.2185	NaN	28.1015	27.051	28.4199	29.3729	28.1204	29.2632	25.2641	25.3633	25.0766	26.8666	26.6732	NaN	NaN	NaN	NaN	NaN	28.8205	28.3672	26.6922	26.3085	NaN	NaN	24.8712	NaN	NaN	NaN	NaN	NaN	NaN	NaN	1	1	43.9	126.77	22.629	G6EPJ3
27.2475	26.3741	26.263	27.6141	26.8874	26.6183	26.7556	26.6757	26.5813	27.7951	28.2128	28.0481	26.5701	27.1423	26.8013	27.8563	27.7246	27.5144	28.1816	27.8625	28.3852	27.8625	27.5304	27.4293	27.3909	27.5026	27.3763	26.4776	26.4598	26.8606	26.7842	27.8198	26.9772	27.2266	27.6442	27.4882	5	5	12.2	67.919	34.828	Q5M3J0;G6EPJ9
27.953	26.1138	27.4619	26.937	27.0273	26.87	27.1253	28.0095	27.109	29.6568	29.7466	29.3755	27.452	27.0491	27.3123	27.5719	27.2494	27.4411	28.0095	28.3224	28.0677	28.0611	28.0085	27.9647	26.8421	26.2397	26.9493	27.1548	27.2436	27.6228	28.0296	27.955	27.9334	26.8114	27.3237	26.7189	6	6	29.4	26.616	68.74	G6EPK0;Q5M3I9
29.5718	30.189	30.225	29.847	29.5796	29.8256	29.4966	29.5897	29.5358	28.9304	29.3095	29.0028	28.5611	29.1041	28.7526	30.4784	30.1967	29.8899	30.057	30.0326	29.3328	30.0758	29.9358	29.9978	29.6109	29.4789	29.6064	28.4635	28.3362	28.494	29.4415	29.5025	29.5943	29.2888	29.2523	29.841	8	8	37.9	33.848	110.76	Q5M3I7;G6EPK2
31.2925	30.951	30.8903	30.9565	31.6456	31.3988	31.2576	31.2816	31.0861	30.7126	30.7037	30.6597	30.2072	30.0684	30.2563	31.1243	31.2511	31.2149	31.0982	31.2339	31.1258	31.2115	31.1984	31.2748	30.8755	30.8206	30.9445	30.0588	29.9786	30.1295	31.3012	31.5776	31.3876	31.2149	31.0353	31.0661	6	6	46.4	20.382	80.892	Q5M662;G6EPK6
28.6565	27.8937	27.8244	28.58	28.7264	28.7459	28.4644	28.9125	28.6947	28.2655	28.1258	28.0899	NaN	NaN	27.1404	29.4908	29.354	29.1367	28.1375	28.2677	28.0615	29.5156	29.3444	29.434	28.356	28.1174	28.295	26.9259	NaN	26.9354	27.8571	28.5781	28.1063	29.2705	28.8821	28.8148	2	2	38	5.6505	51.784	Q5M664;G6EPK7
32.6427	32.7743	32.3578	32.6941	32.7494	32.6558	32.5823	32.5915	32.6363	33.1398	33.2682	33.3898	32.5781	32.5659	32.6486	34.394	34.4165	33.9948	32.2656	32.1839	32.2157	33.842	33.6489	33.8632	32.863	32.9466	32.8138	32.4228	32.3884	32.4295	32.8451	32.7679	32.9182	33.0583	33.2572	33.0359	9	9	43.4	21.677	90.528	G6EPL9;Q5M6D2
35.3321	35.2527	35.4817	35.7709	35.6087	35.7146	35.4136	35.4865	35.5478	35.5609	35.3089	35.3746	35.1905	35.2078	35.2896	36.4343	36.5556	36.3062	34.9382	35.0131	35.0053	36.1231	36.0125	36.0686	35.0738	35.0157	35.0089	35.0563	34.966	34.8845	35.3518	35.4174	35.376	35.4632	35.4166	35.4583	55	2	84.5	64.796	323.31	G6EPM0
NaN	NaN	NaN	NaN	NaN	NaN	NaN	NaN	NaN	NaN	NaN	NaN	NaN	NaN	NaN	NaN	NaN	NaN	NaN	NaN	NaN	NaN	NaN	NaN	NaN	NaN	NaN	NaN	NaN	NaN	NaN	NaN	NaN	NaN	NaN	NaN	NaN	NaN	NaN	NaN	NaN	26;809127;809128;809129;809130;809131;809132;809133;809134;809135;809136;809137;809138;809139;809140;809141;809142;809143;809144;809145;809146;809147;809148;809149;809150;809151;809152;809153;809154;809155;809156;809157;809158;809159;809160;809161;809162;809163;809164;809165;809166;809167;809168;809169;809170;809171;809172;809173;809174;809175;809176;809177;809178;809179;809180;809181;809182;8091…
NaN	NaN	NaN	NaN	NaN	NaN	NaN	NaN	NaN	NaN	NaN	NaN	NaN	NaN	NaN	NaN	NaN	NaN	NaN	NaN	NaN	NaN	NaN	NaN	NaN	NaN	NaN	NaN	NaN	NaN	NaN	NaN	NaN	NaN	NaN	NaN	NaN	NaN	NaN	NaN	NaN	;628406;628407;628408;628409;628410;628411;628412;628413;628414;628415;628416;628417;628418;628419;628420;628421;628422;628423;628424;628425;628426;628427;628428;628429;628430;628431;628432;628433;628434;628435;628436;628437;628438;628439;628440;628441;628442;628443;628444;628445;628446;628447;628448;628449;628450;628451;628452;628453;628454;628455;628456;628457;628458;628459;628460;628461;628462…
NaN	NaN	NaN	NaN	NaN	NaN	NaN	NaN	NaN	NaN	NaN	NaN	NaN	NaN	NaN	NaN	NaN	NaN	NaN	NaN	NaN	NaN	NaN	NaN	NaN	NaN	NaN	NaN	NaN	NaN	NaN	NaN	NaN	NaN	NaN	NaN	NaN	NaN	NaN	NaN	NaN	32597;1232598;1232599;1232600;1232601;1232602;1232603;1232604;1232605;1232606;1232607;1232608;1232609;1232610;1372645;1372646;1372647
31.4621	31.3671	31.3238	31.3479	31.6656	31.5565	30.9399	30.964	30.9683	30.7007	30.6723	30.7656	30.0044	30.1219	30.1959	31.6903	31.94	31.6296	30.8063	30.7835	30.7567	31.5952	31.6731	31.6758	31.0173	30.6797	30.7972	30.3265	29.7322	29.9835	30.856	31.0776	30.8451	30.5511	30.7247	30.776	15	15	36.1	40.585	323.31	Q5M6D0;G6EPM1
29.3971	28.4313	28.9896	29.2633	29.2311	29.5903	28.9379	29.2335	29.076	29.7282	29.7229	29.7316	28.7884	28.7374	28.6066	29.514	28.9895	29.1755	28.8054	29.1361	28.8112	29.3103	29.3647	29.4018	29.1742	29.1019	29.1354	28.3589	28.173	28.7439	28.9957	29.3587	29.0125	29.308	29.3623	29.5821	12	12	34.9	43.882	91.081	G6EPM6;Q5M439
29.7094	29.8319	29.7551	29.5756	29.913	29.7621	29.1001	29.0673	29.1698	29.3143	29.4995	29.3025	28.7929	28.689	28.9292	29.2464	29.6639	29.5802	28.3501	28.3348	28.317	28.9977	29.1635	29.351	28.9321	28.8988	28.3741	28.556	28.6033	28.4791	29.0258	28.4223	28.2009	29.2791	29.3389	29.0436	9	9	35	37.213	205.65	Q5M437;G6EPM8
NaN	NaN	NaN	24.7659	NaN	24.0637	NaN	NaN	NaN	NaN	NaN	NaN	NaN	NaN	NaN	NaN	NaN	24.2061	23.985	NaN	24.0485	NaN	NaN	NaN	NaN	25.4946	NaN	NaN	NaN	NaN	NaN	25.4086	25.0656	NaN	24.9092	NaN	4	4	19	49.502	39.713	Q5M300;G6EPN3
25.0012	25.296	26.5392	26.5472	25.9933	24.9681	24.7074	27.074	23.8626	25.3315	26.6734	26.6309	26.7144	27.1763	26.8046	25.477	25.2364	25.4444	24.4748	24.6121	23.9491	23.6593	23.934	23.9629	23.6058	24.6946	25.5699	26.6362	NaN	25.7872	25.5246	25.6537	26.7659	24.2859	24.3621	24.9619	3	3	18.8	30.441	60.24	Q5M301;G6EPN4
32.8447	32.6098	32.5227	32.3548	32.7291	32.6335	32.7355	32.5227	32.3785	31.818	31.874	31.8727	31.6073	31.7781	31.7733	33.0899	32.991	32.8982	32.0512	32.4077	32.3149	32.7414	32.669	32.8442	32.7184	32.4725	32.3922	31.7727	31.5996	31.4991	32.2148	32.3427	32.3127	32.312	32.3415	32.4479	14	14	87.3	16.882	323.31	Q5M303;G6EPN7
26.4023	27.2988	26.014	25.8888	26.1699	26.2617	26.3322	26.4718	26.5527	26.9179	26.8504	26.7831	25.5286	25.3005	25.398	26.2568	26.1554	26.0432	26.4075	26.3981	26.1723	26.3945	26.5314	26.376	25.1444	26.2698	26.419	25.35	25.2766	NaN	25.0546	24.3427	NaN	27.1769	26.958	25.7112	3	2	21.3	20.331	6.5945	G6EPP2
29.5848	30.2782	29.6087	29.83	29.9754	29.7637	29.8392	30.0397	30.0056	30.1647	30.2126	29.9051	30.8308	30.706	30.5868	30.6655	30.7992	30.5187	31.8845	31.82	31.879	30.2105	30.2193	30.3471	29.9328	29.6984	29.9313	29.7747	29.7181	29.6986	30.3864	30.5701	30.5401	30.433	30.5001	30.5495	24	24	43.7	87.025	323.31	Q5M2Y4;G6EPP6
31.1374	31.1107	30.9188	31.0677	31.2033	31.3435	30.94	31.0211	30.9271	29.7312	29.4711	29.5979	28.5307	28.7023	28.5651	31.4244	31.2003	31.2549	30.3817	30.4341	30.419	30.6784	30.7755	30.771	30.6656	30.6545	30.7687	28.8199	28.7084	28.7725	30.3882	30.7312	30.585	30.682	30.7128	30.3948	10	10	83	18.318	253.93	Q5M2J7;G6EPQ5
28.5715	28.4471	28.1808	28.6813	28.3406	28.2886	28.622	28.7738	28.5471	28.02	28.0143	27.7298	26.6171	26.6047	26.5442	28.6474	28.7958	28.7029	28.5184	28.5174	28.8559	28.5546	28.8679	29.116	28.1843	28.0797	28.232	27.1375	26.9483	27.3088	28.3653	28.6037	28.1537	28.5012	28.8019	28.413	4	4	46.6	16.081	36.528	Q5M2J3;G6EPR2
29.0611	29.0773	28.543	29.3211	29.6559	29.584	29.3858	29.568	29.3766	28.9875	29.3815	29.268	27.9793	27.9148	27.7995	29.6958	29.709	29.5464	28.1118	27.9709	28.0059	30.5607	30.2196	29.9958	27.8953	27.599	27.6185	28.0264	27.7128	27.7917	28.9809	29.0133	28.8168	28.0373	27.9807	27.9728	3	3	47.8	7.4867	6.4199	Q5M354;G6EPS7
NaN	NaN	NaN	NaN	NaN	NaN	NaN	NaN	NaN	NaN	NaN	NaN	NaN	NaN	NaN	NaN	NaN	NaN	NaN	NaN	NaN	NaN	NaN	NaN	NaN	NaN	NaN	NaN	NaN	21.5178	NaN	NaN	NaN	NaN	NaN	NaN	1	1	28	79.532	89.645	G6EPS8
NaN	NaN	NaN	NaN	NaN	26.0616	NaN	NaN	NaN	NaN	NaN	NaN	NaN	NaN	NaN	NaN	NaN	NaN	NaN	NaN	NaN	NaN	NaN	NaN	NaN	NaN	NaN	NaN	NaN	NaN	NaN	NaN	NaN	NaN	NaN	NaN	1	1	44.1	15.663	6.4622	G6EPS9
NaN	NaN	NaN	NaN	NaN	NaN	NaN	NaN	NaN	NaN	NaN	NaN	NaN	NaN	NaN	NaN	NaN	NaN	NaN	NaN	NaN	NaN	NaN	NaN	NaN	NaN	NaN	NaN	NaN	NaN	26.737	NaN	NaN	NaN	NaN	NaN	2	2	22.2	17.277	4.9739	G6EPT7;Q5M346
26.4068	NaN	26.3029	NaN	26.5387	27.0108	NaN	26.9198	NaN	NaN	26.0072	26.1095	NaN	NaN	25.6751	27.3792	27.4735	NaN	NaN	26.3776	NaN	NaN	NaN	NaN	NaN	NaN	26.078	25.8086	25.7388	NaN	NaN	NaN	NaN	26.5408	26.4912	26.4786	3	3	18	24.915	30.052	G6EPU2;Q5M2N5
27.3204	26.5704	27.264	29.7572	30.1364	30.0912	27.0845	26.8404	26.3027	25.5445	26.7853	26.2875	29.9282	28.6853	29.4179	28.7642	29.0204	28.2436	26.0465	25.52	27.1651	28.1471	27.7505	27.6216	26.9597	26.7981	26.6479	NaN	27.1708	26.4904	31.5047	32.2315	31.6099	30.8273	28.2106	28.6907	4	4	60.5	9.1432	46.25	Q5M2N4;G6EPU3
NaN	NaN	NaN	NaN	NaN	NaN	NaN	NaN	NaN	NaN	NaN	NaN	NaN	NaN	NaN	NaN	NaN	NaN	NaN	NaN	NaN	NaN	NaN	NaN	NaN	NaN	NaN	NaN	NaN	NaN	NaN	NaN	NaN	23.4395	NaN	NaN	1	1	59.3	6.9528	1.9834	G6EPV0
36.0611	35.8539	35.9324	36.1086	36.2208	36.1118	35.8957	36.0281	35.7566	36.0037	35.835	35.8266	35.0407	35.2209	34.9539	36.165	36.1857	36.1673	36.2933	36.3759	36.3429	36.1301	36.1416	36.0804	35.7687	35.776	35.7448	34.9137	34.8101	34.8269	36.281	36.2529	36.1383	35.8797	35.787	35.9435	38	37	88.5	42.217	323.31	G6EPV7;Q8VVB6
NaN	NaN	NaN	NaN	NaN	NaN	NaN	NaN	NaN	NaN	NaN	NaN	NaN	NaN	NaN	NaN	NaN	NaN	NaN	NaN	NaN	NaN	NaN	NaN	NaN	NaN	NaN	NaN	NaN	NaN	NaN	NaN	NaN	NaN	NaN	NaN	NaN	NaN	NaN	NaN	NaN	;389587;389588;389589;389590;389591;389592;389593;389594;389595;389596;389597;389598;389599;389600;389601;389602;389603;389604;389605;389606;389607;389608;389609;389610;389611;389612;389613;389614;389615;389616;389617;389618;389619;389620;389621;389622;389623;389624;389625;389626;389627;389628;389629;389630;389631;389632;389633;389634;389635;389636;389637;389638;389639;389640;389641;389642;389643…
NaN	NaN	NaN	NaN	NaN	NaN	NaN	NaN	NaN	NaN	NaN	NaN	NaN	NaN	NaN	NaN	NaN	NaN	NaN	NaN	NaN	NaN	NaN	NaN	NaN	NaN	NaN	NaN	NaN	NaN	NaN	NaN	NaN	NaN	NaN	NaN	NaN	NaN	NaN	NaN	NaN	1995;401996;401997;401998;401999;402000;402001;402002;402003;402004;402005;402006;402007;402008;402009;402010;402011;402012;402013;402014;402015;402016;402017;402018;402019;402020;402021;402022;402023;402024;402025;402026;402027;402028;402029;402030;402031;402032;402033;402034;402035;402036;402037;402038;402039;402040;402041;402042;402043;402044;402045;402046;402047;402048;402049;402050;402051;40…
NaN	NaN	NaN	NaN	NaN	NaN	NaN	NaN	NaN	NaN	NaN	NaN	NaN	NaN	NaN	NaN	NaN	NaN	NaN	NaN	NaN	NaN	NaN	NaN	NaN	NaN	NaN	NaN	NaN	NaN	NaN	NaN	NaN	NaN	NaN	NaN	NaN	NaN	NaN	NaN	NaN	7185;417186;417187;417188;417189;417190;417191;417192;417193;417194;417195;417196;417197;417198;417199;417200;417201;417202;417203;417204;417205;417206;417207;417208;417209;417210;417211;417212;417213;417214;417215;417216;417217;417218;417219;417220;417221;417222;417223;417224;417225;417226;417227;417228;417229;417230;417231;417232;417233;417234;417235;417236;417237;417238;417239;417240;417241;41…
NaN	NaN	NaN	NaN	NaN	NaN	NaN	NaN	NaN	NaN	NaN	NaN	NaN	NaN	NaN	NaN	NaN	NaN	NaN	NaN	NaN	NaN	NaN	NaN	NaN	NaN	NaN	NaN	NaN	NaN	NaN	NaN	NaN	NaN	NaN	NaN	NaN	NaN	NaN	NaN	NaN	67;1373368;1373369;1373370;1373371;1373372;1373373;1373374;1373375;1373376;1373377;1373378;1373379;1373380;1373381;1373382;1373383;1373384;1373385;1373386;1373387;1373388;1373389;1373390;1373391;1373392;1373393;1373394;1373395;1373396;1373397;1373398;1373399;1373400;1373401;1373402;1373403;1373404;1373405;1373406;1373407;1373408;1373409;1373410;1373411;1373412;1373413;1373414;1373415;1373416;1373…
27.6743	NaN	26.889	NaN	NaN	NaN	26.6063	27.3683	28.2122	28.665	29.0652	28.9282	27.3814	25.6899	26.0919	NaN	27.5263	NaN	27.6817	27.5269	28.9799	27.5127	27.7273	28.0436	27.2408	26.7938	27.0084	28.1136	27.0669	27.9892	28.3367	28.9198	28.5034	27.3513	26.5084	NaN	2	2	47.7	5.1868	81.054	G6EPW2
30.7918	30.2922	30.7143	30.3335	30.4424	30.3909	30.2618	30.5201	30.1921	30.1609	30.153	30.1821	29.2236	29.2264	29.3858	31.1289	31.2967	31.1295	30.9595	31.0368	31.0687	29.3173	29.4037	29.3475	30.2483	30.1634	30.1284	29.3899	29.227	29.3929	29.9525	30.119	30.1409	31.1047	31.2036	31.0129	11	11	48.4	32.118	212.82	G6EPW8;Q5M5T6
27.1307	26.233	26.3348	27.0187	27.6867	27.2502	27.4233	27.268	27.2336	27.1907	26.4264	27.5985	25.8807	26.3054	25.9159	27.3432	27.4632	27.6841	28.1128	26.7577	26.6926	27.8586	27.8474	28.046	27.7722	27.5699	27.5029	27.2747	26.0806	25.9304	26.8516	26.3022	27.1804	27.1075	26.8347	26.9249	6	6	29.7	25.553	35.444	Q5M5T7;G6EPX0
22.733	NaN	21.2625	21.6285	21.5631	21.66	24.8549	24.6147	24.5596	23.105	NaN	23.2229	19.9251	20.1447	20.4183	22.2579	22.6487	22.6751	NaN	NaN	NaN	24.5569	24.7967	24.3793	23.497	22.974	22.431	21.3239	21.5393	21.5798	NaN	22.1887	NaN	23.1316	20.4819	21.22	4	4	15	27.956	28.49	Q5M5T8;G6EPX1
NaN	NaN	26.0324	NaN	NaN	NaN	25.3747	25.8747	25.5514	NaN	NaN	NaN	NaN	NaN	NaN	NaN	25.9149	NaN	25.6014	25.421	25.371	NaN	25.7947	NaN	25.6649	NaN	25.7463	NaN	NaN	NaN	NaN	NaN	NaN	NaN	NaN	25.7709	3	3	28.9	26.146	11.036	Q5M3Y8;G6EPX5
NaN	NaN	NaN	NaN	NaN	NaN	NaN	NaN	NaN	NaN	NaN	NaN	NaN	NaN	NaN	NaN	NaN	NaN	NaN	NaN	NaN	NaN	NaN	NaN	NaN	NaN	NaN	NaN	21.2763	NaN	NaN	NaN	NaN	NaN	NaN	NaN	2	2	3.8	36.631	2.4614	Q5M3Y7;G6EPX6
29.0492	31.6238	31.4494	30.8892	29.9144	31.0268	31.624	31.0638	31.6282	30.1177	30.5627	30.7307	29.2829	29.3908	29.4499	31.6121	31.5142	31.8397	31.0604	31.285	31.1524	31.2879	31.374	31.2846	30.5744	30.9196	30.6963	29.6365	29.2382	29.6547	30.7406	29.6233	31.0599	30.9732	31.1018	31.2141	12	12	62.8	18.705	186.62	Q5M3Y6;G6EPX7
26.9548	26.666	26.2543	27.2674	27.6833	26.6725	26.2071	26.6779	26.7282	26.8561	26.6266	26.6303	NaN	26.0483	25.794	27.2843	27.4927	27.5594	27.6211	27.7764	27.58	27.5785	27.4136	27.1062	27.0054	26.8399	27.4516	26.1669	26.606	26.2203	27.3104	26.9642	27.2051	27.1601	27.2778	26.4976	7	7	12.1	82.639	12.557	Q5M3Y5;G6EPX8
27.2727	27.1689	27.0882	26.8114	26.3826	27.3339	27.3829	26.7221	27.4713	27.6475	27.4868	27.6366	26.8021	26.6826	25.9947	27.5997	28.3879	27.8931	28.3507	28.2095	28.2065	28.2616	27.6485	28.1969	27.9976	27.9743	27.826	26.1	26.6143	26.1002	26.6802	27.378	26.4033	26.9909	26.7796	28.1259	8	8	37.2	34.042	27.316	Q5M3Y3;G6EPY0;Q5FKH3
NaN	NaN	NaN	NaN	NaN	NaN	NaN	NaN	NaN	NaN	NaN	NaN	NaN	NaN	NaN	NaN	NaN	NaN	NaN	NaN	NaN	NaN	NaN	NaN	NaN	NaN	NaN	NaN	NaN	NaN	NaN	NaN	NaN	NaN	NaN	NaN	1	1	42.2	20.01	26.063	G6EPY1
28.0533	27.8768	27.9507	28.1061	27.7484	27.9919	27.6033	26.8924	27.7636	28.0832	27.6697	28.2759	27.5095	27.4066	27.4017	28.5037	28.832	28.5882	28.2941	28.2179	28.2931	28.233	28.2793	28.5066	28.3572	28.1305	28.1288	27.4081	27.1131	27.1653	27.7847	27.9194	27.8875	28.5483	28.454	28.5666	8	8	43.1	25.416	75.566	Q5M558;G6EPZ6
29.521	29.0013	29.2293	28.9947	28.9602	28.6698	28.7383	29.3714	28.8267	28.4693	28.6456	28.4763	27.6621	28.4684	27.7108	28.897	28.9708	28.6585	28.3006	28.4453	28.3776	28.3729	28.4256	28.2862	28.0612	27.7542	27.9103	27.5869	27.8181	27.0344	27.3715	28.0531	27.3267	27.6546	27.6825	28.2754	12	12	40.8	39.085	274.72	G6EPZ8;Q5M556
29.4001	29.7838	29.3667	29.7455	30.0119	30.2721	30.3698	30.5635	30.3526	29.5488	29.661	29.7099	28.3663	28.5494	28.3784	30.4283	30.1509	30.3043	30.0347	29.754	29.9134	30.328	30.4086	30.2493	29.9646	29.8206	29.9023	28.6646	28.7999	28.7433	30.0477	30.025	29.3688	29.896	29.9732	29.4526	20	20	64.7	37.601	237.55	G6EQ00;Q5M555
25.2994	NaN	NaN	25.3509	26.6786	25.3519	27.7688	25.975	25.26	25.8328	25.9	NaN	NaN	NaN	NaN	24.4769	NaN	26.0094	26.3711	NaN	26.1304	25.6213	NaN	25.3313	NaN	NaN	NaN	NaN	NaN	NaN	NaN	NaN	NaN	NaN	NaN	NaN	3	3	10.1	41.16	6.2511	Q5M554;G6EQ01
31.4177	31.1779	31.3663	31.0286	31.2772	31.0538	31.312	31.3049	31.5196	31.8939	31.824	31.7942	31.0738	30.9333	31.0034	32.3238	32.3209	32.149	30.9408	31.2492	31.2708	32.1236	32.0893	32.1086	31.3096	31.1997	31.4496	30.9448	30.7391	30.7502	31.4515	31.5763	31.4808	31.0316	31.1314	31.1833	11	11	86.6	12.791	314.24	Q5M553;G6EQ02
28.2688	28.4797	27.3756	28.3917	28.4155	28.3341	27.6113	27.6687	27.3667	26.5545	28.8956	28.8228	NaN	NaN	NaN	NaN	29.2889	29.2133	28.3329	29.4416	29.3725	29.1731	29.2926	29.6655	28.3468	28.9188	28.5112	NaN	NaN	NaN	29.405	28.5781	NaN	28.6843	NaN	NaN	2	2	46	15.442	31.846	G6EQ04
NaN	NaN	NaN	NaN	25.8875	26.9208	26.2309	26.5027	26.3387	26.7595	27.2958	27.3078	26.8913	26.6622	26.6333	27.7022	NaN	NaN	27.6681	27.8826	NaN	28.0439	27.5966	NaN	26.4053	26.9825	NaN	25.2271	NaN	NaN	NaN	27.4505	NaN	27.3825	26.1405	27.6283	2	2	33.5	40.994	4.8848	G6EQ05
NaN	NaN	NaN	NaN	NaN	NaN	NaN	NaN	NaN	25.951	26.3286	25.626	NaN	NaN	NaN	NaN	NaN	NaN	25.6123	25.6351	25.4968	NaN	NaN	NaN	NaN	NaN	NaN	NaN	NaN	NaN	NaN	NaN	NaN	NaN	NaN	NaN	3	3	13.3	34.56	3.2056	Q5M5F8;G6EQ08
28.6227	28.4015	28.3971	28.612	28.5911	29.0767	28.1446	28.3125	27.9667	30.4458	30.3831	30.3796	30.8176	30.2565	30.1193	29.7182	30.0709	29.3448	30.4921	30.2795	30.1853	29.8006	29.6702	29.6651	30.1732	29.4025	29.8411	29.8633	29.3462	29.5087	30.5188	30.0547	30.1371	29.7078	29.8252	29.1579	6	6	21.5	40.028	29.271	Q5M5F7;G6EQ09
25.2982	24.8246	24.6415	24.6686	24.8142	24.7267	26.1944	25.9504	25.9072	27.1926	27.078	NaN	24.8046	NaN	NaN	25.59	24.2232	25.0301	24.0599	24.2516	24.0136	25.7923	25.6197	24.8054	NaN	25.0343	NaN	NaN	NaN	NaN	NaN	24.2628	NaN	23.9689	24.2287	25.5438	5	5	36	11.701	9.3754	Q5M594;G6EQ19
27.1923	NaN	26.055	26.2916	26.3681	26.7371	26.6126	26.6791	27.2408	27.9882	27.8106	27.7494	26.5803	26.2636	26.2654	27.2857	27.345	27.0772	26.8768	26.3344	NaN	26.9924	26.9085	27.0997	26.9009	26.5866	26.5427	27.0756	27.0818	27.5126	27.0435	26.6281	27.207	26.8324	26.9752	26.8284	8	2	21.9	47.172	41.839	G6EQ23
32.5332	32.2325	32.4088	32.5589	32.5301	32.551	32.2601	32.4484	32.3166	32.8235	32.6813	32.6548	31.8968	31.9254	31.8284	32.6626	32.7523	32.5156	32.5852	32.644	32.6686	32.5182	32.4027	32.4747	32.3483	32.0794	32.2268	31.5904	31.6399	31.4909	32.581	32.6308	32.5977	32.5117	32.6322	32.4628	59	54	68.2	133.26	323.31	Q5M2F5;G6EQ29
30.9504	31.3309	30.9828	30.7148	31.5576	31.507	31.3725	31.4663	31.3622	31.7609	31.8324	31.7699	30.7507	30.8382	30.7546	31.8093	31.8428	31.8689	30.8512	30.6876	30.5752	31.2686	31.3431	31.2681	30.3011	30.5779	30.5061	30.7131	30.6915	30.7353	30.8739	30.9114	30.8173	31.1456	31.195	31.1421	26	26	51.2	57.568	169.3	Q5M4E4;G6EQ43
32.9932	33.4877	32.7613	33.2265	33.3248	33.2332	33.0723	33.0909	33.0408	33.286	33.0636	33.1423	32.4623	32.3261	32.3545	33.6759	33.3164	33.3074	33.4876	33.5457	33.5542	33.1338	33.2543	33.1757	33.0501	33.0786	32.9193	32.1822	32.1329	32.2289	32.9898	33.2045	33.1194	33.1298	33.0572	32.8606	20	17	70.1	39.175	323.31	Q5M3W7;G6EQ51
25.9398	NaN	25.4659	26.0114	25.9771	NaN	26.2309	26.1932	26.2066	26.0674	26.2718	26.035	25.7034	26.6587	NaN	25.8312	26.5773	25.9414	26.5457	26.5795	26.5007	26.5387	26.7353	26.5433	26.4898	26.4905	26.698	25.8508	25.7234	25.8353	NaN	NaN	NaN	NaN	26.1988	26.2579	5	5	32	25.362	12.539	Q5M3W0;G6EQ58
28.2991	27.8577	28.1935	28.4962	27.9693	27.5574	27.7945	27.2179	27.007	27.314	27.1419	27.2971	NaN	27.4349	26.5946	27.2837	27.8087	29.09	25.8086	27.2852	26.7313	25.9681	26.7759	27.2538	26.5507	26.5083	26.2746	26.3509	26.5942	25.3176	27.1615	25.6269	26.0633	26.1823	26.0314	28.1387	3	3	42.9	13.078	51.111	Q5M3S9;G6EQ62
NaN	NaN	NaN	NaN	NaN	NaN	NaN	NaN	NaN	NaN	27.8868	NaN	NaN	NaN	NaN	NaN	NaN	NaN	NaN	NaN	NaN	NaN	NaN	NaN	NaN	NaN	NaN	NaN	NaN	NaN	NaN	NaN	NaN	NaN	NaN	NaN	1	1	55.5	87.168	3.7786	G6EQ64
30.1552	30.7431	30.723	30.9667	30.6978	31.1237	30.9773	30.6914	30.6542	31.2552	31.2147	31.1979	30.3365	30.3225	30.3067	31.2378	31.3747	31.7826	31.4711	31.5761	31.4557	31.5568	31.2642	31.3987	31.009	30.7958	31.1205	30.0651	30.3572	30.2507	30.6962	31.2074	30.9482	30.9612	30.9268	30.9201	16	16	45.8	39.17	207.62	Q5M3S5;G6EQ66
27.0187	27.2859	26.2577	27.9916	26.2294	27.4041	27.2203	27.7566	27.1881	26.2678	26.1822	27.9176	24.3574	25.6946	26.6197	27.8683	27.1857	27.8272	25.5596	25.6745	25.7337	26.6806	26.4552	26.9925	26.9418	26.7437	27.2641	25.6167	26.6697	26.5308	27.1347	NaN	26.5042	26.5747	25.9101	26.7567	9	9	12.6	115.01	37.373	G6EQ68;Q5M3S4
29.4277	29.3679	29.2915	28.9855	28.9809	29.2478	28.9112	29.4237	29.1046	28.8218	28.9217	29.101	28.6633	28.824	28.7553	29.0692	29.0481	29.0032	29.2783	29.0049	29.4903	29.2931	29.163	29.3826	28.9017	28.6919	28.7662	28.2688	28.241	28.507	29.0378	28.5566	29.0687	28.8395	29.0193	28.8466	5	5	48.7	13.416	201.74	Q5M5V4;G6EQ77
26.341	25.3469	27.0993	26.4065	27.1892	26.6012	26.2214	26.5745	26.2158	27.4816	27.6724	27.4654	25.9859	24.9273	25.949	25.8712	26.0192	25.3051	26.7955	25.8774	26.2778	26.3926	26.2007	26.3442	26.1223	26.613	26.6678	24.8686	24.3351	25.2996	25.7341	25.6723	23.964	25.5434	26.9092	26.3051	4	4	52	11.305	10.351	G6EQ80;Q5M5V7
NaN	NaN	NaN	26.0426	NaN	NaN	24.809	NaN	24.8943	NaN	NaN	22.6994	NaN	NaN	NaN	NaN	26.1245	NaN	25.4112	NaN	25.4288	NaN	24.512	23.4326	25.6862	25.9532	NaN	NaN	23.0253	NaN	25.7027	26.3384	25.1067	NaN	25.9904	NaN	1	1	55.4	43.607	12.89	G6EQ81
32.3152	31.8086	31.8518	32.299	32.6348	32.5325	32.0001	32.1807	32.0023	31.6202	31.5912	31.7375	30.8409	30.716	30.7529	32.776	32.853	32.5731	31.8975	31.9086	31.8914	32.4999	32.6034	32.61	31.9937	31.7455	31.8488	30.5038	30.3489	30.4709	32.0819	32.2124	32.341	32.2148	32.2085	32.0529	18	1	66	27.407	155.53	G6EQ85
NaN	NaN	NaN	NaN	NaN	NaN	NaN	NaN	NaN	NaN	NaN	NaN	NaN	NaN	NaN	NaN	NaN	NaN	NaN	NaN	NaN	NaN	NaN	NaN	NaN	NaN	NaN	NaN	NaN	NaN	NaN	20.8463	NaN	NaN	NaN	NaN	1	1	8	27.636	2.6319	Q5M622;G6EQ87
NaN	NaN	NaN	NaN	NaN	NaN	NaN	NaN	NaN	NaN	NaN	NaN	NaN	NaN	NaN	NaN	NaN	NaN	NaN	NaN	NaN	NaN	NaN	NaN	NaN	NaN	NaN	NaN	NaN	NaN	NaN	NaN	NaN	NaN	NaN	NaN	1	1	4.7	28.741	2.646	Q5M623;G6EQ88
26.8708	27.3023	26.8018	26.7902	27.0871	26.5792	26.4218	26.3344	26.0438	26.3411	26.1511	26.1459	26.891	28.1257	26.5247	27.2872	27.4356	27.7831	26.7666	26.2925	25.7431	27.0532	26.9527	26.9964	26.6999	25.9522	26.5745	26.4958	27.9344	25.5992	NaN	25.5943	NaN	27.119	27.2005	26.9527	7	7	24.9	46.848	33.305	Q5M630;G6EQ96
32.6271	33.5005	33.5543	33.5402	32.5681	33.3909	33.9227	32.8297	34.0385	33.5259	33.3692	33.4779	32.3372	32.0363	32.3797	34.4996	33.9532	33.7811	33.5981	33.7447	33.8797	34.0573	34.2423	34.1443	33.6166	33.6243	33.4587	32.6125	32.2255	32.6595	32.8807	30.7641	32.7042	32.5822	33.9841	33.6141	3	0	81.2	56.783	182.26	G6EQA3
NaN	NaN	NaN	NaN	NaN	NaN	NaN	NaN	NaN	NaN	NaN	NaN	NaN	NaN	NaN	NaN	NaN	NaN	NaN	NaN	NaN	NaN	NaN	NaN	NaN	NaN	NaN	NaN	NaN	NaN	NaN	NaN	NaN	NaN	NaN	NaN	NaN	NaN	NaN	NaN	NaN	336302;336303;336304;336305;336306;336307;336308;336309;336310;336311;336312;336313;336314;336315;336316;336317;336318;336319;336320;336321;336322;336323;336324;336325;336326;336327;336328;336329;336330;336331;336332;336333;336334;336335;336336;336337;336338;336339;336340;336341;336342;336343;336344;336345;336346;336347;336348;336349;336350;336351;336352;336353;336354;336355;336356;336357;336358;…
NaN	NaN	NaN	NaN	NaN	NaN	NaN	NaN	NaN	NaN	NaN	NaN	NaN	NaN	NaN	NaN	NaN	NaN	NaN	NaN	NaN	NaN	NaN	NaN	NaN	NaN	NaN	NaN	NaN	NaN	NaN	NaN	NaN	NaN	NaN	NaN	NaN	NaN	NaN	NaN	NaN	369575;369576;369577;369578;369579;369580;369581;369582;369583;369584;369585;369586;369587;369588;369589;369590;369591;369592;369593;369594;369595;369596;369597;369598;369599;369600;369601;369602;369603;369604;369605;369606;369607;369608;369609;369610;369611;369612;369613;369614;369615;369616;369617;369618;369619;369620;369621;369622;369623;369624;369625;369626;369627;369628;369629;369630;369631;…
NaN	NaN	NaN	NaN	NaN	NaN	NaN	NaN	NaN	NaN	NaN	NaN	NaN	NaN	NaN	NaN	NaN	NaN	NaN	NaN	NaN	NaN	NaN	NaN	NaN	NaN	NaN	NaN	NaN	NaN	NaN	NaN	NaN	NaN	NaN	NaN	NaN	NaN	NaN	NaN	NaN	499251;499252;499253;499254;499255;499256;499257;499258;499259;499260;499261;499262;499263;499264;499265;499266;499267;499268;499269;499270;499271;499272;499273;499274;499275;499276;499277;499278;499279;499280;499281;499282;499283;499284;499285;499286;499287;499288;499289;499290;499291;499292;499293;499294;499295;499296;499297;499298;499299;499300;499301;499302;499303;499304;499305;499306;499307;…
NaN	NaN	NaN	NaN	NaN	NaN	NaN	NaN	NaN	NaN	NaN	NaN	NaN	NaN	NaN	NaN	NaN	NaN	NaN	NaN	NaN	NaN	NaN	NaN	NaN	NaN	NaN	NaN	NaN	NaN	NaN	NaN	NaN	NaN	NaN	NaN	NaN	NaN	NaN	NaN	NaN	938870;938871;938872;938873;938874;938875;938876;938877;938878;938879;938880;938881;938882;938883;938884;938885;938886;938887;938888;938889;938890;938891;938892;938893;938894;938895;938896;938897;938898;938899;938900;938901;938902;938903;938904;938905;938906;938907;938908;938909;938910;938911;938912;938913;938914;938915;938916;938917;938918;938919;938920;938921;938922;949392;949393;949394;949395;…
NaN	NaN	NaN	NaN	NaN	NaN	NaN	NaN	NaN	NaN	NaN	NaN	NaN	NaN	NaN	NaN	NaN	NaN	NaN	NaN	NaN	NaN	NaN	NaN	NaN	NaN	NaN	NaN	NaN	NaN	NaN	NaN	NaN	NaN	NaN	NaN	NaN	NaN	NaN	NaN	NaN	78;209579;209580;209581;209582;209583;209584;209585;209586;209587;209588;209589;209590;209591;209592;209593;209594;209595;209596;209597;209598;209599;209600;209601;209602;209603;209604;209605;209606;209607;209608;209609;209610;209611;209612;209613;209614;209615;209616;209617;209618;209619;209620;209621;209622;209623;209624;209625;209626;209627;209628;209629;209630;209631;209632;209633;209634;2096…
NaN	NaN	NaN	NaN	NaN	NaN	NaN	NaN	NaN	NaN	NaN	NaN	NaN	NaN	NaN	NaN	NaN	NaN	NaN	NaN	NaN	NaN	NaN	NaN	NaN	NaN	NaN	NaN	NaN	NaN	NaN	NaN	NaN	NaN	NaN	NaN	NaN	NaN	NaN	NaN	NaN	54;361655;361656;361657;361658;361659;361660;361661;361662;361663;361664;361665;361666;361667;361668;361669;361670;361671;361672;361673;361674;361675;361676;361677;361678;361679;361680;361681;361682;361683;361684;361685;361686;361687;361688;361689;361690;361691;361692;361693;361694;361695;361696;361697;361698;361699;361700;361701;361702;361703;361704;361705;361706;361707;361708;361709;361710;3617…
NaN	NaN	NaN	NaN	NaN	NaN	NaN	NaN	NaN	NaN	NaN	NaN	NaN	NaN	NaN	NaN	NaN	NaN	NaN	NaN	NaN	NaN	NaN	NaN	NaN	NaN	NaN	NaN	NaN	NaN	NaN	NaN	NaN	NaN	NaN	NaN	NaN	NaN	NaN	NaN	NaN	08;464209;464210;464211;464212;464213;464214;464215;464216;464217;464218;464219;464220;464221;464222;464223;464224;464225;464226;464227;464228;464229;464230;464231;464232;464233;464234;464235;464236;464237;464238;464239;464240;464241;464242;464243;464244;464245;464246;464247;464248;464249;464250;464251;464252;464253;464254;464255;464256;464257;464258;464259;464260;464261;464262;464263;464264;4642…
NaN	NaN	NaN	NaN	NaN	NaN	NaN	NaN	NaN	NaN	NaN	NaN	NaN	NaN	NaN	NaN	NaN	NaN	NaN	NaN	NaN	NaN	NaN	NaN	NaN	NaN	NaN	NaN	NaN	NaN	NaN	NaN	NaN	NaN	NaN	NaN	NaN	NaN	NaN	NaN	NaN	77;688078;688079;688080;688081;688082;688083;688084;688085;688086;688087;688088;688089;688090;688091;688092;688093;688094;688095;688096;688097;688098;688099;688100;688101;688102;688103;688104;688105;688106;688107;688108;688109;688110;688111;688112;688113;688114;688115;688116;688117;688118;688119;688120;688121;688122;688123;688124;688125;688126;688127;688128;688129;688130;688131;688132;688133;6881…
NaN	NaN	NaN	NaN	NaN	NaN	NaN	NaN	NaN	NaN	NaN	NaN	NaN	NaN	NaN	NaN	NaN	NaN	NaN	NaN	NaN	NaN	NaN	NaN	NaN	NaN	NaN	NaN	NaN	NaN	NaN	NaN	NaN	NaN	NaN	NaN	NaN	NaN	NaN	NaN	NaN	98;964699;964700;964701;964702;964703;964704;964705;964706;964707;983586;983587;983588;983589;983590;983591;983592;983593;983594;983595;983596;983597;983598;983599;983600;983601;983602;983603;983604;983605;989577;989578;989579;989580;989581;989582;989583;989584;989585;989586;989587;989588;989589;989590;989591;989592;989593;989594;989595;989596;989597;989598;989599;989600;989601;989602;989603;9896…
27.5009	26.9578	27.2054	27.6326	28.1752	27.8996	27.6237	27.7145	27.393	28.0595	27.7761	27.8002	27.3722	27.316	27.7806	28.5532	28.4331	28.3987	28.66	28.6188	28.4717	28.6096	28.7439	28.3814	27.6806	27.6621	27.7303	27.1522	26.8641	27.3139	27.4942	27.9441	27.4176	25.7914	27.5904	26.9787	4	4	32.3	11.777	96.155	G6EQA7;Q5M327
27.9733	29.3638	29.0827	29.5323	29.777	29.687	28.1042	27.4464	27.9605	27.002	28.4416	28.3387	28.6111	28.5066	29.7954	27.5253	27.7524	28.8452	27.3974	27.1526	27.5887	26.9055	26.712	26.6579	27.0834	27.5051	27.4449	27.4713	28.3156	27.6428	30.4019	30.2223	30.4356	29.7223	28.5599	29.3254	3	3	31.7	15.2	120.72	Q5M328;G6EQA8
NaN	NaN	NaN	NaN	NaN	NaN	NaN	NaN	NaN	24.7041	NaN	25.5833	NaN	26.5719	NaN	NaN	NaN	25.7513	NaN	NaN	NaN	NaN	NaN	NaN	NaN	NaN	NaN	NaN	NaN	NaN	NaN	NaN	NaN	25.0524	NaN	NaN	3	3	21	26.83	14.985	Q5M329;G6EQA9
NaN	NaN	NaN	NaN	NaN	NaN	NaN	NaN	NaN	NaN	26.8769	26.5125	NaN	NaN	NaN	NaN	NaN	NaN	NaN	NaN	25.8576	NaN	NaN	NaN	NaN	NaN	NaN	NaN	25.4781	NaN	NaN	NaN	NaN	NaN	NaN	NaN	4	4	17.6	30.242	6.665	G6EQB1;Q5M331
26.373	NaN	25.8007	26.8369	26.7607	26.5047	26.969	26.4775	27.1788	27.8852	27.8779	27.801	26.0293	25.4915	25.917	26.7544	27.0172	26.1955	27.4319	26.8778	27.3713	26.0993	27.1692	26.4832	26.6687	26.8113	26.115	25.6325	25.4616	25.3578	NaN	NaN	25.4654	25.8999	25.8206	25.9099	4	4	24.4	24.576	13.039	Q5M332;G6EQB2
NaN	26.6779	26.2936	26.9716	26.8102	26.7375	27.3122	26.9871	26.9964	26.623	26.3076	NaN	NaN	26.9092	25.1255	26.4817	26.6508	26.5756	26.8519	26.6539	26.3761	26.5394	26.7745	26.8147	26.0327	26.3071	24.8347	NaN	NaN	NaN	NaN	NaN	NaN	NaN	NaN	NaN	5	5	31.4	17.13	36.015	G6EQC1;Q5M4T7
NaN	NaN	NaN	NaN	NaN	NaN	NaN	NaN	NaN	NaN	25.8015	NaN	NaN	NaN	NaN	NaN	NaN	NaN	NaN	NaN	NaN	NaN	NaN	NaN	NaN	NaN	NaN	NaN	NaN	NaN	NaN	NaN	NaN	NaN	NaN	NaN	3	3	13.1	35.759	2.5181	Q5M4T8;G6EQC2
NaN	NaN	NaN	NaN	NaN	NaN	NaN	NaN	26.6334	26.2009	NaN	26.5298	NaN	NaN	24.8374	25.1975	NaN	NaN	25.4113	25.1495	25.2587	27.0684	27.0335	26.9066	NaN	25.825	NaN	26.0607	26.2095	NaN	NaN	25.9058	NaN	NaN	NaN	NaN	2	2	15.4	8.4206	4.8452	G6EQC3;Q5M4T9
NaN	NaN	NaN	NaN	NaN	NaN	NaN	NaN	NaN	28.6972	NaN	NaN	NaN	NaN	NaN	NaN	NaN	NaN	NaN	29.8882	NaN	NaN	NaN	NaN	NaN	NaN	NaN	NaN	NaN	NaN	NaN	NaN	NaN	NaN	NaN	NaN	3	3	5.8	95.414	4.5037	G6EQC4
NaN	NaN	NaN	NaN	NaN	NaN	NaN	NaN	23.6292	NaN	NaN	NaN	NaN	NaN	NaN	NaN	NaN	NaN	NaN	NaN	NaN	NaN	NaN	NaN	NaN	NaN	NaN	NaN	NaN	NaN	NaN	NaN	NaN	NaN	NaN	NaN	1	1	5	33.818	8.2195	G6EQC6
28.7069	28.7834	28.418	28.5082	28.8881	28.6229	28.5134	28.7784	28.7547	28.9424	29.0431	28.9858	28.1632	28.1337	27.7601	29.503	29.1409	29.0895	28.9834	28.5531	28.9814	29.2128	29.3267	29.1655	28.6529	28.6236	28.7235	28.1191	28.1924	27.7998	28.4048	28.3301	28.0679	29.1348	29.0104	28.3323	14	2	35.7	55.648	239.85	G6EQC8
31.1071	31.1803	31.1174	31.3565	31.4958	31.4385	31.5409	31.4903	31.4225	31.2495	31.4039	31.3231	31.0914	30.7935	30.8315	31.7388	31.4867	31.7473	31.891	31.8547	31.8154	31.554	31.5341	31.6103	30.7804	31.1011	31.157	30.7204	30.6792	31.0167	30.7721	30.8382	31.1444	31.0018	30.9475	31.0392	17	17	55.5	28.256	145.39	G6EQD5;Q5M697;F9UNK8
30.9721	31.2827	31.2545	30.8018	31.4768	30.9012	31.1396	30.9857	30.9654	30.7978	30.9591	30.8948	30.3526	30.0752	30.4856	31.1943	30.926	31.2307	31.0258	31.2308	31.0276	31.2101	31.2678	31.2085	30.372	30.5597	30.7129	29.9348	29.9697	29.9018	30.4952	30.359	30.4517	30.4963	30.3837	30.5123	16	16	46.2	45.894	323.31	Q5M696;G6EQD6
NaN	NaN	NaN	NaN	NaN	NaN	NaN	NaN	NaN	NaN	NaN	NaN	NaN	NaN	NaN	NaN	NaN	NaN	26.2679	26.0242	25.8597	NaN	NaN	NaN	NaN	NaN	NaN	NaN	NaN	NaN	NaN	NaN	NaN	NaN	NaN	NaN	2	2	30.6	15.558	10.503	G6EQD8;Q5M694
31.078	30.4869	31.1451	31.0525	31.3467	31.2813	31.11	31.159	31.1052	31.0089	30.9644	31.0089	30.432	30.3104	30.4253	31.6127	31.6418	31.697	31.5625	31.5729	31.4755	31.3956	31.4315	31.4732	30.8425	30.7821	30.948	30.2604	30.2916	30.2797	30.6038	30.7378	30.6108	30.8004	31.0277	30.9668	23	21	61.7	53.094	323.31	G6EQD9;Q5M693;Q1G8Q7
NaN	NaN	NaN	NaN	NaN	25.2029	NaN	NaN	NaN	NaN	NaN	NaN	NaN	NaN	NaN	NaN	NaN	NaN	NaN	NaN	NaN	NaN	NaN	NaN	NaN	NaN	NaN	NaN	NaN	NaN	NaN	NaN	NaN	NaN	NaN	NaN	2	2	23.4	66.456	4.2844	G6EQF5
NaN	NaN	NaN	NaN	NaN	NaN	NaN	NaN	NaN	26.5032	26.0589	26.7325	NaN	NaN	25.7435	26.1578	NaN	NaN	NaN	NaN	NaN	NaN	NaN	25.7076	NaN	NaN	NaN	NaN	NaN	NaN	NaN	26.1003	25.8048	NaN	NaN	25.7299	2	2	13.6	26.727	4.3288	G6EQG7;Q5M3K2
27.9189	NaN	27.3301	28.9931	29.1695	28.538	NaN	28.2058	NaN	NaN	NaN	NaN	NaN	26.7627	NaN	NaN	29.2334	28.9904	NaN	NaN	29.1719	29.6385	28.7681	NaN	NaN	28.7293	NaN	NaN	NaN	NaN	27.3032	27.266	NaN	NaN	NaN	NaN	2	2	44.7	19.971	21.088	G6EQG9
27.8181	27.3116	27.1828	27.7614	27.4379	27.2899	26.7434	27.2742	26.5972	26.4833	26.8077	26.6752	26.4485	25.5916	26.6819	27.4428	27.5805	27.1716	27.4136	27.4172	27.3709	27.5393	27.4547	27.7029	27.1297	26.982	27.0688	26.0047	25.9088	26.3591	27.798	27.5519	27.8097	27.4656	27.2657	27.5128	8	7	30.5	39.471	65.031	Q5M2S7;G6EQH5
32.082	32.1353	31.7038	32.4133	32.2779	32.1729	31.954	32.1326	32.0708	31.2124	31.3305	31.4777	30.6182	30.4506	30.5277	32.6597	32.4857	32.636	32.3107	32.1086	32.2021	32.3021	32.2772	32.2788	32.0942	31.9378	32.0942	30.2557	30.1806	30.441	32.2713	32.5115	32.4888	32.5854	32.5246	32.386	17	17	69.4	38.672	323.31	G6EQH7;Q5M2S5
32.6906	32.9974	32.6453	32.5402	32.9119	32.621	32.6917	32.5515	32.7477	32.5977	32.5598	32.4829	31.5239	31.5782	31.6338	33.3354	33.2399	33.3225	33.2104	33.3243	33.4134	33.4668	33.3934	33.315	32.7731	32.9987	33.0957	31.7043	31.5966	31.6852	32.67	32.6382	32.8913	32.405	32.5717	32.5867	20	18	64.7	38.634	323.31	G6EQH8;Q5M2S4
27.2464	26.5925	26.907	27.5159	27.3163	27.2584	26.832	27.5046	27.4771	28.1758	28.0194	28.2375	26.9705	26.9488	26.7861	27.4184	27.3986	27.9483	28.2339	28.4451	28.1648	NaN	27.7795	27.9067	27.4257	27.2918	27.1785	26.7977	26.8882	26.6364	24.9764	25.3632	24.9598	26.6656	26.3869	26.0836	4	4	14.1	32.3	21.203	Q5M2S0;G6EQI2
28.4645	28.8924	27.8477	28.2807	28.1628	28.1771	27.1896	24.5359	27.3444	28.0248	28.3632	27.9757	25.3996	27.759	25.7119	29.3179	28.6091	28.6256	28.8604	28.3391	28.6943	NaN	27.8294	26.99	27.9794	26.9851	NaN	27.0604	NaN	NaN	NaN	26.0804	26.4313	28.6645	28.4842	28.5204	3	3	10	29.583	31.607	G6EQI5;Q5M637
30.9049	31.4035	30.9447	31.5144	31.2358	31.5575	31.2437	31.2015	31.1884	31.869	31.7597	31.6893	30.7953	30.8721	30.4826	32.0521	32.2171	32.0316	32.2046	32.5719	32.4898	32.3804	32.434	32.3389	31.7224	31.618	31.4159	30.6281	30.2744	30.6791	32.3558	32.4874	32.3939	31.6533	31.5084	31.3084	13	13	68.8	17.457	149.79	Q5M638;G6EQI7
NaN	NaN	NaN	NaN	NaN	NaN	NaN	NaN	NaN	NaN	NaN	NaN	NaN	NaN	NaN	NaN	NaN	NaN	NaN	NaN	NaN	NaN	NaN	NaN	NaN	NaN	NaN	NaN	NaN	NaN	NaN	NaN	NaN	NaN	NaN	25.2876	1	1	9	15.11	2.1136	G6EQJ1
29.8358	29.3981	29.669	29.999	30.3126	29.928	29.8621	29.7698	30.027	30.1947	29.9392	30.2744	29.4141	29.5805	29.5699	30.0042	30.184	30.1523	29.7782	29.8577	30.007	29.8709	29.848	29.8212	29.6978	29.4571	29.9043	29.2561	29.3378	29.3139	29.9204	29.8484	29.8215	29.8981	29.7264	29.9397	15	15	45.2	49.617	323.31	G6EQJ4;Q5M641
NaN	NaN	NaN	NaN	NaN	NaN	NaN	NaN	NaN	NaN	NaN	NaN	NaN	NaN	NaN	NaN	NaN	NaN	NaN	NaN	NaN	NaN	NaN	NaN	NaN	NaN	NaN	NaN	NaN	NaN	NaN	NaN	NaN	NaN	NaN	21.7608	1	1	5.9	27.655	3.3452	Q5M642;G6EQJ5
NaN	NaN	NaN	NaN	NaN	NaN	NaN	NaN	NaN	NaN	NaN	NaN	NaN	NaN	NaN	NaN	NaN	NaN	NaN	NaN	NaN	NaN	NaN	NaN	NaN	NaN	NaN	NaN	NaN	NaN	NaN	NaN	NaN	NaN	NaN	NaN	2	2	2.6	118.03	4.4469	G6EQJ6;Q5M643
29.3611	29.9008	29.8331	29.4376	29.6803	29.9484	29.7633	29.8372	29.6836	28.5353	28.5864	28.587	27.6188	27.7486	27.8072	30.0982	30.1441	29.9679	28.9151	29.3349	29.222	30.0229	29.9098	29.9562	29.3681	29.1845	29.5029	28.5555	28.285	28.728	29.3122	29.2551	29.3298	29.9977	29.961	29.6704	10	10	19	66.073	181.88	G6EQJ7;Q5M644
NaN	NaN	NaN	NaN	NaN	NaN	NaN	NaN	NaN	NaN	NaN	NaN	NaN	NaN	NaN	NaN	NaN	NaN	NaN	NaN	NaN	NaN	NaN	NaN	NaN	NaN	NaN	NaN	NaN	NaN	NaN	NaN	NaN	NaN	NaN	20.385	1	1	11.9	25.962	3.3892	G6EQJ9
NaN	25.659	25.9325	26.0904	NaN	26.129	26.9385	26.6753	27.8091	NaN	NaN	NaN	NaN	23.9595	23.6868	26.0846	26.3227	25.5699	26.8075	26.4924	26.5713	26.8514	26.9206	26.8527	27.3271	27.6623	27.617	NaN	NaN	NaN	NaN	NaN	NaN	26.9998	NaN	27.0653	4	4	18.2	30.941	11.207	Q5M244;G6EQK6
NaN	NaN	NaN	NaN	NaN	NaN	NaN	NaN	NaN	NaN	NaN	NaN	NaN	NaN	NaN	NaN	NaN	NaN	NaN	NaN	NaN	NaN	NaN	NaN	NaN	NaN	NaN	NaN	NaN	NaN	NaN	NaN	NaN	NaN	22.6737	NaN	1	1	10	19.868	1.7245	Q5M242;G6EQK8
NaN	NaN	NaN	NaN	NaN	NaN	NaN	NaN	NaN	NaN	NaN	NaN	NaN	NaN	NaN	NaN	NaN	22.0357	NaN	NaN	NaN	NaN	NaN	NaN	NaN	NaN	NaN	NaN	NaN	NaN	NaN	NaN	NaN	NaN	NaN	NaN	1	1	6.3	32.118	2.5461	Q5M241;G6EQK9
26.2031	26.2736	26.5264	26.6915	26.3989	26.4295	26.2377	26.7236	26.3447	26.2886	25.8045	NaN	25.5141	25.5915	25.2733	27.4849	28.104	28.0271	27.8346	26.6312	26.9349	26.8497	27.42	27.9831	27.0466	26.5048	26.3398	25.0963	25.3425	25.1703	26.8565	27.4464	27.3803	26.8838	26.062	NaN	6	6	20.5	49.455	14.796	Q5M240;G6EQL0
NaN	NaN	NaN	NaN	NaN	NaN	NaN	NaN	NaN	NaN	NaN	NaN	NaN	NaN	NaN	NaN	21.2283	NaN	NaN	NaN	NaN	NaN	NaN	NaN	NaN	NaN	NaN	NaN	NaN	NaN	NaN	NaN	NaN	NaN	NaN	NaN	2	2	8.5	42.185	1.8367	Q5M237;G6EQL3
29.5751	30.5967	29.9427	28.9697	28.7718	28.4073	29.3273	29.0675	29.5123	30.1044	29.9334	29.7805	29.8138	29.8965	29.8599	29.1323	28.7461	30.1255	30.3138	30.3083	30.2152	29.1017	29.0455	29.0525	29.1268	29.9739	29.9962	29.115	29.8849	29.1482	28.2584	28.4888	28.4756	28.9549	28.7761	29.6979	4	4	85	45.087	76.595	G6EQL5
33.0533	33.2873	32.6936	33.2295	33.6239	33.576	33.3875	33.4188	33.2994	34.1455	33.9163	34.0261	33.0176	32.8313	32.9383	33.9604	33.8158	33.775	34.33	34.5349	34.4521	34.2077	34.2346	34.3972	33.879	33.5856	33.7177	32.7461	32.7642	32.6474	34.0647	34.3199	34.1209	33.4198	33.9193	33.5593	7	7	52.3	14.239	226.22	Q5M6E6;G6EQL7
24.749	25.9194	25.2785	25.5267	24.314	23.667	24.0293	23.2308	22.9827	22.8936	22.7264	23.0414	22.9991	24.0088	23.8909	22.2881	22.5702	22.3733	NaN	NaN	21.6325	22.2695	22.8664	22.8929	23.2981	22.6969	22.0437	22.1911	22.5031	21.624	NaN	NaN	NaN	24.7631	23.527	23.2532	2	2	25.6	43.167	17.443	Q5M4R1;G6EQN8;Q5FK40
NaN	NaN	NaN	NaN	NaN	NaN	NaN	NaN	NaN	NaN	NaN	NaN	NaN	NaN	NaN	NaN	NaN	NaN	NaN	NaN	NaN	NaN	NaN	NaN	NaN	NaN	NaN	NaN	NaN	NaN	NaN	NaN	NaN	NaN	NaN	22.2391	1	1	1.7	80.807	1.7934	G6EQP6
25.6553	NaN	27.076	27.0163	27.2024	26.1348	25.1897	NaN	NaN	26.4455	25.4965	25.1139	NaN	NaN	NaN	26.5274	25.7853	26.366	26.5089	26.4821	26.1205	25.6134	25.8236	25.0636	26.4138	25.6589	NaN	NaN	NaN	NaN	26.4451	26.5764	26.6775	26.8018	NaN	27.2075	5	5	30.4	24.063	21.529	Q5M2P1;G6EQP7
27.3882	28.7281	29.1552	30.0475	28.0429	28.6434	27.6926	28.2142	27.9644	26.693	28.5346	28.2345	28.2873	28.2319	28.1445	28.3427	28.3815	29.2866	28.2805	27.3594	27.2146	28.3061	28.7379	28.6527	27.5752	27.8547	28.1549	27.1765	26.6022	27.5992	28.8646	28.5404	30.4678	28.5942	28.8137	29.1467	4	4	52.4	12.343	280.6	Q5M2P3;G6EQQ0
28.2614	28.9039	27.1021	26.7753	28.0695	26.7636	27.0387	26.4997	27.629	27.759	28.0375	27.6059	27.7033	28.8254	27.2395	27.3179	26.5819	27.6181	27.4949	26.8266	27.2108	27.4515	28.0044	27.1906	27.7419	27.2835	27.1708	26.3877	27.9657	26.0457	26.6728	27.5436	26.2122	28.2264	26.577	28.2149	14	14	25.3	88.076	137.99	Q5M2P5;G6EQQ2
NaN	NaN	NaN	NaN	NaN	NaN	NaN	NaN	NaN	NaN	NaN	NaN	NaN	NaN	NaN	NaN	NaN	NaN	NaN	NaN	NaN	NaN	NaN	NaN	NaN	NaN	NaN	NaN	NaN	NaN	NaN	NaN	NaN	NaN	NaN	24.7968	1	1	32.2	50.219	1.9941	G6EQQ9
NaN	NaN	NaN	NaN	NaN	NaN	NaN	NaN	NaN	NaN	NaN	NaN	NaN	NaN	NaN	NaN	NaN	NaN	NaN	NaN	NaN	NaN	NaN	NaN	NaN	NaN	NaN	NaN	NaN	NaN	NaN	NaN	NaN	NaN	NaN	22.4937	1	1	3.5	33.72	2.1609	G6EQR3;Q5M4L6
27.7294	28.0726	28.9631	28.6138	26.2168	28.3775	27.151	26.1525	26.6549	27.6527	27.6421	27.2728	26.2042	27.0602	27.0522	28.1666	27.8733	28.0637	28.0447	27.3371	27.7868	26.7262	27.1632	27.2545	26.1439	27.6149	27.9248	26.6729	26.9238	26.4479	26.756	26.8825	26.046	27.8575	27.3755	27.9426	4	4	59.8	10.728	68.519	G6EQS1;Q5M4M3
25.8047	NaN	25.4213	25.9514	26.2307	26.0107	26.6497	26.396	26.2532	29.0386	28.8839	28.8708	NaN	NaN	24.4911	26.3473	27.3214	26.8257	24.5242	25.3472	24.4185	26.8252	27.5589	26.8583	26.5041	26.5054	26.5767	NaN	NaN	NaN	28.2412	28.3096	28.3262	28.1626	28.354	28.3483	7	7	58.4	15.298	54.323	Q5M4M4;G6EQS2
28.6805	29.377	29.7577	28.8434	27.8482	28.1473	28.2448	27.9181	27.7412	27.4957	27.488	27.5535	27.299	27.9134	27.8927	29.0683	28.5692	28.0228	28.2507	28.3343	28.396	27.8404	27.45	27.983	27.3714	27.3327	27.1315	27.0892	26.8454	26.9505	27.5348	28.1984	27.5693	27.6287	27.7575	27.4885	14	13	47.2	49.735	83.361	G6EQS5;Q5M4M7
27.6271	27.9962	28.3425	28.0814	28.1772	28.4356	27.7448	28.1547	27.8137	27.7591	27.7359	27.4598	26.9502	26.6369	26.5933	28.6594	28.5678	28.4486	27.7163	28.2469	27.9751	27.8539	27.8463	27.8764	27.6229	27.5795	27.6215	27.2169	26.3366	26.7317	28.3888	28.4116	28.4621	28.0465	28.4941	27.9964	10	10	17.7	85.354	114.66	Q5M649;G6EQS7
31.9533	31.8332	31.8856	31.6657	31.8067	31.6621	31.5734	31.6821	31.6591	31.9888	32.0923	31.9038	31.2356	31.1739	31.332	32.2473	32.2922	32.0537	31.5368	31.4761	31.6759	31.4042	31.5943	31.5315	31.4632	31.5674	31.3699	31.0133	30.9485	31.2573	31.3083	31.5957	31.3439	32.0438	31.9915	31.7871	25	24	65.2	50.385	323.31	Q5M650;G6EQS8
25.5405	25.8512	25.5104	26.2249	26.6528	26.2032	25.9322	26.7372	26.2115	27.2896	25.918	26.5278	NaN	25.4776	NaN	26.5546	26.4282	26.1485	26.9476	26.7846	26.8373	26.7366	26.0282	26.3143	26.1874	25.5842	26.3662	25.2798	24.3556	26.232	26.5702	26.9058	25.8909	26.4282	26.5143	26.4836	7	7	20.2	55.118	14.996	G6EQT0;Q5M653
30.2964	30.8841	30.9038	30.4095	30.6145	30.3196	30.4058	30.5093	30.4357	30.5451	30.5218	30.4912	30.0381	29.9333	30.1363	30.6891	30.7535	30.7061	30.794	30.7062	30.6137	30.2134	30.1986	30.3594	30.2135	30.238	30.2136	29.4299	29.3952	29.6709	30.5271	30.3575	30.6306	30.2319	30.3275	30.4136	26	24	54.3	94.421	323.31	Q5M657;G6EQT4
26.4229	26.415	25.1836	26.4531	26.6225	NaN	25.8877	NaN	NaN	28.8923	28.8089	28.7779	27.5953	27.5869	27.494	28.13	28.2929	28.0543	26.6615	26.8131	26.3943	27.2151	26.7543	27.141	25.9584	NaN	25.1036	27.4793	27.6896	27.7972	27.8441	27.0568	27.8129	27.8217	27.6224	27.7537	6	6	17.2	41.62	25.333	G6EQT9;Q5M3K4
25.783	NaN	25.2905	25.1879	25.6531	25.6869	25.5666	25.2969	25.7179	26.1199	25.986	26.707	25.7228	NaN	25.2045	27.1114	26.4232	26.8289	26.807	26.7566	26.7477	25.9564	25.9677	25.9778	26.0153	25.6987	25.8093	NaN	24.9878	24.7069	26.7766	26.7441	26.1428	26.846	25.8125	27.1434	3	3	18.5	30.339	16.429	G6EQU8;Q5M5C1
NaN	NaN	NaN	NaN	NaN	NaN	NaN	NaN	NaN	NaN	NaN	NaN	NaN	NaN	NaN	NaN	23.5861	NaN	NaN	NaN	NaN	NaN	NaN	NaN	NaN	NaN	21.7159	NaN	NaN	NaN	NaN	NaN	NaN	NaN	NaN	NaN	3	3	18.7	37.433	9.9829	G6EQU9;Q5M5C2
27.3775	28.1123	28.0514	28.3674	28.3435	28.2635	28.3554	28.3285	28.2535	27.5898	27.9148	27.891	26.6721	26.7917	26.7427	27.4895	27.4574	27.6012	27.8959	26.8018	27.2726	28.2911	28.207	28.0911	27.5098	27.7438	26.8232	26.1	25.4806	26.394	28.1555	27.5567	27.3891	27.0161	27.6555	27.5802	7	7	45.2	24.665	121.14	Q5M5C5;G6EQV2
NaN	NaN	NaN	NaN	NaN	NaN	NaN	NaN	NaN	NaN	NaN	NaN	NaN	NaN	NaN	NaN	NaN	NaN	NaN	NaN	NaN	NaN	NaN	NaN	NaN	NaN	NaN	NaN	NaN	NaN	NaN	NaN	NaN	NaN	NaN	22.7404	1	1	16.3	10.496	2.0061	Q5M5C6;G6EQV3
26.5875	NaN	NaN	26.4876	26.4917	26.2863	NaN	26.4376	NaN	NaN	NaN	NaN	NaN	NaN	NaN	26.8802	27.1121	26.824	NaN	NaN	26.5995	NaN	26.8127	NaN	26.922	27.3276	27.043	NaN	NaN	NaN	NaN	NaN	NaN	NaN	NaN	26.9084	3	3	22.5	20.539	10.408	Q5M5C7;G6EQV4
NaN	NaN	NaN	NaN	NaN	NaN	NaN	NaN	NaN	NaN	NaN	NaN	NaN	NaN	NaN	NaN	NaN	NaN	NaN	NaN	NaN	NaN	NaN	NaN	NaN	NaN	NaN	NaN	NaN	NaN	NaN	NaN	NaN	NaN	NaN	NaN	1	1	56.3	33.489	91.03	G6EQV5
NaN	NaN	NaN	NaN	NaN	NaN	NaN	NaN	NaN	NaN	NaN	NaN	NaN	NaN	NaN	NaN	NaN	NaN	NaN	NaN	NaN	NaN	NaN	NaN	NaN	NaN	NaN	NaN	NaN	NaN	NaN	NaN	NaN	NaN	NaN	26.224	1	1	49.7	15.935	1.9656	G6EQV6
NaN	NaN	NaN	NaN	NaN	25.4064	25.3988	NaN	24.9901	NaN	NaN	25.5479	NaN	NaN	NaN	NaN	NaN	NaN	NaN	25.445	NaN	NaN	NaN	NaN	NaN	NaN	NaN	NaN	NaN	NaN	NaN	NaN	NaN	NaN	NaN	NaN	3	3	15.3	34.819	6.9785	Q5M5D1;G6EQV9
27.5788	27.7577	27.9664	26.8251	NaN	NaN	26.3203	NaN	NaN	NaN	24.6051	NaN	27.1581	23.961	NaN	27.5909	27.7283	26.862	28.1476	26.5979	27.5728	27.2005	NaN	NaN	NaN	26.9882	NaN	NaN	NaN	NaN	26.6791	27.2268	27.4875	27.3561	27.2683	25.2199	2	2	3.8	41.645	3.8414	G6EQX0;Q5M3F6
27.9724	28.1034	27.4751	27.3824	27.9043	27.5832	27.4295	27.9439	28.1748	28.059	27.8661	28.0108	27.1199	27.2111	27.4322	29.0314	28.9947	29.1132	28.5178	28.5861	28.4707	28.2612	28.6823	28.7063	28.0585	27.9835	28.3813	27.0844	26.9331	26.641	28.7755	28.7539	28.8575	27.8083	27.8622	28.0088	8	8	53.7	26.41	65.669	G6EQX4;Q5M3G0
NaN	NaN	NaN	27.0651	NaN	26.2106	26.12	26.6951	26.1868	NaN	NaN	NaN	NaN	NaN	NaN	NaN	NaN	NaN	28.1971	28.0741	27.9917	NaN	26.8474	NaN	NaN	NaN	NaN	NaN	NaN	NaN	NaN	27.3386	NaN	NaN	NaN	NaN	2	2	22.6	13.53	5.1503	Q5M3G2;G6EQX6
27.9298	27.2684	27.2396	27.9936	23.3742	27.7592	27.4946	NaN	NaN	27.5492	27.4929	27.8201	26.2789	25.9738	26.3113	27.8411	28.0158	27.9226	27.9207	27.6246	27.9705	27.8829	27.582	27.6752	NaN	NaN	NaN	26.1351	26.7062	26.5708	25.9675	NaN	26.3471	NaN	28.3007	NaN	4	4	21.6	40.325	10.4	Q5M3G3;G6EQX7
NaN	NaN	NaN	NaN	NaN	NaN	NaN	NaN	NaN	NaN	NaN	NaN	NaN	NaN	NaN	NaN	NaN	NaN	NaN	NaN	NaN	NaN	NaN	NaN	NaN	NaN	NaN	NaN	NaN	NaN	NaN	NaN	NaN	NaN	NaN	NaN	1	1	41	4.3078	9.2307	G6EQX9
25.5239	23.3206	23.8438	25.0211	25.401	25.8319	25.0201	24.9593	24.8913	26.3689	26.4679	26.4929	24.5589	24.0769	24.3064	24.2511	24.8879	24.2343	25.0812	24.7252	24.6751	25.9136	26.1297	26.2054	24.9297	24.5558	24.5605	24.5492	23.24	23.2481	26.2408	26.5372	25.0763	25.9308	24.6405	24.9847	6	6	49	5.9249	13.454	Q5M277;G6EQY0
31.6969	31.7517	31.3942	31.9215	32.5327	32.4038	31.9761	32.1689	31.9963	32.5334	32.5096	32.4017	31.3241	31.4042	31.0313	32.98	32.8936	32.7824	32.1697	32.4833	32.1184	32.6501	32.5632	32.5923	31.6953	31.4454	31.4908	31.3799	31.232	31.3115	31.5438	31.523	31.4634	31.6318	31.6963	31.6253	10	10	42.6	21.964	189.73	Q5M269;G6EQY6
34.9022	34.6085	34.5841	35.0529	35.397	35.2543	35.5392	35.5558	35.6303	35.5404	35.7482	35.3332	33.1917	33.0715	33.3633	35.0969	35.087	35.085	34.4493	34.4887	34.2894	35.2889	35.1613	35.2529	34.5572	34.6308	34.6118	33.7803	33.725	34.008	34.5896	34.4639	34.5037	34.4595	34.4236	34.4486	17	17	75.7	20.176	320.54	Q5M266;G6EQY7
26.6203	20.7759	NaN	27.0447	27.1013	28.444	28.9897	29.1075	29.0649	30.3312	30.4121	30.4081	22.6964	21.4331	24.7695	25.2988	24.7331	26.6172	28.7805	27.4754	28.5399	31.444	31.6307	31.5103	29.3877	29.1301	28.5918	24.5255	25.1952	25.0833	29.1108	29.9425	29.5512	25.7956	25.8898	27.67	6	6	58.2	7.102	224.56	G6EQY8;Q5M265
NaN	NaN	28.0686	29.552	NaN	NaN	NaN	NaN	NaN	NaN	NaN	NaN	24.9523	NaN	NaN	NaN	NaN	NaN	NaN	NaN	NaN	NaN	29.3671	NaN	NaN	31.1944	NaN	25.9964	26.0646	NaN	30.3383	30.439	NaN	29.6163	29.7207	30.5934	1	1	4.6	31.329	1.9686	G6EQZ3;Q5M260
NaN	NaN	NaN	NaN	NaN	NaN	NaN	NaN	NaN	NaN	NaN	NaN	NaN	NaN	NaN	NaN	NaN	NaN	NaN	NaN	NaN	NaN	24.7343	NaN	NaN	NaN	NaN	NaN	NaN	NaN	NaN	NaN	NaN	NaN	NaN	NaN	2	2	4.9	70.462	15.75	G6EQZ4;Q5M259
NaN	NaN	NaN	NaN	NaN	NaN	NaN	NaN	NaN	NaN	NaN	NaN	NaN	NaN	NaN	NaN	NaN	NaN	NaN	NaN	NaN	NaN	NaN	NaN	NaN	NaN	NaN	NaN	NaN	NaN	NaN	NaN	NaN	NaN	NaN	25.2283	1	1	5.2	24.055	3.4087	Q5M513;G6ER09
26.5605	26.5985	27.0084	26.4812	27.0787	27.0024	26.3925	NaN	26.6794	26.3325	26.1129	26.3836	25.5907	NaN	25.2914	27.514	27.576	27.3382	27.3457	27.3836	27.3024	26.6337	26.0205	26.4218	26.4325	26.9077	26.1173	NaN	25.209	25.767	NaN	NaN	NaN	27.4172	26.5825	NaN	7	7	17	35.21	9.9134	Q5M514;G6ER10
28.689	29.0045	29.0273	28.843	28.8209	29.2882	29.0677	29.3028	29.2206	27.4464	27.5055	27.557	NaN	NaN	23.4449	28.0054	28.3845	27.9468	25.9052	26.0836	26.6148	27.239	27.5611	27.5747	27.1128	NaN	26.4194	NaN	26.0432	26.7111	27.0088	27.1614	27.2438	26.5858	27.4729	26.8755	4	4	28.9	18.004	8.1153	G6ER11;Q5M515
24.39	NaN	23.957	23.6131	23.9322	23.7235	24.0523	23.9279	24.5337	NaN	NaN	NaN	NaN	NaN	NaN	24.9096	25.5264	25.7921	23.9173	23.1571	NaN	24.6748	24.4961	24.4911	24.6242	24.595	NaN	NaN	NaN	NaN	24.2622	NaN	24.8607	24.9581	25.4504	25.1706	2	2	30.6	12.327	32.869	G6ER13;Q5M516
31.6444	31.8291	31.7027	31.7944	31.8649	31.8731	31.5993	31.6233	31.5743	31.3976	31.5468	31.4897	30.468	30.5711	30.6519	32.0786	32.1985	31.9729	31.7689	31.8362	31.8435	31.6692	31.7427	31.6746	31.6038	31.405	31.4794	30.4632	30.3301	30.4288	31.4984	31.4879	31.5878	31.8221	31.8293	31.7223	28	28	43.8	76.261	323.31	Q5M5M1;G6ER15
24.3289	NaN	NaN	NaN	NaN	NaN	NaN	NaN	23.4782	26.7465	NaN	26.8827	NaN	25.9373	24.767	24.1177	24.0127	27.3627	NaN	26.8009	25.9239	NaN	NaN	23.8189	NaN	25.8182	25.9919	24.9751	24.8947	25.0216	NaN	NaN	NaN	24.0206	24.2453	27.3579	2	2	9.6	39.243	8.725	Q5M5M5;G6ER19
28.2378	28.9665	28.7546	28.6521	28.9874	28.7034	28.6554	28.936	28.8173	29.7425	29.704	29.7145	28.5504	28.979	29.6529	28.7634	28.8644	28.7019	31.5638	31.6912	31.7339	28.5769	28.613	28.9992	28.8096	28.6658	29.0194	28.6562	28.48	29.1453	29.0002	28.725	28.8134	28.5319	29.0057	28.7767	10	0	31.6	48.291	234.96	G6ER21
28.5287	28.9614	28.7582	28.3351	28.2996	28.4542	28.4161	28.3604	28.5121	28.0341	27.3451	27.8178	27.5899	27.2309	27.7596	29.7325	28.9974	29.8426	29.428	29.3246	29.1034	28.4525	28.7756	28.7335	28.9799	29.0705	29.3891	26.811	27.399	27.1589	29.0047	28.3772	28.823	28.7202	29.1583	28.8634	11	11	50.7	30.343	323.31	G6ER23;Q5M6K6
30.2541	30.1693	30.3928	30.5787	30.5788	30.7838	30.1661	30.467	30.1323	31.4239	31.3669	31.3521	30.4876	30.5686	30.6596	31.7089	31.8073	31.6902	30.655	30.7247	30.5706	30.4077	30.3029	30.2222	29.7344	29.6819	29.3948	30.3044	30.1998	30.355	31.0698	31.1622	30.8612	31.1829	31.1746	31.0365	29	25	72.2	49.532	297.92	Q5M6I6;G6ER25
28.7483	28.7154	28.4322	28.3733	28.7167	28.8569	28.7129	28.77	28.5517	29.3597	29.1376	28.9913	28.5086	28.475	28.2637	30.5026	30.4934	30.498	29.4645	29.2526	29.3764	28.5023	28.6303	28.6825	28.2023	28.3926	28.3912	28.2851	28.2314	28.1745	29.1032	29.8864	29.5006	29.6995	29.3825	29.4084	8	8	31.4	39.474	74.907	Q5M6I9;G6ER28
28.7168	28.5997	28.7191	28.8277	28.8073	28.9042	28.5262	28.6274	28.7962	29.755	29.3846	29.5813	28.9569	28.8846	29.171	31.2969	31.0152	30.7381	30.4712	30.3171	30.2134	28.9086	29.3363	29.2379	28.7989	28.5432	28.6559	29.0446	28.7866	28.9794	29.9023	29.996	30.0073	30.1734	30.4455	30.1044	5	5	42.6	16.899	53.074	G6ER29;Q5M6J0
NaN	NaN	NaN	NaN	NaN	NaN	NaN	NaN	NaN	NaN	NaN	NaN	NaN	NaN	NaN	NaN	NaN	NaN	NaN	NaN	NaN	NaN	NaN	NaN	NaN	NaN	NaN	NaN	NaN	NaN	NaN	NaN	NaN	NaN	NaN	24.0256	1	1	47.6	56.412	7.1853	G6ER34
26.5626	NaN	27.1518	26.2323	26.509	26.4984	27.812	27.056	27.3159	27.4584	NaN	27.277	NaN	NaN	NaN	27.7752	27.6948	27.6219	27.9193	28.0742	27.9296	27.3907	27.0413	27.2643	26.94	27.0271	26.9532	NaN	NaN	NaN	26.8831	27.6382	NaN	27.9532	27.7221	27.1679	7	7	37	25.345	12.926	Q5M4U3;G6ER56
29.7144	29.6686	29.5726	29.9449	29.8802	29.7993	29.6055	29.9018	29.682	30.9185	30.9222	30.8687	30.3547	30.4129	30.3274	31.2806	31.5061	31.3479	30.0406	30.2391	30.1567	29.256	29.4589	29.3256	29.245	29.2445	28.7826	30.3814	30.1947	30.4694	30.2575	30.3099	30.3289	30.691	30.8454	30.784	19	19	46.4	59.767	205.21	G6ER57;Q5M4U2
29.8575	30.2971	30.1142	29.7417	29.5383	29.6873	29.3839	29.6078	29.4033	29.6031	29.6605	29.7413	28.6928	28.7803	28.7285	30.429	30.5457	30.5764	29.7556	29.2982	29.6508	29.4013	29.6112	29.4235	29.3308	29.4447	29.3694	29.1492	28.962	29.2033	29.9323	29.9731	29.71	30.1727	30.1344	30.1433	15	1	45.3	53.944	279.69	G6ER64
25.316	NaN	24.575	24.4538	25.0689	25.6864	25.7216	25.8808	24.5366	27.4223	27.2778	27.2993	26.5425	26.6407	25.9167	26.599	25.6248	26.4576	26.4917	26.4498	26.5451	26.5284	26.9705	26.7074	26.0961	26.4664	26.7724	26.3228	26.6207	26.4459	24.7084	26.5584	25.6018	26.4457	26.5713	26.6013	4	4	22	19.864	4.6648	G6ER78;Q5M2E4
29.9496	29.334	29.8393	29.7417	29.9621	29.8136	29.5761	29.9073	29.793	28.5458	28.2264	28.4387	26.6987	26.7621	27.396	30.1326	30.2864	30.3536	30.4546	30.1989	30.287	30.3409	30.3157	30.3903	29.5453	29.6995	29.8264	26.9776	26.7519	26.7429	28.1204	28.0108	29.0381	28.6718	28.8772	28.8123	12	12	56.5	40.816	102.57	G6ERB4;Q5M4K4;F9UP30
NaN	NaN	NaN	NaN	NaN	NaN	NaN	NaN	NaN	NaN	NaN	NaN	NaN	NaN	NaN	NaN	NaN	NaN	NaN	NaN	NaN	NaN	25.9315	NaN	NaN	NaN	NaN	NaN	NaN	NaN	NaN	NaN	NaN	NaN	NaN	NaN	1	1	7.1	28.542	2.0522	Q5M4K0;G6ERB8
NaN	NaN	NaN	NaN	NaN	NaN	26.8102	27.0539	NaN	NaN	NaN	26.9075	NaN	NaN	NaN	NaN	NaN	NaN	NaN	NaN	NaN	26.4037	26.411	26.2983	27.0791	27.2363	27.3722	NaN	NaN	26.2059	NaN	NaN	NaN	NaN	NaN	NaN	2	2	11.4	23.627	4.0038	G6ERB9;Q5M4J9
28.6567	28.9965	29.0071	29.1625	29.1781	28.9632	29.2201	29.6145	29.1325	28.8266	28.9486	28.6036	27.89	27.6104	27.8769	29.1708	29.4575	28.962	29.1068	28.706	28.9272	29.1366	29.3197	29.064	28.9954	28.6699	28.7891	28.0133	27.8401	28.0005	28.3278	28.5101	28.1792	28.3826	28.6495	28.1989	15	15	40.6	63.62	270.09	G6ERC5;Q5M4J6
NaN	NaN	NaN	NaN	NaN	NaN	NaN	NaN	NaN	NaN	NaN	NaN	NaN	NaN	NaN	NaN	NaN	NaN	NaN	NaN	NaN	NaN	NaN	NaN	NaN	NaN	NaN	NaN	NaN	NaN	NaN	NaN	NaN	NaN	NaN	NaN	1	1	59.7	52.314	14.238	G6ERD6
29.496	29.2908	29.5848	29.7102	29.6521	28.9934	29.2467	29.005	28.9212	28.1458	28.3549	28.154	28.2324	28.4516	28.2441	29.2841	29.533	29.2749	29.1495	29.157	29.2952	28.5405	28.5225	28.8641	28.3931	28.2671	28.2677	27.244	27.7131	27.4422	28.623	28.64	28.861	29.4127	29.1383	29.0968	17	17	31.2	80.998	261.63	Q5M6F9;G6ERE0
NaN	25.4973	25.4874	NaN	24.2686	NaN	25.273	NaN	25.3529	NaN	NaN	NaN	NaN	NaN	NaN	24.6656	24.5898	25.8832	26.2881	25.3851	NaN	NaN	NaN	24.0421	NaN	25.1495	NaN	NaN	25.0245	NaN	NaN	NaN	NaN	NaN	24.3842	25.7874	3	3	18.8	29.189	5.5923	Q5M6F8;G6ERE1
29.2664	28.9965	29.281	29.2576	29.2585	29.067	29.1298	29.4708	29.3463	29.387	29.2471	29.305	28.1839	28.3749	28.333	29.2673	29.251	29.3033	29.4641	29.4926	29.2296	29.4495	29.5323	29.4526	29.1038	29.0503	29.0981	27.9191	28.1604	27.9522	28.7939	29.4912	29.0674	29.1026	28.8473	28.9686	13	13	34.9	50.714	151.62	Q5M6F6;G6ERE3
NaN	NaN	NaN	NaN	NaN	NaN	NaN	NaN	NaN	NaN	NaN	NaN	NaN	NaN	NaN	NaN	NaN	NaN	NaN	NaN	NaN	NaN	NaN	NaN	NaN	NaN	NaN	NaN	NaN	NaN	NaN	NaN	NaN	NaN	NaN	NaN	2	2	21.1	15.333	5.3935	Q5M6F5;G6ERE4
27.816	26.6569	27.1123	27.1049	27.6434	27.1302	27.6684	27.7538	27.8885	27.869	28.236	27.7614	27.3648	26.1402	25.7263	28.1358	28.1299	28.658	28.4251	28.4802	28.266	28.4335	28.8133	28.2083	28.083	28.0458	27.8928	27.0965	25.6562	26.4559	28.6673	28.3938	28.4421	29.2031	28.9491	28.7765	10	10	57.9	26.651	304.09	Q5M6F2;G6ERE8
25.8828	26.3413	26.1111	NaN	25.6459	NaN	NaN	NaN	NaN	NaN	NaN	NaN	NaN	NaN	25.0374	26.5373	NaN	NaN	NaN	NaN	NaN	26.2397	26.0671	NaN	NaN	NaN	NaN	NaN	25.8305	NaN	NaN	NaN	25.8804	25.6534	NaN	25.0476	3	3	12.1	27.171	6.0587	G6ERF0;Q5M6F0
29.384	29.637	29.3903	29.7009	29.8604	29.5191	29.3182	29.5121	29.356	29.2434	29.2732	29.193	28.5617	28.9924	28.5057	28.6301	28.9037	28.7266	28.561	28.4969	28.6927	28.949	29.1265	28.9845	28.7035	28.6838	28.6452	28.3588	27.9839	28.1448	28.3193	28.5749	28.5518	28.4642	28.6828	28.4823	16	16	60.7	40.677	209.59	Q5M4W4;G6ERF3
25.4493	26.7539	27.1129	27.4893	26.2598	NaN	25.5979	25.5167	25.6261	NaN	NaN	NaN	26.612	NaN	NaN	NaN	25.6979	25.3459	25.6548	25.8721	25.2487	NaN	25.3543	25.7089	25.4749	25.1401	25.0942	NaN	NaN	NaN	NaN	NaN	NaN	25.9004	25.6814	NaN	2	2	15.9	22.538	22.838	Q5M4W2;G6ERF5
29.7016	29.978	29.8073	29.8836	30.0492	29.9261	29.7707	30.0748	29.8025	29.8833	29.9621	29.807	29.1505	29.2118	28.9963	29.8637	29.7968	29.8101	29.853	29.7613	30.1087	29.7336	29.8147	29.8959	29.7129	29.4976	29.6137	28.8471	28.6379	28.9938	29.7069	29.7421	29.7925	29.9053	29.4983	29.5342	14	13	53.4	45.114	149.41	Q5M4W1;G6ERF6
25.5386	NaN	25.2236	24.7907	NaN	24.4952	25.3017	25.6608	25.3729	25.0335	24.3475	24.9077	NaN	NaN	NaN	25.2353	25.2241	25.2787	NaN	25.2009	25.3064	24.5812	24.7154	24.9254	NaN	24.8959	24.5827	24.0129	NaN	NaN	25.5089	24.2842	24.5764	24.8096	24.9817	24.3275	4	4	23.7	37.443	17.26	G6ERF7;Q5M4W0
NaN	NaN	NaN	NaN	NaN	NaN	26.9636	NaN	26.0763	26.1004	NaN	25.549	NaN	NaN	NaN	NaN	24.9939	25.5826	26.9774	27.003	26.9442	26.2187	26.3723	25.1286	NaN	26.0555	NaN	NaN	NaN	NaN	NaN	NaN	NaN	NaN	NaN	NaN	2	2	28.9	46.305	27.446	G6ERG2
29.3592	30.0496	29.934	30.1277	30.2119	29.9822	30.8477	31.1019	31.1598	30.0275	31.005	30.9452	28.9882	28.0457	28.7804	29.6968	30.6478	29.7463	31.2485	31.1815	32.1247	32.2421	32.2673	32.0596	30.9505	31.1859	31.0891	28.8281	28.7747	28.7516	31.9946	31.9008	32.0406	29.5544	30.1287	30.3515	7	7	36.7	8.969	202.73	Q5M4V3;G6ERG5
24.9365	NaN	25.0331	NaN	NaN	NaN	24.9774	NaN	25.3754	NaN	NaN	NaN	NaN	NaN	NaN	26.7768	26.7142	26.5466	27.5064	NaN	NaN	25.6629	25.6548	NaN	25.5864	NaN	NaN	NaN	NaN	NaN	NaN	NaN	NaN	NaN	NaN	NaN	5	5	18.8	49.039	23.095	G6ERG6;Q5M4V2
NaN	NaN	NaN	NaN	NaN	NaN	NaN	NaN	NaN	NaN	NaN	NaN	NaN	NaN	NaN	26.2487	NaN	NaN	NaN	NaN	25.4409	NaN	NaN	NaN	NaN	NaN	NaN	NaN	24.9051	NaN	NaN	NaN	NaN	NaN	NaN	NaN	1	1	5.9	29.486	4.5542	Q5M227;G6ERK6
27.9365	29.7526	27.9902	27.567	27.6067	28.1441	27.8652	27.8083	27.8789	28.4519	28.3601	28.4672	28.0654	28.2496	28.0638	29.0434	29.1328	28.7902	28.3403	28.0627	27.8956	27.654	27.856	27.6921	27.5057	27.849	27.3503	27.8563	27.9989	26.8921	28.3313	27.4985	28.7075	27.6832	28.0876	28.1241	10	10	33.3	52.195	85.808	Q5M6L8;G6ERK7
30.5028	30.4953	30.2121	30.4355	30.7064	30.4395	30.3081	30.4692	30.3922	30.3331	30.2407	30.2918	29.4457	29.7996	29.5347	30.7146	30.5532	30.6889	30.7346	30.734	30.7061	30.5632	30.5572	30.5676	30.2101	30.1403	30.2364	29.1804	29.3305	29.2272	29.9699	30.4159	30.1195	30.2031	30.2963	30.327	15	15	66	41.281	323.31	Q5M6L5;G6ERL0
NaN	NaN	NaN	NaN	NaN	NaN	23.7617	NaN	23.5161	NaN	NaN	NaN	NaN	NaN	NaN	NaN	NaN	NaN	24.0783	NaN	NaN	NaN	24.04	NaN	NaN	NaN	NaN	NaN	NaN	NaN	NaN	NaN	NaN	NaN	NaN	NaN	2	2	2.4	134.08	9.0026	G6ERL2;Q5M6L3
26.18	NaN	25.8796	NaN	NaN	NaN	NaN	NaN	NaN	NaN	NaN	NaN	25.8846	25.9811	NaN	NaN	NaN	NaN	NaN	NaN	NaN	NaN	NaN	27.3122	NaN	NaN	NaN	NaN	NaN	NaN	NaN	NaN	NaN	NaN	NaN	NaN	3	3	30.8	10.42	4.1766	Q5M6L2;G6ERL3
NaN	NaN	NaN	NaN	NaN	NaN	NaN	NaN	NaN	NaN	NaN	NaN	NaN	NaN	NaN	NaN	NaN	NaN	NaN	NaN	NaN	NaN	NaN	NaN	NaN	NaN	NaN	NaN	NaN	NaN	NaN	NaN	NaN	NaN	NaN	22.6297	1	1	4.2	48.015	2.3863	Q5M6L0;G6ERL5
25.1494	NaN	25.5412	25.5165	NaN	25.7263	25.7757	25.5941	25.7953	25.8955	26.1149	25.987	NaN	NaN	25.7118	NaN	NaN	25.7339	26.5714	25.782	25.6678	25.8137	NaN	26.3117	NaN	25.6247	NaN	NaN	NaN	25.2223	NaN	NaN	NaN	25.3136	NaN	25.2397	5	5	15.2	48.976	6.0506	Q5M6K9;G6ERL6
31.6353	31.5155	31.2025	31.5003	31.9395	31.9605	31.7304	31.8419	31.5623	31.331	31.2566	31.3088	30.3052	30.2087	30.4244	31.8449	31.9409	31.719	31.7063	31.7821	31.6928	32.0307	31.9716	31.9877	31.6682	31.5471	31.6304	29.9302	30.0835	30.0085	31.7969	32.0958	31.9825	31.6547	31.6488	31.6031	11	10	48.9	20.505	113.21	Q5M6K8;G6ERL7
29.5436	29.4617	29.0962	29.174	29.3437	29.1066	29.0465	28.7985	28.8893	28.5	28.0601	27.9876	26.8465	26.8497	26.8377	29.5096	29.4509	29.1792	29.1688	29.2068	29.2476	29.2993	29.4425	29.0702	29.3646	29.0143	28.9465	26.8153	27.1067	27.3109	28.9094	29.0939	29.2742	29.2362	29.1643	29.0298	3	3	38.3	71.94	41.051	G6ERL8
NaN	NaN	NaN	NaN	NaN	NaN	NaN	NaN	NaN	NaN	NaN	NaN	NaN	NaN	NaN	NaN	NaN	NaN	NaN	NaN	24.9747	24.9981	25.6743	NaN	25.144	24.7357	NaN	NaN	NaN	NaN	25.855	25.89	25.5743	NaN	NaN	NaN	1	1	42.5	9.9765	64.801	G6ERM3
25.628	25.6597	26.2385	NaN	NaN	26.0922	25.539	25.8804	25.6529	25.6412	26.1103	25.7383	NaN	25.527	25.1284	26.972	26.6068	26.2659	26.0172	25.8181	25.8538	26.5536	26.0134	25.9938	25.608	25.8076	25.7067	26.0182	25.6263	24.8587	NaN	NaN	NaN	NaN	25.3789	25.0823	4	4	22.5	37.541	17.919	Q5M2B1;G6ERM4
NaN	NaN	NaN	NaN	NaN	NaN	NaN	NaN	NaN	NaN	NaN	NaN	NaN	NaN	NaN	NaN	NaN	NaN	NaN	NaN	NaN	NaN	NaN	NaN	NaN	NaN	NaN	NaN	NaN	NaN	NaN	NaN	NaN	NaN	22.2337	NaN	1	1	9	16.429	3.026	Q5M2A8;G6ERM7
32.3031	32.2526	32.1734	32.2511	32.5307	32.4537	31.953	32.2164	32.0345	32.6316	32.4843	32.4001	31.44	31.4399	31.4814	33.1817	33.277	33.0183	32.5856	32.4755	32.5229	32.2776	32.3238	32.3003	32.2355	32.1071	32.1023	31.5263	31.4441	31.4998	32.7049	32.827	32.6085	33.0434	32.9662	32.8289	32	29	74.4	47.566	323.31	Q5M2A7;G6ERM8
29.6991	29.9417	29.7429	29.8629	29.8551	29.8626	29.7605	30.0103	30.0402	29.7543	30.1706	29.9459	29.083	28.7914	28.7319	30.5547	30.4272	30.4032	30.6762	30.5686	30.672	30.1852	30.2038	30.075	29.4492	29.5494	29.5439	28.6694	28.4657	28.7213	29.6908	29.5677	29.5742	29.8056	29.8801	29.7052	15	14	32.7	62.016	172.66	Q5M4C7;G6ERQ9
27.833	28.7842	27.7004	27.9812	28.2888	27.9184	28.0795	28.1551	28.3445	27.0117	27.4923	27.6365	26.9563	26.7623	26.8782	28.8869	29.0835	28.7805	29.0656	29.2289	29.2479	28.7038	28.4466	28.4781	28.1736	27.7183	28.1213	27.3584	27.2199	27.3589	28.0573	28.1616	28.4132	28.3421	28.358	28.2388	7	7	23.2	49.154	50.79	Q5M4C6;G6ERR0
29.3994	29.3495	29.2894	29.3671	29.6567	29.4351	29.7872	29.6414	29.6974	29.2671	29.8764	29.8203	27.1468	27.2294	27.1639	29.5576	29.6145	29.4729	29.4237	29.2856	29.3064	29.675	29.7597	29.7363	28.58	28.7021	28.7678	28.087	28.0948	27.8056	28.2905	28.5735	28.7456	28.6542	28.5651	28.4485	10	10	42.7	35.725	184.17	Q5M4C4;G6ERR2
25.4816	25.2608	25.4033	NaN	24.7286	23.7248	23.5158	24.0743	24.5792	24.2662	24.3314	24.9249	26.5038	27.4157	25.7268	25.1585	25.1678	28.1811	24.2479	22.7116	24.0239	23.5594	23.854	23.6521	24.0612	NaN	NaN	26.6768	27.8081	25.5742	24.1441	23.8737	23.9495	25.064	25.1648	23.5305	3	1	17.3	27.349	16.574	G6ERT1
26.1078	NaN	27.1034	26.2816	26.5592	NaN	NaN	NaN	26.6665	26.9807	28.0098	27.303	25.8155	26.1744	26.8702	26.3595	NaN	NaN	26.1553	26.3588	26.4029	NaN	NaN	NaN	25.7615	NaN	NaN	NaN	26.2491	26.576	26.5852	26.8252	NaN	25.837	25.3767	25.827	3	3	22	25.804	72.126	G6ERT2;Q5M489
26.5359	NaN	26.6767	NaN	26.9556	27.3023	26.4555	26.9392	26.5104	28.0423	NaN	28.5468	NaN	28.1711	27.3326	28.5973	28.2088	27.5125	28.7789	28.6067	28.9099	27.2693	26.9839	26.8276	27.1533	27.4478	27.0689	27.1234	27.0228	26.8999	27.7729	27.8724	27.9088	27.4273	27.7389	27.2684	2	2	11.6	22.953	3.1891	G6ERT3;Q5M488
27.2076	27.0249	26.9762	26.8323	27.4074	26.9008	26.6843	27.2756	27.1307	27.6276	27.5141	27.4382	26.9642	26.7648	26.2909	27.9805	27.5108	27.7069	27.5556	27.3802	27.6911	27.4002	27.5974	27.6518	26.995	NaN	27.0824	26.8611	26.4094	NaN	27.2827	27.6653	27.608	27.3644	27.5405	27.637	7	7	14.7	53.282	34.577	G6ERT4;Q5M487
30.2024	30.3842	30.1697	30.3829	30.5774	30.8189	30.4722	30.5879	30.3992	31.3907	31.404	31.2439	30.86	31.0694	30.9279	30.9214	30.9983	30.4827	31.2538	30.9429	31.007	30.7027	30.7793	30.8177	30.381	29.9655	30.2068	30.4725	30.4598	30.4069	30.9341	31.1322	30.8504	30.8834	30.7276	30.6253	10	10	47.9	26.125	254.51	G6ERT5;Q5M486
23.9482	NaN	NaN	26.5865	25.8197	26.4915	NaN	NaN	NaN	29.999	30.4632	30.2774	27.356	26.8237	26.2074	25.0436	25.9863	NaN	26.8657	27.333	27.652	27.4131	27.067	26.7257	24.5597	25.0816	NaN	26.381	26.1133	NaN	28.8544	29.044	28.4071	27.0987	27.1769	27.3527	7	7	42.4	28.911	192.21	Q5M485;G6ERT8
32.0597	32.2518	32.0143	32.2094	32.2704	32.2358	32.0188	32.1091	32.1528	32.784	32.8937	32.8247	31.8573	31.6649	31.6558	32.3824	32.3882	32.2797	32.739	32.6712	32.6578	32.4797	32.4538	32.4492	32.0478	31.9244	31.9145	31.4233	31.4484	31.4603	32.2001	32.1737	32.3716	32.1445	32.2052	32.1606	24	24	77.7	44.391	323.31	Q5M482;G6ERU0
NaN	NaN	26.4695	26.0609	NaN	27.3235	25.1365	26.0413	25.6874	25.4763	25.4707	25.468	24.2099	NaN	24.7939	25.7792	25.7076	25.8661	26.396	26.1751	25.6816	26.6223	25.577	26.9295	25.5481	25.6116	NaN	23.9147	23.8521	NaN	27.0881	26.5622	26.4105	25.3258	25.1956	25.492	4	4	26.9	35.758	91.755	G6ERU7;Q5M2U6
NaN	NaN	NaN	NaN	NaN	NaN	NaN	NaN	NaN	NaN	NaN	NaN	NaN	NaN	NaN	NaN	NaN	NaN	NaN	NaN	NaN	NaN	NaN	NaN	NaN	NaN	NaN	NaN	NaN	NaN	NaN	NaN	NaN	NaN	NaN	22.1965	1	1	30.8	45.353	3.4769	G6ERV1
NaN	NaN	NaN	NaN	NaN	NaN	NaN	NaN	NaN	NaN	NaN	NaN	NaN	NaN	NaN	NaN	NaN	NaN	NaN	NaN	NaN	NaN	NaN	NaN	NaN	NaN	NaN	NaN	NaN	NaN	NaN	NaN	NaN	NaN	NaN	NaN	2	2	12.7	28.963	3.3771	Q5M2U0;G6ERV2
26.7738	27.2751	27.6966	27.7325	26.8478	27.9122	27.6789	26.2149	27.3562	28.0547	27.9858	27.931	26.4238	26.1669	27.4255	28.9708	29.1927	28.6094	28.5727	28.3186	28.4702	27.813	27.5064	26.8664	27.2454	27.2275	27.2396	27.4683	27.5895	27.4301	26.4636	26.4095	27.8228	27.9172	28.0445	28.1199	4	4	23	27.692	67.496	G6ERV5
31.2348	31.3281	31.4488	31.4383	31.7227	31.6195	31.4349	31.8508	31.4958	31.3509	31.32	31.2601	29.9886	29.7461	29.8868	32.2998	32.2625	32.2315	32.2383	32.1852	32.1094	32.2557	32.2057	32.2776	31.6951	31.5833	31.6834	30.0372	30.1304	30.0728	32.1726	32.2581	32.1342	31.8123	31.7865	31.6601	22	7	59.4	58.604	323.31	G6ERW7;F9UKZ6
NaN	NaN	24.7826	NaN	NaN	NaN	NaN	NaN	NaN	NaN	NaN	NaN	NaN	NaN	NaN	NaN	NaN	NaN	NaN	NaN	NaN	NaN	NaN	NaN	NaN	NaN	NaN	NaN	NaN	NaN	NaN	NaN	NaN	NaN	NaN	NaN	2	2	13.6	28.422	6.9015	G6ERW9;Q5M372
NaN	NaN	NaN	NaN	NaN	NaN	23.4786	NaN	NaN	24.4345	24.4102	24.3522	NaN	24.6266	NaN	NaN	NaN	NaN	NaN	NaN	NaN	25.0977	NaN	24.7338	NaN	NaN	NaN	NaN	NaN	NaN	NaN	NaN	NaN	NaN	NaN	NaN	4	4	25.5	29.105	4.1491	Q5M373;G6ERX3
NaN	NaN	NaN	NaN	NaN	NaN	NaN	NaN	NaN	NaN	NaN	NaN	NaN	NaN	NaN	NaN	NaN	NaN	NaN	NaN	NaN	NaN	NaN	NaN	NaN	25.293	NaN	NaN	NaN	NaN	NaN	NaN	NaN	NaN	NaN	NaN	3	3	5.9	65.566	2.657	Q5M2V6;G6ERY3
NaN	NaN	NaN	NaN	NaN	NaN	NaN	NaN	NaN	NaN	NaN	NaN	NaN	NaN	NaN	NaN	NaN	22.364	NaN	NaN	NaN	NaN	NaN	NaN	NaN	NaN	NaN	NaN	NaN	NaN	NaN	NaN	NaN	NaN	NaN	NaN	3	3	8.5	63.479	4.9064	G6ERY4;Q5M2V5
NaN	26.628	26.4635	26.6315	26.9924	26.9349	26.8624	26.5196	26.6987	25.7127	25.7947	25.6573	25.817	25.9613	25.7002	27.8624	27.7894	27.4331	27.0313	27.0139	27.0859	27.2335	27.5247	27.1603	26.7934	26.81	26.6998	25.3329	25.868	25.0639	27.5042	27.5942	27.4595	27.3365	27.4076	27.4299	2	2	12.5	9.02	1.8979	G6ERY7
25.4255	25.9758	25.0038	24.7054	25.0232	24.9004	25.1263	25.017	24.9514	24.8988	24.9853	25.3081	NaN	NaN	24.3702	24.8762	25.2934	25.2896	26.7243	27.0833	26.549	26.0782	NaN	25.3909	25.4909	25.5049	24.96	24.6446	24.548	24.2559	23.7127	24.9623	NaN	23.9427	24.3298	24.4984	4	4	25.4	28.449	14.121	Q5M2V2;G6ERZ0
NaN	NaN	NaN	NaN	NaN	NaN	NaN	NaN	NaN	NaN	NaN	NaN	NaN	NaN	NaN	NaN	NaN	NaN	NaN	NaN	NaN	NaN	NaN	NaN	NaN	21.1677	NaN	NaN	NaN	NaN	NaN	NaN	NaN	NaN	NaN	NaN	1	1	2.9	51.509	3.6049	Q5M2V1;G6ERZ1
27.7352	27.3544	27.3702	27.2426	27.5783	27.4426	27.2483	27.1903	27.8924	29.4875	29.3519	29.2384	27.656	27.5541	27.6333	28.5786	28.4954	28.3382	28.8236	28.8516	28.65	28.3169	28.2798	28.2849	28.1173	27.8728	28.0122	28.0246	27.7759	27.9239	27.7471	27.5905	27.6124	28.5462	28.4991	28.5371	12	12	34.7	50.918	37.845	Q5M2V0;G6ERZ3
28.292	28.1396	27.9545	28.458	27.9579	27.9345	27.523	27.9278	27.9422	28.331	27.4506	28.6836	27.4062	27.513	27.0379	28.9795	28.4654	29.2177	28.5089	28.9686	28.754	28.4954	28.499	28.5774	28.1455	27.5005	27.8529	NaN	NaN	NaN	27.3815	27.4956	27.1638	NaN	27.7466	28.3949	7	7	29	38.842	24.988	G6ERZ6;Q5M6C5
NaN	NaN	NaN	28.2968	NaN	NaN	NaN	NaN	NaN	NaN	28.2653	NaN	NaN	NaN	NaN	30.8916	NaN	30.8101	NaN	NaN	NaN	28.6157	27.8777	30.5544	NaN	NaN	27.9725	NaN	NaN	NaN	NaN	27.8396	NaN	NaN	NaN	NaN	3	2	47.8	72.328	29.374	G6ES02
27.1744	27.1506	26.8305	27.1964	27.5966	28.1657	27.7581	27.6819	27.642	NaN	NaN	NaN	NaN	NaN	NaN	27.0026	26.9618	26.9578	27.1463	27.3332	26.9316	26.3774	26.5246	26.6915	28.3896	28.1527	28.291	NaN	NaN	NaN	25.2567	25.7964	25.8294	27.0659	26.9882	27.285	4	4	8.6	73.253	68.338	O07684;F9UUE9
NaN	NaN	NaN	NaN	NaN	25.4603	NaN	26.2991	NaN	NaN	NaN	NaN	NaN	NaN	NaN	NaN	NaN	NaN	NaN	NaN	NaN	NaN	NaN	NaN	NaN	NaN	NaN	NaN	NaN	NaN	NaN	NaN	NaN	NaN	NaN	NaN	3	3	14.9	35.817	3.2102	O07685
NaN	NaN	NaN	NaN	NaN	NaN	NaN	NaN	NaN	NaN	NaN	NaN	NaN	NaN	NaN	NaN	NaN	NaN	NaN	NaN	NaN	NaN	NaN	NaN	NaN	NaN	NaN	NaN	NaN	NaN	NaN	NaN	NaN	NaN	NaN	NaN	1	1	7.9	24.78	2.7212	P0C1F9
NaN	27.5491	NaN	26.6599	27.0264	26.9214	27.6763	27.6231	26.8489	NaN	25.9946	25.9523	NaN	NaN	NaN	26.8901	26.923	27.7186	28.1525	28.204	28.4645	NaN	NaN	NaN	26.9172	27.6631	27.8207	NaN	NaN	NaN	NaN	26.0415	NaN	26.2173	NaN	NaN	2	2	31.5	37.049	69.272	P26297
32.3977	32.396	32.5042	31.9331	32.2047	32.32	32.1938	32.5548	32.2927	32.4551	32.2702	32.272	31.6696	31.6184	31.6609	32.2927	32.237	31.8937	31.7853	31.6979	31.678	32.7027	32.7059	32.8005	32.6576	32.5252	32.5247	32.6525	32.4817	32.6228	33.319	33.2594	33.1713	32.8686	32.7637	32.5901	27	27	53.6	46.569	323.31	P35829;Q5FMK0
NaN	NaN	NaN	26.2306	27.0496	26.983	NaN	NaN	NaN	NaN	NaN	NaN	NaN	NaN	NaN	NaN	NaN	NaN	NaN	NaN	NaN	25.5631	25.35	25.4056	25.5246	25.4609	25.2659	NaN	NaN	NaN	24.8882	25.638	24.4225	NaN	NaN	NaN	4	4	10.6	66.11	7.0481	P37063
NaN	NaN	NaN	NaN	NaN	NaN	NaN	NaN	NaN	NaN	NaN	NaN	NaN	NaN	NaN	NaN	NaN	NaN	NaN	NaN	NaN	NaN	NaN	NaN	NaN	NaN	NaN	NaN	NaN	NaN	NaN	NaN	NaN	NaN	NaN	25.9245	1	1	7.2	50.001	2.0769	P54262
28.0784	27.965	27.4608	28.5851	28.9284	28.705	28.1725	28.2218	28.3859	26.882	26.661	26.6568	25.1951	NaN	25.5172	27.9839	27.2528	27.8525	27.5391	27.3044	27.3519	28.0329	27.9647	28.1739	28.2445	28.0602	28.1429	26.2358	26.1362	25.6859	27.5553	27.4036	27.5506	28.3295	28.6976	28.1748	7	7	33.1	34.205	23.921	P56512
NaN	NaN	NaN	NaN	NaN	NaN	NaN	NaN	NaN	NaN	NaN	NaN	NaN	NaN	NaN	NaN	NaN	NaN	NaN	NaN	NaN	NaN	NaN	NaN	NaN	NaN	NaN	25.8503	27.118	25.1568	NaN	NaN	NaN	NaN	NaN	NaN	2	0	33.7	69.09	12.527	P59076
28.4859	27.7028	28.1322	27.3801	28.3602	28.534	27.8014	28.3373	27.6132	26.6435	NaN	27.8826	28.2658	28.1848	28.255	29.098	29.063	28.9199	28.406	28.5901	28.7053	27.1281	NaN	25.8066	28.9339	28.511	28.9112	28.6601	28.4747	28.6265	28.1581	28.5624	28.6926	28.9813	28.9138	28.5173	1	1	12.8	19.824	4.9678	P71479;P59389
25.4385	NaN	NaN	NaN	NaN	NaN	25.2883	24.5928	24.7866	26.2339	26.176	26.0444	26.1339	27.0302	NaN	25.6315	NaN	NaN	25.8442	26.3424	26.1525	25.1273	NaN	NaN	25.8805	NaN	25.833	26.3161	25.8187	26.4403	NaN	NaN	NaN	25.8175	NaN	25.6513	3	3	16.7	25.127	11.69	Q033I5
29.4288	29.8323	29.5757	29.2831	29.6078	29.5189	29.1316	29.1123	29.1131	29.3478	29.3692	29.26	29.2531	29.1918	29.4776	29.3487	29.2808	29.0506	30.151	30.058	30.2309	28.7238	28.9207	28.7849	29.3096	29.0012	29.2496	29.422	29.1406	29.4528	28.0646	27.9574	28.0099	29.5293	29.6204	29.6222	5	5	55.4	10.334	61.795	Q033I8
28.5128	29.0802	28.7856	28.1064	28.2748	28.1725	28.3579	28.4682	28.6424	28.6943	28.5544	28.9315	29.255	28.5208	28.9376	27.8358	28.215	28.2679	29.143	29.2693	28.9182	27.7459	27.4875	27.6894	28.2816	27.8516	28.1496	28.9679	29.0083	29.1737	27.8459	27.8608	27.8137	28.4962	28.5771	28.2173	14	14	59.6	35.051	196.05	Q033I9
25.9304	NaN	NaN	NaN	24.3229	NaN	25.2702	25.5867	NaN	25.3875	NaN	25.4231	25.9364	25.9466	25.7066	NaN	NaN	25.6369	27.8187	27.4968	26.6955	NaN	NaN	NaN	NaN	NaN	NaN	26.6216	26.4642	26.8548	NaN	NaN	NaN	26.578	NaN	26.5128	4	4	15.3	41.059	17.626	Q033J0
NaN	NaN	NaN	NaN	NaN	NaN	NaN	NaN	NaN	NaN	NaN	NaN	NaN	NaN	NaN	NaN	NaN	NaN	NaN	NaN	NaN	NaN	NaN	NaN	NaN	NaN	NaN	NaN	NaN	NaN	NaN	NaN	NaN	NaN	NaN	25.432	1	1	5.7	28.017	2.9049	Q033J4
25.7435	24.7138	26.2705	25.1564	26.6849	26.2459	26.5328	26.5686	26.468	27.0109	26.7575	27.761	NaN	26.8634	26.0389	25.9039	26.2275	26.2897	26.3013	26.5978	26.8208	25.8127	25.286	25.6938	26.292	26.221	26.4992	NaN	NaN	26.5085	24.8554	25.9052	25.4929	25.7002	25.7394	26.1619	4	4	17.9	25.448	190.89	Q033J7
NaN	NaN	NaN	NaN	NaN	NaN	NaN	NaN	NaN	NaN	26.9174	27.0408	27.0095	26.8853	27.1683	NaN	NaN	NaN	26.8595	NaN	NaN	NaN	NaN	NaN	NaN	NaN	NaN	NaN	26.4948	NaN	NaN	NaN	NaN	NaN	NaN	NaN	6	6	20.9	53.968	7.4373	Q033K1
NaN	NaN	NaN	NaN	NaN	NaN	NaN	NaN	NaN	NaN	NaN	NaN	NaN	NaN	NaN	NaN	NaN	NaN	NaN	NaN	NaN	NaN	NaN	NaN	NaN	NaN	NaN	NaN	NaN	NaN	NaN	NaN	NaN	NaN	NaN	23.8662	1	1	9.3	20.909	1.9694	Q033K6
23.8152	NaN	23.1306	NaN	23.7793	23.5685	25.6852	24.2948	25.3534	28.7121	28.0859	28.208	27.4392	27.6296	28.0238	23.8634	23.7573	23.9455	23.9483	23.1084	24.1338	24.0562	23.8543	NaN	24.8162	24.4601	24.4753	26.738	26.8405	26.8812	24.5568	25.0732	24.9758	NaN	NaN	NaN	8	8	25.8	50.156	36.733	Q033L0;Q88RX5
NaN	NaN	NaN	NaN	NaN	NaN	NaN	NaN	NaN	26.0355	26.6096	26.1077	26.4793	26.7941	26.8969	NaN	NaN	NaN	25.6845	NaN	25.5467	NaN	NaN	NaN	NaN	NaN	NaN	NaN	27.3929	26.7119	NaN	NaN	NaN	NaN	NaN	NaN	6	6	13.6	69.902	13.818	Q033L1
25.6421	25.7071	25.0519	25.2963	25.0547	24.9862	25.5184	25.379	26.1275	27.1108	27.5015	26.7818	26.7331	26.4708	26.3499	25.5633	NaN	25.2985	26.0069	25.5265	25.8942	25.4074	25.5854	26.1559	25.8546	25.4525	25.716	27.0837	26.8498	27.1197	25.6591	25.8196	NaN	25.5587	25.5818	25.6504	9	8	31.8	42.867	46.6	Q033L5
28.0698	28.5287	28.2991	27.9165	27.6351	28.6953	28.3337	28.3976	28.0122	23.7315	24.9216	NaN	25.2466	26.0461	24.6655	28.1066	28.2013	27.8215	29.6328	29.7504	29.5641	28.0525	28.117	27.8306	28.1865	27.5117	26.7348	25.8056	NaN	26.4924	27.678	28.6059	27.6615	28.5433	28.6959	28.744	13	13	56	38.648	323.31	Q033L6
NaN	NaN	NaN	NaN	NaN	NaN	NaN	NaN	NaN	NaN	NaN	NaN	NaN	NaN	NaN	NaN	NaN	NaN	NaN	NaN	NaN	NaN	NaN	NaN	NaN	NaN	NaN	NaN	NaN	NaN	NaN	NaN	NaN	NaN	NaN	NaN	3	3	46.5	10.597	3.7344	Q033M3
26.4508	NaN	NaN	NaN	NaN	NaN	NaN	NaN	26.0332	25.847	25.8587	25.7122	26.199	25.9964	25.8279	NaN	26.0407	NaN	27.2592	26.6787	26.9573	25.7147	NaN	25.9215	NaN	NaN	26.0088	26.2716	NaN	25.8403	NaN	NaN	NaN	25.8271	NaN	NaN	5	5	34.1	28.651	25.899	Q033M4
30.083	29.8055	30.0144	29.6553	30.1603	29.8865	30.0413	30.267	30.1695	29.7406	29.8656	29.796	29.908	30.0521	30.0707	29.7966	29.6656	29.6251	31.1342	30.5965	31.0369	29.8316	29.6507	29.7297	29.7514	29.758	29.8988	29.8222	29.6549	29.8267	30.0313	30.227	30.0751	30.2996	30.1448	30.1744	14	14	61	25.824	78.525	Q033M5
NaN	24.8811	NaN	NaN	NaN	NaN	26.197	NaN	NaN	NaN	26.6913	NaN	26.7227	28.0522	27.7817	NaN	NaN	NaN	NaN	NaN	NaN	NaN	NaN	NaN	24.7929	25.0958	25.5267	27.2872	27.8512	27.8448	NaN	NaN	NaN	25.6989	NaN	26.9174	2	2	20.3	17.439	14.548	Q033M8
28.142	28.2892	28.0394	28.4181	27.7006	27.7596	28.1013	28.3232	27.7758	28.9741	28.7975	29.1737	29.1641	29.2249	28.892	28.0529	27.991	28.3138	28.891	29.0848	29.1347	28.182	27.9051	28.358	28.6761	28.5429	28.8336	29.0036	29.0021	28.9433	28.732	28.5605	28.575	28.5491	28.5863	28.5108	20	20	66.1	42.584	93.8	Q033M9
NaN	NaN	24.8786	NaN	NaN	NaN	25.1755	NaN	NaN	25.8354	25.7613	26.0369	25.6716	25.687	25.6625	NaN	NaN	NaN	NaN	26.1803	26.2155	NaN	NaN	NaN	25.6389	25.4807	NaN	25.8783	25.8312	25.769	25.7853	NaN	25.959	NaN	NaN	NaN	3	3	15.1	35.651	8.4178	Q033N0
NaN	NaN	NaN	NaN	NaN	NaN	NaN	NaN	NaN	NaN	NaN	NaN	NaN	NaN	NaN	NaN	NaN	NaN	NaN	NaN	NaN	NaN	NaN	NaN	NaN	NaN	NaN	24.8225	NaN	NaN	NaN	NaN	NaN	NaN	NaN	NaN	2	2	6.8	34.79	2.2491	Q033N1
31.2027	31.1467	30.7076	30.8305	30.667	30.8275	30.976	30.3742	30.8974	31.7233	31.642	31.7729	32.0933	32.0704	32.0109	31.2926	31.3202	31.1373	31.8976	32.0761	31.8548	31.0807	30.8555	30.9606	31.8123	31.6764	31.458	31.8873	31.6622	31.7989	31.4112	31.3848	31.4314	31.7275	31.5984	31.4957	14	14	61.1	33.678	323.31	Q033N2
NaN	NaN	NaN	NaN	NaN	NaN	NaN	NaN	NaN	NaN	NaN	NaN	NaN	NaN	NaN	NaN	NaN	NaN	NaN	NaN	NaN	NaN	NaN	NaN	NaN	NaN	NaN	NaN	NaN	NaN	NaN	NaN	NaN	NaN	NaN	NaN	1	1	7.7	19.884	2.7344	Q033P1
NaN	NaN	NaN	NaN	NaN	NaN	NaN	NaN	NaN	NaN	NaN	NaN	NaN	NaN	NaN	NaN	NaN	NaN	NaN	NaN	NaN	NaN	NaN	NaN	NaN	NaN	NaN	NaN	NaN	NaN	NaN	NaN	NaN	NaN	NaN	24.7168	3	3	17.2	30.279	6.3712	Q033P2
28.7246	28.4531	28.5362	28.2023	28.8606	28.9861	28.9823	28.9678	28.8001	29.5826	29.3287	29.5554	29.4282	29.385	29.2321	28.3162	28.4996	28.696	28.8497	29.0839	29.0617	28.3176	27.9877	28.1298	28.9867	28.9815	29.153	29.2908	29.2125	29.5847	29.1632	29.0723	28.949	29.4792	29.2203	29.3679	7	7	47	23.81	32.288	Q033Q1
26.3471	NaN	26.0393	24.3351	24.7141	NaN	NaN	27.0534	26.8747	26.0835	25.8491	25.9752	25.282	25.6171	25.7955	25.5896	25.9291	25.7171	26.4596	26.2018	24.9782	NaN	NaN	NaN	NaN	24.4085	25.9678	25.9887	25.668	26.2461	NaN	25.6504	25.45	NaN	25.3307	NaN	4	4	15.6	52.876	8.9651	Q033R2
29.399	28.989	29.0322	28.3919	28.8578	28.7377	28.4735	28.8366	28.386	29.137	29.0913	29.1255	29.4219	29.3543	29.5411	29.0843	29.1792	29.2577	29.3581	29.5568	29.5302	27.791	28.0283	27.6589	28.6804	28.6546	28.7034	29.6321	29.5848	29.709	28.3377	28.4544	28.5434	29.1917	29.1559	29.206	10	8	22.7	52.409	51.455	Q033R3
30.1488	30.2583	31.0916	29.9799	30.0548	30.2556	29.635	30.0878	29.7302	29.7105	30.2662	29.729	30.4665	29.8765	30.737	30.2933	30.6045	29.9557	30.5616	30.8068	31.1032	30.012	29.6039	29.5557	30.7199	30.3958	30.3885	30.4157	30.3068	30.5633	29.7329	30.4149	29.7151	29.904	29.6569	29.7428	9	9	52	26.799	256.56	Q033R4
27.4279	27.0104	28.4218	26.6565	27.2799	26.833	26.7004	27.3536	27.0734	26.2775	25.8644	25.9248	25.1174	25.4043	25.5087	25.9744	25.9259	NaN	26.4214	26.6449	26.5186	25.2024	25.4082	26.0299	26.4385	25.3628	26.1758	25.6409	26.3942	26.1735	25.5122	25.501	25.4944	25.8437	26.3401	25.9819	3	3	36.4	12.057	22.824	Q033R9
28.6306	28.1378	28.8865	29.0112	28.7545	28.8329	27.6012	27.4023	27.7752	29.4276	29.2395	29.3527	30.0081	29.6255	29.7584	28.0624	28.9071	28.5655	29.089	28.6985	29.2713	27.4277	27.1022	27.9392	28.2154	28.0418	28.0825	29.3321	29.3748	29.2062	28.4751	28.7726	28.6175	28.6579	28.503	28.503	13	13	44	46.541	118.62	Q033S2
NaN	NaN	NaN	NaN	NaN	NaN	NaN	NaN	NaN	NaN	NaN	NaN	NaN	NaN	NaN	NaN	NaN	NaN	NaN	NaN	NaN	NaN	NaN	NaN	NaN	NaN	NaN	NaN	26.2468	NaN	NaN	NaN	NaN	NaN	NaN	NaN	1	1	7.3	27.204	2.9244	Q033S3
32.1457	32.0706	32.1582	31.8631	31.9813	31.855	31.993	32.1817	31.7522	33.3209	33.2026	33.2383	33.5546	33.4605	33.4933	32.2075	32.3289	32.308	33.0822	33.0728	33.0991	31.748	31.7793	31.8473	32.6742	32.6385	32.6067	33.45	33.2826	33.4404	32.8558	32.7323	32.7296	32.9726	32.8755	32.9746	28	25	75.6	35.318	323.31	Q033T0
NaN	NaN	NaN	NaN	NaN	NaN	NaN	NaN	NaN	NaN	25.6506	25.9167	25.3058	25.376	25.358	NaN	NaN	NaN	NaN	NaN	NaN	NaN	NaN	NaN	NaN	NaN	NaN	24.8921	NaN	26.9171	NaN	NaN	NaN	NaN	NaN	NaN	2	2	14.4	27.738	6.9726	Q033T1
30.2324	30.9354	31.0782	30.8161	31.2154	30.718	29.9442	29.8699	30.143	32.0887	31.9322	31.7954	31.1368	31.9925	32.2425	30.9743	30.4175	30.5209	31.1459	31.2831	31.3626	30.1507	30.2113	30.2051	30.8249	30.7271	30.6252	32.0797	31.9939	31.8361	31.074	31.1852	31.2211	31.0683	30.5623	30.7689	8	8	35.3	33.473	70.461	Q033T2
30.6449	30.1057	30.4123	29.9993	30.2118	30.0475	30.4021	30.3487	30.3817	30.7029	30.4991	30.6067	30.7923	31.1643	31.043	30.4136	30.5162	30.6697	31.0605	31.0312	31.0909	29.9212	30.057	29.8773	30.6177	30.4407	30.5832	30.7973	30.8536	30.7325	30.2816	30.792	30.5821	30.5338	30.4803	30.7094	16	16	50.5	34.038	323.31	Q033T4
NaN	NaN	NaN	23.8091	NaN	NaN	NaN	NaN	NaN	26.1135	26.7985	26.922	NaN	24.6603	24.4434	NaN	NaN	NaN	NaN	NaN	NaN	NaN	NaN	NaN	NaN	NaN	NaN	25.1522	24.5842	24.5808	NaN	NaN	NaN	25.0481	25.2106	25.2454	3	3	19.3	22.792	2.8322	Q033T7
NaN	NaN	NaN	NaN	NaN	NaN	NaN	NaN	NaN	NaN	NaN	NaN	NaN	NaN	NaN	NaN	NaN	NaN	NaN	NaN	NaN	NaN	NaN	NaN	NaN	NaN	NaN	NaN	24.2643	NaN	NaN	NaN	NaN	NaN	NaN	NaN	1	1	11	17.111	4.763	Q033T8
NaN	NaN	NaN	NaN	NaN	NaN	NaN	NaN	NaN	NaN	NaN	NaN	25.5425	25.541	25.5021	NaN	NaN	NaN	NaN	NaN	NaN	NaN	NaN	NaN	NaN	NaN	NaN	26.1157	NaN	NaN	NaN	NaN	NaN	NaN	NaN	NaN	2	2	13.7	21.325	8.3737	Q033T9
NaN	NaN	NaN	NaN	NaN	NaN	NaN	NaN	NaN	NaN	NaN	NaN	NaN	NaN	NaN	NaN	NaN	NaN	NaN	NaN	NaN	NaN	NaN	NaN	NaN	NaN	NaN	NaN	NaN	24.4698	NaN	NaN	NaN	NaN	NaN	NaN	2	2	11	12.006	1.8708	Q033U0
24.345	24.9013	26.8663	NaN	NaN	NaN	25.2086	NaN	NaN	NaN	NaN	NaN	24.033	23.5691	23.8723	24.7374	23.912	23.9634	23.5195	NaN	23.469	NaN	NaN	NaN	NaN	NaN	NaN	NaN	24.0114	23.9016	NaN	NaN	22.6818	NaN	NaN	NaN	3	3	15.3	44.699	15.443	Q033U7
29.8846	29.8488	29.4674	29.5738	29.5563	29.7695	29.7692	29.9063	29.8458	29.9639	29.8404	29.8073	30.2997	30.4188	30.3854	29.908	29.854	29.7795	30.6956	30.656	30.5805	29.2028	29.0014	29.4548	29.7566	29.7569	29.9051	30.4552	30.2375	30.3697	29.2848	29.6409	29.2553	30.0028	29.9453	30.0669	14	12	76.4	27.098	141.44	Q033V0
NaN	NaN	NaN	NaN	NaN	NaN	NaN	NaN	NaN	NaN	NaN	NaN	NaN	NaN	NaN	NaN	NaN	NaN	NaN	NaN	NaN	NaN	NaN	NaN	NaN	NaN	NaN	NaN	NaN	NaN	NaN	NaN	NaN	NaN	22.8837	NaN	1	1	1.7	71.373	2.5843	Q033V1
NaN	NaN	NaN	NaN	NaN	NaN	NaN	NaN	NaN	NaN	NaN	NaN	NaN	NaN	NaN	NaN	NaN	NaN	NaN	NaN	NaN	NaN	NaN	NaN	NaN	NaN	NaN	NaN	NaN	NaN	NaN	NaN	NaN	NaN	NaN	NaN	1	1	2.9	53.501	5.2444	Q033V2
28.0038	27.4717	27.9095	27.4935	27.7142	27.7612	27.8376	27.7451	28.0052	27.8111	28.4126	28.1456	28.6476	28.5437	28.2743	27.7888	28.2013	27.4839	29.4299	29.4871	29.2589	28.2379	27.5916	27.8783	28.2903	28.1666	27.9173	28.6216	28.3143	28.4093	27.4266	27.6629	27.7185	28.651	28.6532	28.4287	6	6	26.5	44.95	48.652	Q033V6
25.9036	26.349	NaN	NaN	NaN	NaN	NaN	26.3905	NaN	26.5724	26.1774	26.2925	27.089	26.8874	26.463	NaN	NaN	NaN	26.5892	26.6075	26.9985	NaN	NaN	NaN	NaN	NaN	NaN	26.6792	26.2331	NaN	NaN	NaN	NaN	NaN	27.0931	NaN	3	3	36.6	14.477	10.371	Q033V7
28.266	29.1176	28.9803	28.5117	28.613	28.7322	28.4704	28.4833	28.6714	28.5618	28.8988	28.5093	29.4401	29.1233	29.282	28.0466	28.4875	28.8577	29.8887	29.3406	29.3365	27.1655	27.4862	27.2744	28.5705	28.8446	29.0171	28.9943	28.9019	28.8905	28.7425	28.6501	28.5968	27.6518	26.8801	29.5	7	7	46.9	16.505	115.14	Q033V8
24.277	22.962	NaN	NaN	24.0815	22.2652	23.7214	23.7981	23.9271	30.5258	30.1481	30.636	29.6725	29.9517	29.5134	21.8346	NaN	NaN	24.4845	24.3606	NaN	NaN	24.0903	24.2026	23.1448	25.1193	NaN	30.1582	30.37	30.5334	23.4855	NaN	NaN	NaN	NaN	NaN	11	11	21.8	64.785	81.018	Q033V9
29.4401	29.6515	29.5783	29.727	29.7547	30.0499	29.2369	29.4484	29.2172	31.8004	31.1969	31.8039	30.4668	30.9024	30.4007	29.5901	29.7543	29.6414	30.2123	30.881	30.9618	31.3051	31.279	31.2458	29.6593	29.5069	29.8823	29.9028	30.5981	30.7305	31.4539	31.6299	31.6866	31.1145	31.75	31.0838	1	1	2.3	37.601	1.7444	Q033X1
32.1469	32.059	31.9925	31.7278	31.4848	31.7313	31.8435	31.5225	31.9456	31.0125	31.1502	31.0541	31.7509	32.1197	32.1144	31.8389	31.8142	31.681	32.5812	32.7065	32.6698	31.3272	31.3314	31.292	31.7366	31.7086	31.6527	31.6856	31.5907	31.6905	31.6433	31.1935	31.8599	31.9545	31.8677	31.8627	24	24	53.3	40.354	323.31	Q034E7
30.733	30.1987	30.3949	30.5068	30.3176	30.4095	29.9538	29.8177	30.1554	30.2204	30.5777	30.594	30.6663	30.4729	30.6854	30.4966	30.425	30.1305	30.5812	30.7169	30.6991	30.1923	29.9581	29.9563	30.3003	30.2634	30.3095	30.8205	30.8037	30.6125	30.408	30.3847	30.3925	30.5627	30.6528	30.4664	9	9	56.3	25.017	107.87	Q034H8
29.5337	28.9827	29.8489	29.6882	30.3918	29.6833	29.2402	29.4995	29.6281	29.8599	30.0692	30.0559	31.0212	30.8284	31.0426	30.854	30.3847	30.2577	31.9089	31.7522	31.5893	29.7986	29.4776	30.1086	30.4866	29.7635	30.3641	30.8409	31.2754	31.2072	29.9473	30.0254	29.994	30.4404	29.7216	30.2446	10	10	35.8	43.027	203.54	Q034K4
NaN	NaN	NaN	NaN	NaN	NaN	NaN	NaN	NaN	NaN	NaN	NaN	NaN	NaN	NaN	NaN	NaN	NaN	NaN	NaN	NaN	NaN	NaN	NaN	NaN	NaN	NaN	NaN	NaN	NaN	NaN	NaN	NaN	NaN	NaN	NaN	1	1	5.3	33.106	2.7317	Q034K6
NaN	NaN	NaN	NaN	NaN	NaN	NaN	NaN	NaN	NaN	NaN	NaN	NaN	NaN	NaN	NaN	NaN	NaN	NaN	NaN	NaN	NaN	NaN	NaN	NaN	NaN	NaN	25.6044	25.6873	25.5146	NaN	NaN	NaN	NaN	NaN	NaN	4	4	29.4	18.314	25.882	Q034K7
30.0092	30.4319	29.9887	29.6777	29.9184	29.9234	29.4855	29.8125	29.7716	31.1834	31.0623	31.1219	31.3428	31.2087	31.474	29.7222	29.7448	29.6281	31.0214	30.8981	31.088	30.1145	30.1908	30.2448	30.7997	30.2142	30.654	31.4135	31.242	31.126	30.2101	30.4185	30.3057	30.74	30.6505	30.8049	7	7	62.1	9.6308	263.66	Q034L2
30.7035	31.2615	30.8744	29.7197	30.2421	29.8342	29.5985	29.57	29.4656	30.6788	30.4903	30.3991	31.0152	30.6673	30.7478	30.3195	30.2695	30.273	30.973	31.1989	31.2982	29.7041	29.8578	29.5938	30.5543	30.1047	30.3869	30.9433	30.7713	30.6251	30.4845	30.6969	30.6342	30.6839	30.6267	30.4275	4	4	63.2	12.672	40.971	Q034L3
30.4463	30.6165	30.4111	30.2128	30.5102	30.792	30.3228	30.5933	30.3578	30.6224	30.6322	30.5867	31.1213	30.9402	31.0185	30.3268	30.0882	29.922	30.6316	30.167	30.5382	29.8404	29.7549	29.7467	30.3645	30.2212	30.322	30.8549	30.7311	30.9807	30.4892	30.6929	30.6588	30.5763	30.4419	30.5165	15	15	42.5	37.025	237.34	Q034L5
NaN	NaN	NaN	NaN	NaN	NaN	NaN	NaN	NaN	NaN	NaN	NaN	NaN	NaN	NaN	NaN	NaN	NaN	NaN	NaN	NaN	NaN	NaN	NaN	NaN	NaN	NaN	NaN	NaN	NaN	NaN	NaN	NaN	NaN	23.1288	NaN	1	1	1.7	90.892	2.8109	Q034L6
NaN	NaN	NaN	NaN	NaN	NaN	NaN	NaN	NaN	NaN	NaN	NaN	NaN	NaN	NaN	NaN	NaN	NaN	NaN	NaN	NaN	NaN	NaN	NaN	NaN	NaN	NaN	NaN	NaN	NaN	NaN	NaN	NaN	NaN	NaN	NaN	1	1	10.1	15.493	4.6057	Q034L7
NaN	NaN	NaN	NaN	NaN	NaN	NaN	NaN	NaN	24.9587	NaN	24.9118	25.3105	25.0815	24.9455	NaN	NaN	NaN	NaN	NaN	NaN	NaN	NaN	NaN	NaN	NaN	NaN	NaN	24.8097	NaN	NaN	NaN	NaN	NaN	NaN	NaN	6	6	11.5	85.68	13.206	Q034M2
NaN	NaN	NaN	NaN	NaN	NaN	NaN	NaN	NaN	NaN	NaN	25.3492	25.5456	25.8814	25.6854	NaN	NaN	NaN	NaN	25.3413	NaN	NaN	NaN	NaN	NaN	NaN	25.219	25.8829	25.915	25.8821	NaN	NaN	NaN	NaN	NaN	NaN	2	2	10	34.923	6.3391	Q034M4
30.1172	29.9679	29.8437	30.0331	30.2646	30.1739	29.9851	30.308	30.2038	30.7631	30.9056	30.7384	31.2086	31.0792	31.2622	30.5114	30.2762	30.3631	31.3453	31.3219	31.4743	30.7496	30.7419	30.6753	30.6403	30.6903	30.702	30.7892	30.7282	30.9248	31.0113	31.0031	31.0018	30.9881	30.9822	31.0551	10	10	36.1	46.819	44.082	Q034M5
27.7781	28.0713	27.9126	27.4957	27.7292	27.8788	27.8667	27.9468	27.7572	27.9146	27.8507	27.8621	28.2584	28.0919	27.9727	27.549	27.4966	27.2071	28.4242	28.4449	27.8056	27.6892	27.0713	27.4626	27.8622	28.0471	27.7227	28.2194	28.2524	28.2537	28.2665	28.2115	27.8009	28.384	28.0843	28.1599	8	7	40.2	37.7	58.69	Q034M8;F9UU20
30.4178	30.2098	30.4245	30.1973	29.9107	29.7728	29.6578	29.9249	29.5064	32.2086	32.3257	32.4956	32.3392	32.3444	32.3992	30.391	30.4357	30.2681	31.8211	31.6497	32.0275	30.785	30.7006	30.9789	30.4605	30.1694	30.1907	32.2389	32.1204	32.3193	31.242	31.1938	31.7318	31.6488	31.523	31.6436	8	8	53.5	22.012	323.31	Q034M9
25.2163	NaN	26.3732	25.9578	NaN	25.385	25.8889	25.9561	26.0511	28.0381	27.7064	27.8812	28.7445	28.7196	28.2155	24.3537	24.6141	24.9494	28.4999	28.1134	27.8404	NaN	NaN	NaN	NaN	NaN	NaN	27.9829	27.839	27.8461	26.9961	NaN	NaN	27.3089	27.2379	26.1692	5	5	24.5	30.317	102.06	Q034N0
28.8216	28.6893	28.5035	28.3294	28.4139	28.0722	28.7571	28.9797	28.5666	28.4657	28.1423	28.4288	28.3909	28.2578	28.2281	28.6911	28.5875	28.3377	28.762	29.2754	29.1989	28.4009	28.106	28.3742	28.5515	28.7485	28.3879	28.4459	28.1489	28.5925	27.804	27.7198	27.325	27.9771	27.9329	27.7133	6	6	32.4	34.714	200.99	Q034N4
27.7433	26.6119	27.4253	26.7984	26.864	27.3738	26.9565	27.2243	26.9649	28.5259	28.9582	28.2661	29.0981	28.668	28.7616	27.3109	27.2791	27.029	27.9434	27.7074	28.612	27.2245	27.3567	27.0635	27.5871	27.4656	27.5276	29.1272	28.7146	29.0181	27.5329	27.5567	27.6126	27.3645	28.1192	27.6325	11	11	25.9	57.301	16.597	Q034N5
28.4318	28.926	28.7996	27.997	28.0251	28.0125	27.9768	28.4111	27.8646	28.9932	29.1348	29.1145	29.8569	29.4425	29.7916	27.8795	28.3334	27.8783	28.8779	28.9477	29.0077	27.8358	27.8187	27.5596	27.9127	27.9907	27.9014	29.603	29.5574	29.751	27.3797	27.6802	27.9675	28.3124	28.4473	28.6571	22	22	45.7	82.695	206.53	Q034N6
26.4912	27.5894	26.4266	26.6153	26.5459	26.4943	26.4311	27.5569	26.6974	26.5165	26.1081	27.6523	27.3068	27.2109	27.3487	26.3094	25.2401	26.1769	26.1014	27.0825	26.5688	26.613	26.6313	26.4582	27.0739	26.7418	25.3717	27.9818	27.4371	27.4949	25.8103	26.9845	27.3539	27.2182	26.7737	26.6396	7	7	23.3	35.357	22.71	Q034N7
NaN	NaN	NaN	NaN	NaN	NaN	NaN	NaN	NaN	NaN	NaN	NaN	25.3375	NaN	NaN	NaN	NaN	NaN	NaN	NaN	NaN	NaN	NaN	NaN	NaN	NaN	NaN	NaN	NaN	NaN	NaN	NaN	NaN	NaN	NaN	NaN	2	2	13.1	34.848	6.8712	Q034N8
25.6641	NaN	25.3558	25.5855	24.695	24.5687	24.8051	25.0843	26.3282	NaN	24.638	NaN	NaN	NaN	NaN	NaN	24.7612	24.9521	26.0041	26.7857	26.8387	24.8435	NaN	24.2986	24.9513	24.3167	24.5666	25.3089	26.7888	24.7829	24.6325	NaN	NaN	NaN	24.5917	24.6561	4	4	48.5	18.249	33.309	Q034P0
25.7061	27.3582	26.9768	NaN	22.8008	22.972	26.3593	26.146	22.8203	27.3533	27.4552	27.508	27.6942	27.774	27.6411	23.2379	24.7925	27.2165	27.7152	27.7565	27.8751	NaN	NaN	22.3345	23.4515	27.1126	27.171	27.6517	27.6534	27.8758	NaN	NaN	26.1651	NaN	24.1969	27.4629	5	5	30.8	34.894	29.143	Q034P1
NaN	NaN	NaN	NaN	NaN	NaN	NaN	NaN	NaN	NaN	NaN	NaN	NaN	NaN	NaN	NaN	NaN	NaN	NaN	NaN	NaN	NaN	NaN	NaN	NaN	NaN	NaN	NaN	NaN	NaN	NaN	NaN	NaN	NaN	NaN	NaN	1	1	6.1	25.105	1.8409	Q034P3
28.1556	27.3293	27.3348	27.2078	27.8449	27.4439	28.253	27.5165	28.1686	29.6726	29.6756	29.7336	29.1504	29.0861	29.1431	27.911	27.2289	27.0833	29.1148	29.0559	29.3887	28.0317	27.9596	28.2951	28.9604	28.2186	28.5041	29.1962	29.5763	29.3853	28.1296	27.4194	28.1164	28.816	28.3501	28.7048	13	13	51.5	32.571	123.07	Q034P5
31.8396	31.6527	31.6443	31.5527	31.7238	31.5416	31.415	31.3795	31.318	31.8489	31.8649	31.7858	32.1819	32.1367	32.0766	31.3454	31.3746	31.2541	32.1751	32.1951	32.19	31.1348	31.1454	31.1473	31.6944	31.5873	31.6367	32.0267	32.0003	32.1368	31.6647	31.7526	31.6015	32.1013	31.9952	31.9786	33	32	53.6	74.898	323.31	Q034P8;Q88Z97
27.4547	28.2638	28.3086	27.7688	28.0538	27.8259	27.2646	27.4159	27.5659	27.6985	28.2293	27.893	29.2522	28.9207	29.2237	26.8979	27.474	27.1899	27.737	26.879	27.6775	26.6728	26.854	26.4847	26.9009	26.4955	26.7708	28.7971	28.7493	28.6052	28.4615	28.1366	28.6296	27.9088	28.2754	27.515	11	11	58.4	32.412	253.51	Q034Q3
34.6452	34.535	34.7503	34.6407	34.6383	34.7075	34.6606	34.6902	34.6878	35.5198	35.384	35.3995	35.8726	35.7826	35.772	34.4188	34.5383	34.2811	35.1559	35.1157	35.0976	34.1956	34.1799	34.1733	34.6713	34.5962	34.747	35.6227	35.5584	35.628	34.5799	34.5988	34.5299	34.7376	34.7437	34.6026	30	23	79.2	36.366	323.31	Q034Q4
NaN	NaN	NaN	NaN	NaN	NaN	NaN	NaN	NaN	NaN	NaN	NaN	NaN	NaN	NaN	NaN	NaN	NaN	NaN	NaN	NaN	NaN	NaN	NaN	NaN	NaN	NaN	NaN	NaN	NaN	NaN	NaN	NaN	NaN	NaN	NaN	NaN	NaN	NaN	NaN	NaN	851;1424852;1424853;1424854;1424855;1424856;1424857;1424858;1424859;1424860;1424861;1424862;1424863;1424864;1424865;1424866;1424867;1424868;1424869;1424870;1424871;1424872;1424873;1424874;1424875;1424876;1424877;1424878;1424879;1424880;1424881;1424882;1424883;1424884;1424885;1424886;1424887;1424888;1424889;1424890;1424891;1424892;1424893;1424894;1424895;1424896;1424897;1424898;1424899;1424900;142…
NaN	NaN	NaN	NaN	NaN	NaN	NaN	NaN	NaN	NaN	NaN	23.7534	NaN	NaN	26.2798	NaN	NaN	NaN	NaN	NaN	NaN	NaN	NaN	NaN	NaN	NaN	NaN	NaN	NaN	NaN	NaN	NaN	NaN	NaN	NaN	NaN	3	3	46.9	17.722	7.4495	Q034Q5
24.5877	23.4418	NaN	NaN	NaN	NaN	24.5026	NaN	NaN	25.3138	NaN	25.2112	24.9945	24.6449	24.4351	23.7459	23.8519	23.8395	25.3403	24.2893	25.1365	24.358	NaN	24.1229	NaN	NaN	NaN	25.0208	24.8442	24.8046	NaN	NaN	NaN	NaN	NaN	NaN	2	2	8.9	29.257	4.6044	Q034Q6
24.7176	NaN	25.1365	NaN	NaN	NaN	NaN	NaN	NaN	NaN	NaN	NaN	25.8524	25.9503	25.8838	NaN	24.3717	NaN	NaN	NaN	NaN	NaN	NaN	NaN	NaN	NaN	NaN	NaN	25.0565	NaN	NaN	NaN	NaN	24.424	25.1948	NaN	4	4	20.1	32.248	7.1253	Q034Q8
NaN	NaN	NaN	NaN	NaN	NaN	NaN	NaN	NaN	NaN	NaN	NaN	NaN	NaN	NaN	NaN	NaN	NaN	NaN	NaN	NaN	NaN	NaN	NaN	NaN	NaN	NaN	NaN	NaN	NaN	NaN	NaN	NaN	NaN	NaN	23.4707	1	1	24.1	9.3206	17.572	Q034Q9
25.6091	NaN	NaN	NaN	NaN	NaN	NaN	NaN	NaN	NaN	NaN	NaN	NaN	NaN	NaN	NaN	NaN	NaN	NaN	NaN	NaN	NaN	NaN	NaN	NaN	NaN	NaN	24.9847	NaN	NaN	NaN	NaN	NaN	NaN	NaN	NaN	2	2	8.5	33.588	4.7424	Q034R0
NaN	NaN	NaN	NaN	NaN	NaN	NaN	NaN	NaN	NaN	NaN	NaN	NaN	NaN	25.0712	NaN	NaN	NaN	NaN	NaN	NaN	NaN	NaN	NaN	NaN	NaN	NaN	NaN	NaN	NaN	NaN	NaN	NaN	NaN	NaN	NaN	2	2	19.9	24.056	15.817	Q034R3
27.2147	27.7398	27.8921	26.7905	27.4275	27.6587	27.241	26.9319	26.8275	28.179	28.1029	27.8584	28.8824	28.9703	29.0456	27.2552	27.0823	27.4403	28.2127	28.2109	28.2495	26.2865	26.1236	25.7248	27.0971	27.5994	27.747	28.5858	28.5263	28.6845	28.4239	27.579	27.1931	27.7576	27.4289	28.2123	9	9	37.6	31.201	46.005	Q034R4;Q5FMG1
30.0877	29.6645	29.1126	29.5107	29.7852	29.5431	29.9725	30.0474	29.7415	31.3057	31.3625	31.3307	31.7292	31.8327	31.7215	29.7946	29.6716	29.7333	30.2619	30.3891	30.1738	29.0024	29.4321	29.4116	30.1642	30.2716	30.0616	31.4449	31.309	31.5329	30.1551	29.7377	29.8224	30.1579	29.9873	29.8546	13	11	50.9	35.442	323.31	Q034R6
28.6777	27.8416	28.1902	28.4404	28.2116	28.1592	27.899	28.1122	27.7607	27.9853	28.3062	28.0746	28.0265	27.8304	28.171	27.7528	27.7813	27.3321	28.6505	28.6181	28.5419	26.9235	27.3354	27.579	27.3277	27.638	27.2013	28.1205	27.7532	27.9935	27.4475	25.6791	26.9889	27.766	27.8495	27.5972	8	8	29.8	52.021	161.44	Q034S3
24.66	NaN	NaN	NaN	NaN	NaN	NaN	NaN	NaN	25.1662	25.3364	NaN	24.9558	24.7447	24.8436	NaN	NaN	NaN	NaN	NaN	NaN	NaN	NaN	NaN	NaN	NaN	NaN	NaN	24.8349	24.7887	NaN	NaN	24.272	24.3067	NaN	NaN	2	2	16.9	16.873	4.2045	Q034S5
31.3003	31.645	31.1422	30.7443	29.3723	30.245	30.3573	30.2834	30.6225	30.136	30.6162	30.5584	31.1677	31.1452	31.2264	30.4863	30.4998	30.3312	30.2076	30.554	30.9093	29.2668	29.1294	28.9899	30.1888	29.9654	30.1464	31.531	30.8721	31.3606	29.8727	28.9326	29.8325	30.6285	30.6147	30.6534	10	10	30	25.18	189.71	Q034S6
25.7152	NaN	NaN	NaN	25.5471	NaN	25.7527	NaN	26.1796	26.447	25.21	25.9294	26.0942	26.0203	26.5017	NaN	25.8479	26.1998	26.3567	26.9441	26.2437	25.5186	NaN	25.6599	NaN	25.1956	26.0209	27.0174	26.3186	26.6663	25.4582	NaN	NaN	25.7646	25.5711	25.6238	3	3	8.9	33.673	107.31	Q034S7
29.3524	28.8079	29.5925	29.4397	29.1196	28.9077	28.8843	29.2236	28.5623	30.1087	30.3273	30.3082	30.6931	30.3811	30.4622	29.0342	29.107	29.4567	29.5414	29.8376	29.8898	28.3062	28.2396	27.9721	28.1538	28.7072	28.791	30.4511	30.4462	30.5941	28.9298	28.9887	28.9161	28.5537	28.7704	27.4908	14	14	49.6	59.781	323.31	Q034S8
28.7841	28.6405	28.9847	28.3237	28.6336	28.2733	28.4802	28.4279	28.2798	29.1089	29.1463	29.0359	29.7932	29.5217	29.6722	28.7168	28.854	28.5513	29.1618	29.4303	29.2362	27.8141	27.9339	27.7406	28.7076	28.7494	28.519	29.4048	29.5651	29.6263	28.6831	28.581	28.7415	28.9643	28.9844	28.7158	13	12	44.2	44.868	159.09	Q034S9
32.2468	32.1529	32.1139	32.0596	32.1494	32.2619	32.1249	32.2834	32.1793	33.0944	33.1283	33.0904	32.9012	32.9206	33.048	31.6886	31.6612	31.389	32.4879	32.5289	32.4339	31.3855	31.5034	31.4526	32.1377	32.0714	32.0749	32.7192	32.6234	32.6808	32.106	32.3182	32.3792	31.9142	31.8881	31.878	6	5	77.1	9.5477	145.91	Q034T0;Q1GBQ0
24.1664	NaN	25.4522	NaN	NaN	NaN	24.8679	24.7617	24.9002	23.4575	24.0623	23.8981	25.3985	25.3868	26.2241	23.7262	NaN	22.812	23.3277	NaN	NaN	NaN	NaN	NaN	22.7003	22.803	22.7638	25.1361	24.9803	25.7147	NaN	NaN	NaN	23.8222	24.3792	NaN	2	2	32.4	15.863	25.037	Q034T2
26.4866	25.8254	26.0237	25.9183	26.2962	26.2395	26.4451	26.449	26.3693	26.794	26.8862	26.9743	27.5	27.4536	27.4865	25.9886	25.7026	25.9039	27.395	27.3095	26.8344	26.1011	NaN	25.76	26.5955	26.8207	26.5763	27.7636	27.3466	26.9407	NaN	26.2639	NaN	26.5112	26.5806	26.3948	8	8	31.4	50.603	59.296	Q034T6
30.0874	30.3593	30.3006	29.9459	30.1516	29.8107	29.7896	29.8546	29.7126	31.0532	30.9429	31.0249	31.4677	31.1464	31.426	30.4773	30.1615	30.3846	31.1301	30.9887	30.9228	29.7009	29.9523	29.6408	30.257	30.1778	30.4599	31.2362	31.3264	31.1634	30.369	30.4781	30.3094	30.4801	30.4848	30.3139	24	22	62.9	56.329	231.49	Q034T7;Q1GBP8
NaN	NaN	27.2889	NaN	NaN	26.6659	NaN	NaN	NaN	26.5729	NaN	26.3844	27.9121	27.5579	27.1575	NaN	NaN	NaN	26.731	26.8303	NaN	NaN	NaN	NaN	26.4934	26.5303	NaN	NaN	26.8134	26.793	NaN	NaN	NaN	NaN	NaN	NaN	2	2	29	13.631	17.145	Q034T8
27.2028	28.3541	28.4193	26.5083	26.1349	25.9249	28.1865	27.9364	26.7418	29.1393	29.5138	29.2906	29.2206	28.8048	28.9246	26.9817	27.369	27.6695	28.188	28.3858	29.0997	26.6207	26.6679	26.6679	27.0899	28.2183	27.8743	29.4464	29.3042	29.4319	26.6193	26.8655	26.1973	26.8633	27.3875	29.0087	11	11	38.6	41.298	112.17	Q034T9
29.9843	30.0813	29.8705	29.1884	29.3701	29.1657	29.1724	29.175	29.1704	29.7841	29.8665	29.8608	30.2398	30.9605	30.3907	29.657	29.6214	29.3594	29.8134	29.9781	29.8785	28.4585	28.5067	28.9262	29.0076	28.9959	28.9783	30.4217	30.7119	30.5128	29.9141	29.1254	29.613	29.9424	29.8351	29.7921	14	14	59.3	24.889	323.31	Q034U8;Q1GBP5
NaN	NaN	NaN	NaN	NaN	NaN	NaN	NaN	NaN	NaN	NaN	NaN	NaN	NaN	NaN	NaN	NaN	NaN	NaN	NaN	NaN	NaN	NaN	NaN	NaN	NaN	NaN	NaN	NaN	NaN	NaN	22.5448	NaN	NaN	NaN	NaN	1	1	3.1	50.413	1.7778	Q034U9
33.7013	33.2921	33.5771	33.1516	33.0956	33.0898	33.1936	33.4816	33.3215	34.8664	34.5844	34.7793	34.8097	34.9725	34.841	34.007	34.2003	34.0089	34.9139	34.9382	34.9309	33.6586	33.6256	33.5668	34.3559	34.2805	34.1779	35.1623	35.1643	35.0707	34.0581	34.2849	34.3036	34.3499	34.2775	34.2772	24	21	77.6	35.53	323.31	Q034V0
NaN	NaN	NaN	NaN	NaN	NaN	NaN	NaN	NaN	NaN	NaN	NaN	NaN	NaN	26.1561	NaN	NaN	NaN	NaN	NaN	NaN	NaN	NaN	NaN	NaN	NaN	NaN	NaN	25.6835	25.3733	NaN	NaN	NaN	NaN	NaN	NaN	3	3	24.3	20.82	5.0049	Q034V1
25.5384	NaN	NaN	NaN	NaN	NaN	NaN	NaN	NaN	NaN	NaN	NaN	26.4865	26.2959	26.2686	NaN	NaN	NaN	NaN	NaN	NaN	NaN	NaN	NaN	NaN	NaN	NaN	26.7524	26.5643	26.4386	NaN	NaN	NaN	NaN	NaN	NaN	7	7	12.3	131.48	36.132	Q034V2
NaN	NaN	26.4188	NaN	26.717	26.8048	NaN	26.9027	NaN	NaN	NaN	NaN	NaN	NaN	NaN	NaN	NaN	26.6458	26.6391	26.5347	NaN	NaN	NaN	NaN	NaN	27.076	NaN	26.9679	NaN	NaN	NaN	NaN	NaN	NaN	NaN	NaN	3	3	32.2	9.8794	6.5723	Q034V4
31.8991	31.3912	31.4364	31.4779	31.7688	31.6899	30.8438	31.0507	31.2664	31.5429	31.5176	31.6093	32.2782	31.9449	32.0379	31.598	31.936	31.4986	31.9695	32.3623	32.6587	30.7164	30.8102	30.9273	31.8149	31.8406	31.6921	32.1643	31.9963	32.1332	31.3955	31.6049	31.4841	31.8972	31.8902	31.83	6	6	36	17.356	89.839	Q034V6
30.3295	30.1974	30.2501	30.0704	29.973	30.2089	29.9643	29.9691	29.8319	31.3162	31.3548	31.4194	31.5859	31.481	31.5617	29.8227	29.7493	29.8307	30.7924	30.4218	30.8624	30.3342	30.3789	30.3331	30.4982	30.4066	30.414	31.6722	31.5946	31.6228	30.6836	30.9613	30.6242	30.8403	30.7352	30.7983	13	13	58.6	20.304	198.42	Q034V8
31.3766	31.4325	31.3478	31.0493	31.2449	31.1501	30.9725	31.113	30.9231	32.0964	32.0602	32.0947	32.4112	32.3749	32.4357	30.8092	30.7799	30.8115	31.8377	31.7409	31.7829	30.8287	30.7527	30.7477	30.6798	30.5689	30.6963	32.2948	32.177	32.2835	31.26	31.3057	31.4635	31.374	31.3716	31.2693	33	28	49.9	77.741	323.31	Q034V9
29.0449	30.0561	29.2302	28.7838	29.3009	29.1307	28.9676	28.9666	28.9938	29.1516	29.2156	29.2204	29.4907	29.537	29.5809	29.0168	29.0614	29.0421	29.5756	29.3965	29.6264	28.3396	28.5027	28.3533	29.3142	29.4221	29.0433	29.686	29.4924	29.7128	29.0962	28.9248	29.1695	29.2229	29.3099	29.4027	8	8	50.3	31.378	90.681	Q034W5
26.8943	26.8309	27.0625	26.8869	26.7665	26.5365	27.5008	27.7811	27.2702	27.5139	28.0129	27.9185	28.3384	28.1755	28.2356	26.8107	27.0861	26.6237	28.3226	27.8427	28.0517	26.1384	26.2891	25.9705	27.6604	27.5064	27.634	28.218	28.2961	28.3424	26.4276	26.0709	26.2203	27.1497	26.7714	27.1356	11	11	45.9	36.923	29.458	Q034W6
31.345	31.4845	31.4325	30.808	30.956	30.7595	30.8324	30.7507	30.7473	31.3923	31.2931	31.2364	31.7034	31.5098	31.6735	31.0844	31.2048	31.1134	31.7147	31.8054	31.9322	30.2365	30.205	30.404	30.8255	30.9954	30.8167	31.7072	31.6714	31.7323	30.5479	30.5841	30.6765	31.2528	31.3673	31.4991	29	26	54.8	56.528	323.31	Q034W7
NaN	NaN	NaN	NaN	NaN	NaN	NaN	NaN	NaN	NaN	NaN	NaN	NaN	NaN	21.3799	NaN	NaN	NaN	NaN	NaN	NaN	NaN	NaN	NaN	NaN	NaN	NaN	NaN	NaN	NaN	NaN	NaN	NaN	NaN	NaN	NaN	1	1	7.7	18.091	3.1903	Q034W8
30.9962	31.275	30.6821	30.8624	30.8536	30.7807	31.1548	30.8962	30.924	30.6034	30.5506	30.4736	31.4379	31.2808	31.428	30.6735	30.953	30.7718	31.8128	31.7913	31.7954	30.7101	30.7979	30.7827	30.9108	30.8325	30.9173	31.3897	31.3389	31.3116	31.0171	30.9504	31.0065	31.2329	31.2319	31.1163	33	30	52.1	91.733	323.31	Q034W9
32.0796	31.9388	31.8405	31.7045	31.9361	31.8394	31.7994	31.8371	31.7294	32.8452	32.8293	32.8184	32.9695	33.0503	33.1112	31.9143	31.855	31.6876	32.5786	32.6166	32.5622	31.575	31.5242	31.565	31.9285	31.9109	31.8361	32.9728	32.8457	32.8994	32.1455	32.3125	32.1852	31.9	31.948	31.9263	54	48	56.9	133.7	323.31	Q034X0;Q88XZ3
32.5954	32.6637	32.5512	32.3275	32.377	32.3315	32.3427	32.4301	32.2894	33.144	33.2071	33.1734	33.6527	33.5719	33.6321	32.553	32.658	32.53	33.2709	33.334	33.4225	32.0142	31.943	32.0521	32.5189	32.3999	32.4181	33.5511	33.4155	33.5894	32.7539	32.7007	32.8167	32.8078	32.7751	32.6993	72	52	69.3	136.46	323.31	Q034X1
NaN	NaN	NaN	NaN	NaN	NaN	NaN	NaN	NaN	NaN	NaN	NaN	NaN	NaN	NaN	NaN	NaN	NaN	NaN	NaN	NaN	NaN	NaN	NaN	NaN	NaN	NaN	NaN	NaN	NaN	NaN	NaN	NaN	NaN	NaN	NaN	1	1	23.2	15.173	7.8528	Q034X6
31.7833	31.7609	31.6296	31.487	31.6296	31.604	31.6862	31.8214	31.7951	32.9977	32.932	32.8678	33.1018	33.0094	33.2196	31.8291	31.8327	31.713	32.5489	32.5437	32.4708	31.3595	31.3133	31.2912	32.1707	32.0442	32.0741	33.1954	33.1391	33.2494	31.9824	32.2034	32.0355	32.2276	32.2506	32.4221	17	13	60.9	17.923	243.28	Q034X7
33.538	33.4304	33.2782	33.1455	33.0514	33.0299	33.2217	33.3424	33.2546	33.6198	33.6514	33.662	34.1565	34.2379	34.069	33.2012	33.0179	32.9858	33.4919	33.3452	33.6156	32.5544	32.5302	32.636	33.0492	32.992	33.0527	33.9494	33.8189	33.8733	33.0607	33.0813	33.054	33.2629	33.1889	33.3805	45	36	74.3	76.819	323.31	Q034X8
NaN	NaN	NaN	NaN	NaN	NaN	NaN	NaN	NaN	NaN	NaN	NaN	NaN	NaN	NaN	NaN	NaN	NaN	NaN	NaN	NaN	NaN	NaN	NaN	NaN	NaN	NaN	NaN	NaN	NaN	NaN	NaN	NaN	NaN	NaN	NaN	NaN	NaN	NaN	NaN	NaN
NaN	NaN	NaN	NaN	NaN	NaN	NaN	NaN	NaN	NaN	NaN	NaN	NaN	NaN	NaN	NaN	NaN	NaN	NaN	NaN	NaN	NaN	NaN	NaN	NaN	NaN	NaN	NaN	NaN	NaN	NaN	NaN	NaN	NaN	NaN	NaN	NaN	NaN	NaN	NaN	NaN
NaN	NaN	NaN	NaN	NaN	NaN	NaN	NaN	NaN	NaN	NaN	NaN	NaN	NaN	NaN	NaN	NaN	NaN	NaN	NaN	NaN	NaN	NaN	NaN	NaN	NaN	NaN	NaN	NaN	NaN	NaN	NaN	NaN	NaN	NaN	NaN	NaN	NaN	NaN	NaN	NaN
NaN	NaN	NaN	NaN	NaN	NaN	NaN	NaN	NaN	NaN	NaN	NaN	NaN	NaN	NaN	NaN	NaN	NaN	NaN	NaN	NaN	NaN	NaN	NaN	NaN	NaN	NaN	NaN	NaN	NaN	NaN	NaN	NaN	NaN	NaN	NaN	NaN	NaN	NaN	NaN	NaN
NaN	NaN	NaN	NaN	NaN	NaN	NaN	NaN	NaN	NaN	NaN	NaN	NaN	NaN	NaN	NaN	NaN	NaN	NaN	NaN	NaN	NaN	NaN	NaN	NaN	NaN	NaN	NaN	NaN	NaN	NaN	NaN	NaN	NaN	NaN	NaN	NaN	NaN	NaN	NaN	NaN
NaN	NaN	NaN	NaN	NaN	NaN	NaN	NaN	NaN	NaN	NaN	NaN	NaN	NaN	NaN	NaN	NaN	NaN	NaN	NaN	NaN	NaN	NaN	NaN	NaN	NaN	NaN	NaN	NaN	NaN	NaN	NaN	NaN	NaN	NaN	NaN	NaN	NaN	NaN	NaN	NaN
NaN	NaN	NaN	NaN	NaN	NaN	NaN	NaN	NaN	NaN	NaN	NaN	NaN	NaN	NaN	NaN	NaN	NaN	NaN	NaN	NaN	NaN	NaN	NaN	NaN	NaN	NaN	NaN	NaN	NaN	NaN	NaN	NaN	NaN	NaN	NaN	NaN	NaN	NaN	NaN	NaN
NaN	NaN	NaN	NaN	NaN	NaN	NaN	NaN	NaN	NaN	NaN	NaN	NaN	NaN	NaN	NaN	NaN	NaN	NaN	NaN	NaN	NaN	NaN	NaN	NaN	NaN	NaN	NaN	NaN	NaN	NaN	NaN	NaN	NaN	NaN	NaN	NaN	NaN	NaN	NaN	NaN
NaN	NaN	NaN	NaN	NaN	NaN	NaN	NaN	NaN	NaN	NaN	NaN	NaN	NaN	NaN	NaN	NaN	NaN	NaN	NaN	NaN	NaN	NaN	NaN	NaN	NaN	NaN	NaN	NaN	NaN	NaN	NaN	NaN	NaN	NaN	NaN	NaN	NaN	NaN	NaN	NaN
NaN	NaN	NaN	NaN	NaN	NaN	NaN	NaN	NaN	NaN	NaN	NaN	NaN	NaN	NaN	NaN	NaN	NaN	NaN	NaN	NaN	NaN	NaN	NaN	NaN	NaN	NaN	NaN	NaN	NaN	NaN	NaN	NaN	NaN	NaN	NaN	NaN	NaN	NaN	NaN	NaN
NaN	NaN	NaN	NaN	NaN	NaN	NaN	NaN	NaN	NaN	NaN	NaN	NaN	NaN	NaN	NaN	NaN	NaN	NaN	NaN	NaN	NaN	NaN	NaN	NaN	NaN	NaN	NaN	NaN	NaN	NaN	NaN	NaN	NaN	NaN	NaN	NaN	NaN	NaN	NaN	NaN
NaN	NaN	NaN	NaN	NaN	NaN	NaN	NaN	NaN	NaN	NaN	NaN	NaN	NaN	NaN	NaN	NaN	NaN	NaN	NaN	NaN	NaN	NaN	NaN	NaN	NaN	NaN	NaN	NaN	NaN	NaN	NaN	NaN	NaN	NaN	NaN	NaN	NaN	NaN	NaN	NaN
NaN	NaN	NaN	NaN	NaN	NaN	NaN	NaN	NaN	NaN	NaN	NaN	NaN	NaN	NaN	NaN	NaN	NaN	NaN	NaN	NaN	NaN	NaN	NaN	NaN	NaN	NaN	NaN	NaN	NaN	NaN	NaN	NaN	NaN	NaN	NaN	NaN	NaN	NaN	NaN	NaN
NaN	NaN	NaN	NaN	NaN	NaN	NaN	NaN	NaN	NaN	NaN	NaN	NaN	NaN	NaN	NaN	NaN	NaN	NaN	NaN	NaN	NaN	NaN	NaN	NaN	NaN	NaN	NaN	NaN	NaN	NaN	NaN	NaN	NaN	NaN	NaN	NaN	NaN	NaN	NaN	NaN
NaN	NaN	NaN	NaN	NaN	NaN	NaN	NaN	NaN	NaN	NaN	NaN	NaN	NaN	NaN	NaN	NaN	NaN	NaN	NaN	NaN	NaN	NaN	NaN	NaN	NaN	NaN	NaN	NaN	NaN	NaN	NaN	NaN	NaN	NaN	NaN	NaN	NaN	NaN	NaN	NaN
NaN	NaN	NaN	NaN	NaN	NaN	NaN	NaN	NaN	NaN	NaN	NaN	NaN	NaN	NaN	NaN	NaN	NaN	NaN	NaN	NaN	NaN	NaN	NaN	NaN	NaN	NaN	NaN	NaN	NaN	NaN	NaN	NaN	NaN	NaN	NaN	NaN	NaN	NaN	NaN	NaN
NaN	NaN	NaN	NaN	NaN	NaN	NaN	NaN	NaN	NaN	NaN	NaN	NaN	NaN	NaN	NaN	NaN	NaN	NaN	NaN	NaN	NaN	NaN	NaN	NaN	NaN	NaN	NaN	NaN	NaN	NaN	NaN	NaN	NaN	NaN	NaN	NaN	NaN	NaN	NaN	NaN	5;1321376;1321377;1321378;1321379;1321380;1321381;1321382;1321383;1321384;1321385;1321386;1321387;1321388;1321389;1321390;1321391;1321392;1321393;1321394;1321395;1321396;1321397;1321398;1321399;1321400;1321401;1321402;1321403;1321404;1321405;1321406;1321407;1321408;1321409;1321410;1321411;1321412;1321413;1321414;1321415;1321416;1321417;1321418;1321419;1321420;1321421;1321422;1321423;1321424;13214…
NaN	NaN	NaN	23.6296	NaN	NaN	NaN	NaN	NaN	31.326	31.5178	31.4191	31.0949	30.5234	30.8513	NaN	22.569	NaN	NaN	23.4581	22.9906	24.3776	NaN	23.9854	NaN	23.2476	NaN	30.4006	30.2577	30.6289	NaN	NaN	NaN	NaN	NaN	NaN	12	12	80.7	20.412	232.43	Q034Y0
32.5557	32.3964	32.038	32.3558	32.3747	32.5094	32.5113	32.5921	32.4645	33.5275	33.4625	33.4452	33.7122	33.4977	33.6223	32.7085	32.7242	32.5979	33.4468	33.5045	33.4906	32.5318	32.3101	32.567	33.1155	32.902	33.0902	33.6799	33.419	33.606	33.2864	33.4307	33.4154	33.4154	33.2033	33.327	9	7	59.8	11.736	211.16	Q034Y2;Q88XY7
31.0492	31.2307	31.2463	30.8634	30.6284	30.5767	30.733	30.8574	30.6569	32.0192	31.8198	31.8847	32.4191	32.8276	32.5255	31.2538	30.8244	30.8877	31.452	31.4934	31.3243	30.1777	30.288	30.0009	30.9617	31.0612	30.9176	32.2196	32.3127	32.0799	32.1729	31.6265	31.8609	31.1535	31.4607	31.4667	12	12	60.5	22.627	298.81	Q034Y3
33.1491	33.2745	33.0029	32.7673	33.1859	33.1489	32.6726	32.6446	32.6053	33.94	34.055	33.9059	34.5057	34.4043	34.3931	33.0703	33.0825	32.9039	33.7947	33.6581	33.6677	32.5136	32.4971	32.6031	33.2406	33.0139	33.0684	34.1593	34.1219	34.0938	33.8102	33.9812	33.7946	33.6522	33.5606	33.4863	15	15	60.4	22.486	251.02	Q034Y4
32.0035	31.8485	31.7516	32.0883	32.1921	32.0954	32.0239	32.2321	32.1255	33.3757	33.2999	33.4265	33.5526	33.4238	33.5151	32.4195	32.3941	32.2857	33.3095	33.3161	33.3002	31.984	32.1962	31.9312	32.9503	32.7516	32.7542	33.7214	33.4808	33.647	32.5741	32.8796	32.6482	32.8904	32.7726	32.4631	12	12	70	11.56	323.31	Q034Y5
32.4789	32.2715	32.1103	32.3656	32.3975	32.4019	32.2381	32.3444	32.3475	34.2064	34.1986	34.2333	34.3638	34.2612	34.3228	32.911	32.961	32.6886	33.3292	33.225	33.1488	32.4461	32.2379	32.3092	32.7171	32.4266	32.5285	34.071	34.1202	34.1938	32.9631	32.7777	32.7283	33.3176	33.4594	33.1647	19	15	63.7	30.336	200.2	Q034Y6
30.7286	31.0776	30.6133	30.9549	31.1874	31.5711	31.1507	31.2246	31.1512	32.029	31.9307	31.9206	32.0526	32.1424	32.1649	30.9062	30.7814	30.4955	31.4814	31.4892	31.4179	30.7261	30.6035	30.3255	31.191	30.9839	31.1436	31.6623	31.6147	31.6535	31.3057	31.313	31.1491	31.3569	31.3235	31.2212	5	3	36.6	10.577	23.35	Q034Y7
31.0827	31.461	31.3862	30.5359	30.8465	30.9606	31.0272	30.7477	31.0142	32.6126	32.5435	32.4344	33.3902	33.3999	33.4108	30.1317	30.094	30.4062	31.7897	31.7789	31.7328	30.2441	30.1225	30.2677	31.0978	31.3297	31.3628	33.1397	32.9891	33.1265	31.4159	31.4226	30.8848	31.3189	31.6816	31.5776	11	11	64.1	12.729	263.93	Q034Y8
32.0303	31.9973	32.0729	32.4634	32.4849	32.8495	32.5865	32.4198	32.4727	33.9454	33.9642	34.0647	33.7025	33.8052	33.745	32.4463	32.5685	32.3715	33.5285	33.5312	33.6394	32.5274	32.6926	32.5082	33.0919	33.1875	33.1262	33.6538	33.7802	33.8609	33.3054	33.3843	33.5079	32.9861	32.9974	33.1627	12	11	58.2	24.903	323.31	Q034Y9
28.8664	29.6335	29.7165	28.6768	29.6225	28.8873	28.2681	28.8922	28.6679	30.1471	29.8541	29.7132	30.2283	31.7894	32.084	28.1325	28.3848	28.7497	28.9457	29.073	29.216	27.5688	27.6378	28.079	28.7744	28.5456	28.4761	30.1157	29.9874	30.071	31.4184	29.2796	29.7412	28.5916	28.7402	28.9166	6	6	43.1	16.037	98.905	Q034Z0
32.1826	31.9214	32.3334	32.2933	32.3515	32.2946	32.0757	32.098	32.1572	33.1589	33.0851	32.9049	33.3048	33.2308	33.5206	32.6156	32.4658	32.474	32.8553	32.8125	32.797	32.0637	32.3389	32.0856	32.6664	32.6073	32.5394	33.2116	33.1158	33.281	32.9357	32.914	32.7762	32.6995	32.3882	32.3559	6	3	62.5	7.4786	90.838	Q034Z1;Q1GBL0
29.5325	28.722	28.76	28.8436	29.1006	29.0898	29.1687	29.5966	29.4944	31.0034	30.8402	30.5131	31.0617	31.145	31.2371	29.3889	29.6026	29.8254	29.9662	30.1992	30.537	29.2127	29.3132	29.25	29.8694	29.9929	29.7242	31.3591	31.073	31.5019	30.2557	30.48	30.6217	29.5417	30.1981	30.2606	6	6	46	10.202	28.638	Q034Z2
31.1664	30.6451	30.6624	30.9568	31.0332	30.9669	30.8997	31.0026	31.0169	32.2261	31.8619	32.0232	32.1587	32.1124	32.354	31.5399	31.6684	31.5403	32.1941	32.3138	32.2004	31.1794	30.9815	31.3401	32.003	31.9951	31.8787	32.2279	32.2877	32.5396	32.3108	32.0091	32.109	31.8755	31.9821	31.7884	5	5	45.1	13.035	58.865	Q034Z3;Q1GBK8
31.9759	31.8205	31.5938	31.2914	31.5535	31.3817	31.0764	31.2066	31.046	32.7938	32.522	32.6879	33.3763	33.2279	33.3229	32.0252	32.1379	31.7793	32.6487	32.7768	32.6639	31.4099	31.3782	31.39	32.3913	32.2478	32.0708	33.2038	33.1271	33.1512	32.1618	32.1879	31.9739	32.8023	32.6767	32.588	8	8	63.1	11.23	164.59	Q034Z4
32.8499	33.2886	33.149	32.7231	32.4213	32.8768	32.0924	32.2239	32.2285	33.3354	33.1173	33.1199	33.7999	33.8798	33.7664	32.4458	32.1644	32.2919	33.1342	33.2612	33.0873	31.4072	31.5959	31.5459	32.6621	32.6062	32.4432	33.5841	33.536	33.496	33.068	32.6347	33.0042	32.7663	33.0524	32.9659	9	8	72.2	20.168	198.39	Q034Z5
29.1085	29.3361	28.8069	28.7069	28.9943	28.9941	28.8433	28.9641	28.8181	29.7715	29.575	29.6205	29.6791	29.5474	29.6598	28.1652	28.2341	28.246	28.5662	28.636	28.5827	27.8124	27.697	27.7035	28.6031	28.4155	28.5479	29.4025	29.2462	29.3941	28.1672	28.2648	28.3068	28.9279	28.9132	28.6789	3	3	47.5	7.1225	9.8665	Q034Z6;Q88XX3;Q5M2C6;Q1GBK5;G6ENJ0
31.9951	31.9088	31.9623	31.8948	31.971	31.5791	31.8408	31.8579	32.0989	32.9188	32.6952	32.6595	33.167	33.2875	33.1567	31.7646	31.7729	31.791	32.5055	32.6546	32.3696	31.6955	31.6597	31.6272	32.1722	32.3373	31.7801	32.773	32.916	33.1317	32.4354	32.327	32.6232	32.3915	32.2883	32.3098	13	12	71.2	14.774	323.31	Q034Z7
32.2601	31.7591	32.0792	32.5556	32.0259	32.0575	32.4352	32.2071	32.3621	33.8126	33.3259	33.5219	33.5352	33.5899	33.5536	32.4448	32.7057	32.264	33.4101	33.4943	33.4041	32.3752	32.25	32.3742	32.9695	33.0238	32.9635	33.644	33.3078	33.7329	32.5176	32.7748	32.9012	32.7321	32.7714	33.0501	13	13	76.1	19.334	135.26	Q034Z8
31.4051	30.8156	31.3977	31.0268	31.3697	30.7906	30.3126	30.7855	30.634	31.4943	31.3161	31.2004	31.6171	31.8176	31.8533	31.1477	30.928	31.2712	31.037	31.3981	31.3151	29.6084	29.2146	29.6014	30.6056	30.8547	30.8722	31.8691	31.6238	32.1291	29.6502	29.4655	29.9158	30.8788	31.511	30.6851	9	9	63.9	13.001	323.31	Q034Z9
31.6028	31.8612	31.7014	31.1527	31.503	30.8191	31.2279	31.6284	31.0738	31.988	31.6995	31.8075	32.3772	32.2129	32.227	31.2622	31.4649	31.193	31.869	31.9859	31.7574	30.6455	30.5975	30.6824	31.8013	31.5622	31.5728	32.5251	32.4913	32.3719	31.9481	32.1098	32.1061	31.9341	31.9153	31.6442	11	9	61.7	17.535	163.44	Q035A0
29.1478	29.2222	28.6822	27.3908	28.2521	27.5713	27.7459	27.9416	28.363	28.6913	29.1588	28.9583	28.6283	28.1936	28.6183	28.2707	28.4736	28.5441	29.576	29.4898	29.2176	28.0913	27.7199	27.5224	28.8179	28.7857	28.6399	29.137	29.2294	29.1944	28.1952	28.0826	28.2157	28.7832	28.8294	28.7148	2	2	50.8	6.7489	15.154	Q035A1
32.0688	32.3444	32.3091	31.8635	32.2264	31.7698	31.7024	31.9999	32.023	32.5326	32.2999	32.2515	32.826	32.8103	33.2795	31.9017	31.7655	32.0533	32.4253	32.359	32.4324	30.8781	30.8652	31.0619	31.9106	31.8385	31.8183	32.4213	32.665	32.4707	32.0403	32.4072	31.7311	31.8544	31.8978	31.7069	11	10	51.4	15.466	253.83	Q035A2;Q1GBJ9
25.5805	26.1513	25.7295	NaN	NaN	NaN	NaN	NaN	NaN	NaN	NaN	NaN	26.5086	26.5571	26.4935	NaN	NaN	NaN	NaN	NaN	NaN	NaN	NaN	NaN	NaN	NaN	NaN	26.4626	NaN	26.4443	NaN	NaN	NaN	NaN	NaN	NaN	2	2	4.5	48.221	1.9518	Q035A3
30.2342	30.0863	30.5818	30.0611	29.859	30.0005	29.6308	29.7403	29.5256	30.1214	30.2278	30.4426	31.2657	31.0042	31.0002	30.5946	30.4275	30.8072	30.5609	30.5636	30.4518	29.5251	29.6983	29.6886	30.3735	30.2112	30.3486	30.8224	31.0909	31.0663	30.3726	30.26	30.3308	30.4949	30.84	30.6833	12	12	69.4	19.607	202.24	Q035A4
31.0903	31.0465	30.938	30.8233	30.8037	30.7744	30.8565	31.1052	30.9881	31.4576	31.6589	31.549	31.457	31.3481	31.4357	30.1059	30.3536	30.7155	31.1563	31.5059	31.7829	30.743	30.6305	30.6218	31.0499	30.8749	30.6805	31.5618	31.4206	31.7274	31.3361	31.4559	31.435	31.0933	31.2134	30.9833	5	4	77.8	8.1475	171.32	Q035A5
30.1519	30.7425	30.1115	30.4895	30.6976	30.6981	31.5688	31.7419	31.7256	32.8142	33.0256	32.8742	32.1912	32.2348	32.448	30.2597	30.7471	30.4438	31.8194	31.9208	31.6716	30.9004	30.8977	30.8833	31.7055	31.4642	31.5887	32.2005	32.2622	32.2784	31.5546	31.3982	31.5441	31.0277	31.0741	30.9911	7	5	53.7	13.491	323.31	Q035A7
31.2569	31.3991	31.1825	30.9148	31.1735	31.2141	31.194	31.435	31.2156	32.0964	31.9679	32.1389	31.579	31.5741	31.65	30.8443	30.9182	30.8227	31.8518	31.8992	31.943	30.7196	30.5976	30.7602	31.3182	31.3484	31.3336	32.0045	31.9121	32.075	30.7869	31.4299	31.2169	31.1168	31.3549	31.1737	9	7	73.6	13.772	147.57	Q035A8;Q88XW1;Q1GBJ3
31.3044	31.5051	31.1624	31.2602	31.4781	31.0599	30.9621	31.1887	30.7918	32.1577	31.829	31.7837	32.8317	32.7075	32.8256	31.5886	31.5696	31.4606	31.9619	32.1763	32.1604	31.0184	31.0081	30.9794	31.8067	31.6922	31.7384	32.3628	32.3119	32.4092	31.6	31.9019	31.6134	31.8647	31.8242	31.843	15	10	54.2	34.758	323.31	Q035A9
30.7572	30.6571	30.5352	30.4529	29.5328	29.9898	30.3259	30.4515	30.2711	31.728	31.3875	31.1288	31.7002	32.016	31.7282	30.6579	30.2898	31.0717	31.1435	31.4112	31.3319	29.0539	29.8739	29.9058	30.7171	31.259	30.754	31.8252	32.1265	32.1077	30.0145	30.3103	30.1448	30.9977	31.0815	31.3766	7	7	46.5	14.229	142.82	Q035B0
26.1849	27.6343	27.7201	27.1202	23.7772	24.3133	24.9198	24.5168	25.2148	24.2127	23.9283	23.7997	25.5758	27.546	28.0168	25.2624	24.773	25.303	25.198	25.4855	24.9206	22.4321	23.8552	23.2231	24.1854	25.1701	24.6115	25.251	25.4546	25.1828	22.6024	27.0066	NaN	25.4411	25.0796	24.0684	4	4	24.8	30.481	45.526	Q035B2
NaN	NaN	NaN	25.3612	NaN	25.4976	NaN	NaN	NaN	NaN	25.7677	25.4202	25.444	25.3747	25.1289	25.3162	NaN	NaN	26.3163	25.5265	25.6503	NaN	NaN	NaN	26.2582	26.1711	NaN	NaN	25.5918	25.8709	NaN	NaN	NaN	26.0806	NaN	NaN	5	5	30.2	31.234	24.02	Q035B3
NaN	NaN	NaN	NaN	NaN	NaN	NaN	NaN	NaN	27.0726	27.3551	26.9016	NaN	NaN	NaN	NaN	NaN	NaN	NaN	NaN	NaN	NaN	24.5616	NaN	NaN	NaN	NaN	26.1269	26.6276	26.6137	NaN	NaN	NaN	NaN	NaN	NaN	3	3	14.6	29.012	4.0679	Q035B8
30.5174	30.6229	30.2332	30.5609	30.4229	30.0518	30.3426	30.6063	30.0826	30.3706	30.1011	30.0285	30.3154	30.8833	30.8396	29.0989	29.3033	29.8132	30.6258	30.6527	30.857	29.7974	29.5436	30.0262	29.9581	29.7128	29.9217	29.6975	29.6792	29.9618	29.0224	29.1364	29.0107	30.2629	30.1886	30.3445	6	6	82.2	8.5436	172.58	Q035B9
32.5115	32.1978	31.989	32.1564	32.3279	32.1807	31.9972	32.2462	32.1276	33.1582	33.1161	33.1298	33.0827	33.1354	33.2286	32.5983	32.5442	32.3497	32.9135	32.9623	33.0017	31.9802	31.9163	32.0068	32.615	32.3872	32.4556	33.3082	33.1878	33.2686	32.6693	32.8797	32.8361	32.8405	32.5957	32.7355	14	14	83.8	16.581	166.33	Q035C3
30.4134	30.7453	30.2733	30.5568	30.8488	30.5684	30.646	30.8465	30.6073	32.6462	32.531	32.582	31.963	32.0257	32.0527	30.6196	30.1659	30.3857	31.9982	32.2967	32.0634	31.2327	31.3448	31.1816	31.416	31.2254	31.4455	31.7001	31.4653	31.5336	31.863	32.0917	32.1285	30.7206	30.7891	30.7949	3	3	11.5	14.273	54.385	Q035C4
NaN	NaN	NaN	26.1972	26.8046	NaN	NaN	NaN	26.4347	27.1963	27.4737	27.2452	27.2353	27.3806	26.9467	26.1446	NaN	NaN	27.5638	27.321	27.2331	NaN	NaN	NaN	NaN	27.067	NaN	27.4007	27.4114	27.1936	NaN	NaN	NaN	NaN	NaN	NaN	3	3	12	32.635	38.758	Q035C7
NaN	NaN	NaN	NaN	25.3134	NaN	NaN	NaN	NaN	25.3581	26.8675	NaN	26.1332	25.9607	26.1233	24.9428	NaN	NaN	24.9847	25.0949	26.9763	NaN	NaN	NaN	NaN	24.4466	NaN	25.1345	25.8631	26.2847	25.3346	NaN	25.7934	NaN	NaN	NaN	3	3	24.7	33.165	17.415	Q035F3
NaN	NaN	NaN	NaN	NaN	NaN	NaN	NaN	NaN	NaN	NaN	NaN	NaN	NaN	NaN	NaN	NaN	NaN	NaN	NaN	NaN	NaN	NaN	NaN	NaN	NaN	NaN	25.1234	NaN	NaN	NaN	NaN	NaN	NaN	NaN	NaN	3	3	24.9	23.29	5.665	Q035F8
NaN	NaN	NaN	NaN	NaN	NaN	NaN	NaN	NaN	27.8941	26.9655	26.9978	28.3033	28.2209	28.3526	NaN	NaN	NaN	25.0895	NaN	24.6534	NaN	NaN	NaN	NaN	NaN	NaN	27.8592	27.8498	27.6551	NaN	NaN	NaN	NaN	NaN	NaN	4	3	18	33.312	40.353	Q035F9
NaN	NaN	NaN	NaN	NaN	NaN	NaN	NaN	NaN	31.3847	31.4491	31.4502	32.4757	32.0327	32.5106	NaN	NaN	NaN	NaN	21.0591	NaN	20.6333	22.1658	21.6943	NaN	NaN	NaN	32.6	32.5167	32.1911	NaN	NaN	NaN	NaN	22.1508	NaN	21	21	85	27.049	323.31	Q035G3;F9UMQ9
NaN	NaN	NaN	NaN	NaN	NaN	20.5786	NaN	NaN	32.491	32.4603	32.442	33.3637	33.0703	33.288	NaN	22.5416	NaN	NaN	22.2362	22.3633	22.8678	22.8184	22.712	NaN	NaN	NaN	33.1181	33.0508	33.169	NaN	21.7651	NaN	NaN	NaN	NaN	16	16	58.1	35.062	323.31	Q035G5;F9UMR1
NaN	23.1251	22.1167	22.8034	NaN	NaN	21.9325	NaN	NaN	29.7424	29.6293	30.0068	29.7468	30.2685	29.6483	NaN	NaN	NaN	24.5258	22.6858	24.8137	NaN	NaN	NaN	NaN	NaN	22.7936	30.0316	30.061	30.0042	NaN	23.8088	23.1278	NaN	NaN	23.8177	13	13	36.3	57.298	122.48	Q035G7
NaN	NaN	NaN	NaN	NaN	NaN	NaN	NaN	NaN	26.9744	26.9461	27.8312	30.7889	31.0951	29.659	NaN	NaN	NaN	NaN	23.7968	NaN	NaN	NaN	NaN	NaN	NaN	NaN	29.3851	29.4301	28.526	NaN	NaN	NaN	NaN	NaN	NaN	2	2	30.6	13.999	37.218	Q035G9
NaN	NaN	NaN	NaN	NaN	NaN	NaN	NaN	NaN	NaN	NaN	NaN	24.399	NaN	NaN	NaN	NaN	NaN	NaN	NaN	NaN	NaN	NaN	NaN	NaN	NaN	NaN	NaN	NaN	NaN	NaN	NaN	NaN	NaN	NaN	NaN	2	2	3.8	97.886	2.2346	Q035H0
18.9843	NaN	NaN	NaN	NaN	NaN	NaN	NaN	NaN	30.9073	31.0455	30.9162	30.107	29.0393	30.369	NaN	17.0715	NaN	NaN	NaN	NaN	22.6279	23.3869	23.767	NaN	NaN	17.7002	30.2573	30.4716	30.628	NaN	NaN	NaN	NaN	NaN	NaN	7	7	12.5	57.843	60.359	Q035H1;F9USC2
NaN	NaN	NaN	NaN	NaN	NaN	NaN	NaN	NaN	NaN	26.0074	NaN	25.9884	26.8545	26.5664	NaN	NaN	NaN	NaN	NaN	NaN	NaN	NaN	NaN	NaN	NaN	NaN	NaN	NaN	NaN	NaN	NaN	NaN	NaN	NaN	NaN	4	4	23.8	27.771	10.469	Q035H3
29.8299	30.0519	29.0715	29.2956	29.2852	29.2242	29.5663	29.7056	29.766	30.5176	30.4469	30.4769	30.5463	30.4719	30.4147	29.3416	29.5342	29.1726	30.2695	30.2207	30.1232	29.1146	29.374	29.2108	29.8884	29.6402	29.7681	30.3749	30.2626	30.2582	29.0936	29.445	29.3492	30.08	29.915	30.0392	8	8	61.1	19.982	147.84	Q03BK0;Q035L3
NaN	NaN	NaN	NaN	NaN	NaN	NaN	NaN	NaN	NaN	NaN	NaN	NaN	NaN	NaN	NaN	NaN	NaN	NaN	NaN	NaN	NaN	NaN	NaN	NaN	NaN	NaN	NaN	NaN	NaN	NaN	NaN	NaN	NaN	NaN	20.8114	1	1	4.4	45.086	3.0933	Q035L9
NaN	NaN	22.9953	NaN	NaN	NaN	NaN	NaN	NaN	24.6786	24.5658	24.3174	23.4517	25.4928	23.6196	NaN	NaN	NaN	NaN	NaN	24.1521	NaN	NaN	NaN	NaN	NaN	NaN	24.0774	25.4989	24.8603	NaN	NaN	NaN	NaN	NaN	24.1794	7	6	24.6	44.58	15.32	Q035M3
NaN	24.9621	25.2123	NaN	NaN	NaN	NaN	NaN	25.1847	25.3831	NaN	NaN	25.3222	25.0629	25.4264	NaN	24.8306	NaN	24.5229	24.5471	NaN	NaN	NaN	NaN	NaN	NaN	NaN	NaN	24.8723	NaN	NaN	NaN	NaN	24.9186	24.7814	NaN	4	4	51.8	9.2927	29.246	Q035M8
NaN	22.8391	23.2561	25.0314	25.4312	25.5835	26.3995	26.616	26.5093	24.431	24.0885	24.5054	NaN	NaN	NaN	NaN	NaN	NaN	25.0816	24.1224	23.9249	25.6852	25.8909	25.6717	NaN	24.8347	NaN	NaN	NaN	NaN	NaN	NaN	NaN	NaN	NaN	NaN	2	2	19.1	7.3451	4.7473	Q035N8
24.3985	NaN	NaN	24.1388	24.4952	25.4241	24.4309	23.4778	23.9972	29.6921	29.4575	29.3986	29.5248	29.1079	29.2043	NaN	NaN	23.9308	26.3625	27.1543	26.1386	24.1554	25.313	24.7847	27.4028	26.8551	26.6451	29.131	29.2315	29.0359	26.234	25.8205	26.2384	25.6441	26.2356	26.0678	7	7	52.1	11.024	25.705	Q035P0
29.3225	28.994	29.3345	28.4682	28.6741	28.7472	28.5488	28.8081	28.4778	28.3143	27.8846	28.0556	28.738	28.8453	28.5522	28.8623	28.8405	28.8868	29.1692	28.7472	28.7376	28.2134	27.9307	28.143	28.6312	28.3675	28.2972	28.4158	28.4102	28.372	28.3188	28.1898	27.7823	28.8531	28.2789	28.4581	19	19	33.4	95.282	239.96	Q035P4
NaN	NaN	NaN	NaN	NaN	NaN	NaN	NaN	NaN	NaN	NaN	NaN	NaN	NaN	NaN	NaN	NaN	NaN	NaN	NaN	NaN	NaN	NaN	NaN	NaN	NaN	NaN	NaN	NaN	21.6079	NaN	NaN	NaN	NaN	NaN	NaN	1	1	3.1	76.69	18.299	Q035P5
NaN	NaN	NaN	NaN	NaN	NaN	NaN	NaN	NaN	NaN	NaN	NaN	NaN	NaN	NaN	NaN	NaN	NaN	NaN	NaN	NaN	NaN	NaN	NaN	NaN	NaN	NaN	NaN	NaN	NaN	NaN	NaN	NaN	NaN	24.6931	NaN	1	1	4.9	40.079	3.503	Q035P8
32.5345	32.3815	32.216	32.1159	32.1915	32.0061	32.0434	32.0285	32.1261	32.5497	32.4924	32.4881	32.9496	32.9204	32.9909	32.1548	32.0821	32.263	32.818	32.8475	32.7889	31.5376	31.612	31.4702	31.9757	32.1237	32.1254	32.9156	32.7623	32.8516	32.0967	31.9427	32.0846	32.3416	32.4443	32.3588	36	36	80.6	50.601	323.31	Q035P9;Q5FKK6;F9UL68
NaN	NaN	NaN	NaN	NaN	NaN	NaN	NaN	NaN	26.835	26.7434	26.876	26.1301	26.3684	26.9061	NaN	NaN	NaN	26.0988	26.0217	NaN	NaN	NaN	NaN	NaN	26.6492	NaN	26.5214	25.7553	26.2287	25.8343	NaN	NaN	26.2238	NaN	NaN	8	8	24.8	49.46	24.551	Q035Q0
26.4623	NaN	26.3395	NaN	NaN	NaN	NaN	NaN	NaN	NaN	NaN	NaN	NaN	NaN	NaN	NaN	NaN	NaN	NaN	NaN	NaN	NaN	NaN	NaN	NaN	NaN	NaN	NaN	NaN	NaN	NaN	NaN	NaN	NaN	NaN	NaN	3	3	55.2	10.916	4.5126	Q035Q2
25.3695	25.4064	25.7698	26.2563	27.2592	27.4216	25.8254	26.0713	25.8245	27.5149	27.6679	27.7703	27.2772	27.027	27.491	25.0196	24.5097	24.2012	26.6449	26.5139	NaN	25.9278	26.2783	25.8588	25.7909	26.097	26.8125	26.8574	26.5759	26.7268	27.0506	26.8559	25.9628	25.9566	26.06	26.5882	4	4	28.9	20.506	14.074	Q035Q3
NaN	NaN	NaN	NaN	NaN	NaN	24.7285	NaN	NaN	NaN	NaN	NaN	NaN	NaN	NaN	NaN	NaN	NaN	NaN	NaN	NaN	NaN	NaN	NaN	NaN	NaN	NaN	NaN	NaN	NaN	NaN	NaN	NaN	NaN	NaN	NaN	3	3	9.7	41.424	4.3801	Q035Q5
NaN	NaN	NaN	NaN	NaN	NaN	NaN	NaN	NaN	NaN	NaN	NaN	NaN	NaN	NaN	NaN	NaN	NaN	NaN	NaN	NaN	NaN	NaN	NaN	NaN	NaN	NaN	26.7979	NaN	NaN	NaN	NaN	NaN	NaN	NaN	NaN	4	4	27.3	36.141	13.432	Q035R4
30.3306	31.0421	30.6582	30.3445	30.4344	30.5196	30.4493	30.3184	30.496	31.8953	31.7304	31.7337	31.7509	31.7052	31.8574	30.3285	30.2385	30.3667	30.8218	30.7811	30.7526	30.184	30.2981	30.1002	30.5778	30.7028	30.4533	31.7818	31.8905	31.813	30.3563	30.2208	30.4038	30.4512	30.5351	30.7172	29	23	65.2	56.87	323.31	Q035R5
28.9837	28.7947	28.9697	28.9353	29.0054	29.4362	29.3098	29.547	29.3169	28.983	29.0627	28.8867	29.8147	29.3566	29.6183	28.5592	28.8329	28.2	29.1411	29.547	29.2545	28.9062	28.9665	28.8824	29.0663	28.7678	29.1703	29.4115	29.5661	29.4234	28.9899	29.3184	27.4105	29.2102	29.1578	29.0023	16	15	47.9	53.502	80.991	Q035S0;Q1G8Z0;Q88YX9
NaN	NaN	NaN	NaN	NaN	NaN	NaN	NaN	NaN	NaN	NaN	NaN	NaN	NaN	NaN	NaN	NaN	NaN	NaN	NaN	NaN	NaN	NaN	NaN	NaN	NaN	NaN	NaN	NaN	NaN	NaN	NaN	NaN	NaN	NaN	NaN	1	1	16.9	15.707	8.9228	Q035S1
26.8421	27.2885	27.6904	27.9976	27.5725	26.6487	27.1522	27.0218	27.4122	27.3835	27.0473	26.4102	27.3748	27.3005	26.9996	26.8696	26.6999	26.9626	28.1668	27.9259	28.2461	26.3097	26.6525	26.5813	26.5942	26.5166	26.9726	27.2675	26.6994	27.6902	26.4676	26.3454	26.649	NaN	26.5153	26.5174	6	6	33.6	27.726	38.712	Q035S2
NaN	NaN	NaN	NaN	NaN	NaN	NaN	NaN	NaN	NaN	NaN	NaN	NaN	26.2409	25.5012	NaN	NaN	NaN	NaN	NaN	NaN	NaN	NaN	NaN	NaN	NaN	NaN	NaN	26.9513	NaN	NaN	NaN	NaN	NaN	NaN	NaN	3	3	21.2	21.021	3.9073	Q035S3
27.9243	29.3564	28.5281	27.2039	27.7722	26.7515	27.1745	27.1117	28.1506	28.2876	28.9172	28.7216	29.1509	30.3093	29.6667	28.5516	28.592	28.6644	28.661	28.5289	28.0188	27.6316	NaN	27.529	27.3835	27.543	27.9006	29.411	29.3146	29.591	27.4586	27.582	29.101	28.4178	28.9023	28.7471	12	12	24.8	70.793	217.89	Q035T1
28.6859	25.878	27.7558	27.1166	27.9062	27.9474	28.8506	28.6458	28.7556	31.4861	31.5695	31.3616	30.0873	30.1509	30.1026	28.0102	28.1832	28.3559	28.8918	28.6722	28.5281	28.6357	28.445	28.5889	28.4919	28.5476	28.6023	30.2491	30.3067	30.3782	28.1441	27.9739	28.0668	28.7193	28.666	28.696	13	13	41.8	32.805	139.78	Q035T2
NaN	NaN	NaN	NaN	NaN	NaN	25.2258	NaN	NaN	27.382	27.1472	26.7388	27.3829	27.3186	27.4127	25.8128	25.4734	25.6695	26.4918	26.5956	26.6554	NaN	NaN	NaN	25.7869	25.8877	25.9826	27.2958	27.3365	26.7307	25.897	26.4281	NaN	26.1237	25.9523	25.8918	6	6	23.1	38.541	14.256	Q035T3;F9UMN9
25.3669	25.022	25.1951	25.0539	NaN	24.9783	25.4639	25.6246	25.4242	25.6368	NaN	25.5742	26.4406	26.313	26.8557	24.8201	NaN	NaN	24.8513	NaN	NaN	24.7283	NaN	NaN	25.1644	NaN	NaN	26.5396	26.0057	NaN	NaN	NaN	NaN	NaN	NaN	NaN	4	4	44.9	5.6366	6.7746	Q035T6
28.8395	28.9415	28.9661	29.1609	28.9409	28.5658	28.4857	28.8632	28.4249	29.169	29.5393	29.7825	29.8782	30.3348	29.8216	28.5343	28.5307	28.9578	29.1778	29.3245	29.2714	28.3831	28.0878	28.3167	29.0974	28.9768	28.7091	29.7034	29.5725	29.5972	28.6438	28.7914	28.8949	28.8694	28.7184	29.2641	6	6	52.2	20.809	323.31	Q035T8
NaN	NaN	NaN	NaN	NaN	NaN	NaN	NaN	NaN	NaN	NaN	25.833	25.8937	26.0088	25.8518	NaN	NaN	NaN	NaN	25.8981	25.8979	NaN	NaN	NaN	NaN	NaN	25.6272	26.2228	25.7359	25.9179	NaN	NaN	NaN	25.9937	NaN	NaN	3	3	26.5	16.078	8.2414	Q035U0
NaN	NaN	NaN	NaN	NaN	NaN	NaN	24.0366	NaN	NaN	NaN	NaN	25.1608	NaN	25.1659	NaN	NaN	NaN	NaN	NaN	NaN	NaN	NaN	NaN	NaN	NaN	NaN	NaN	NaN	NaN	NaN	NaN	NaN	NaN	NaN	NaN	3	2	6.3	82.299	4.1755	Q035U1
NaN	NaN	NaN	NaN	NaN	23.1927	NaN	NaN	NaN	NaN	NaN	NaN	NaN	NaN	NaN	NaN	NaN	NaN	NaN	NaN	NaN	NaN	NaN	NaN	NaN	NaN	NaN	NaN	NaN	NaN	NaN	NaN	NaN	NaN	NaN	NaN	2	2	17.4	19.661	2.8251	Q035U4
NaN	NaN	NaN	NaN	NaN	NaN	NaN	NaN	NaN	NaN	NaN	NaN	27.3167	27.303	27.0952	NaN	NaN	NaN	NaN	NaN	NaN	NaN	NaN	NaN	NaN	NaN	NaN	NaN	NaN	NaN	NaN	NaN	NaN	NaN	NaN	NaN	5	5	13.8	51.526	7.1774	Q035U6
NaN	NaN	NaN	NaN	NaN	NaN	NaN	NaN	NaN	25.1252	NaN	24.5818	25.1576	26.0239	25.1214	NaN	NaN	NaN	NaN	NaN	NaN	NaN	NaN	NaN	NaN	NaN	NaN	26.1033	25.9061	25.9635	NaN	NaN	23.4847	24.7503	NaN	NaN	3	3	3.8	96.301	10.22	Q035U7
30.4453	30.511	30.6698	30.4477	30.6534	30.9803	30.2543	29.9563	30.1092	30.5141	30.6671	30.3856	31.486	31.3148	31.8006	30.171	30.086	29.9851	30.2399	30.4683	30.3658	29.2727	29.1812	29.4575	30.7603	30.1688	30.2172	31.1968	30.942	31.2766	30.331	30.5908	31.0193	30.6927	30.7639	30.9385	4	0	60.3	14.852	120.93	Q035U8
32.4426	32.1237	32.1713	31.9843	32.0088	31.9685	32.2311	32.3352	32.128	33.3563	33.2557	33.3223	33.7449	33.5435	33.6401	31.9943	31.9986	31.9153	33.1226	33.0285	33.0904	31.4305	31.7796	31.8058	32.4187	32.257	32.2996	33.4979	33.3124	33.4386	32.7339	32.7793	32.8069	32.5772	32.3749	32.5275	16	16	58.1	24.48	240.87	Q035U9
28.9072	28.8681	28.6758	28.2277	28.245	28.1047	28.6947	28.9638	28.4607	28.2015	28.5347	28.9986	28.8645	28.7957	29.1634	28.4419	28.7227	28.3109	28.9903	29.0073	29.2678	28.5556	28.3178	28.3842	28.329	28.3754	28.2543	28.2889	28.2604	28.8496	28.5565	28.1896	28.4847	28.2601	28.467	27.8541	12	12	46.6	49.179	258.34	Q035V0
31.7936	31.4206	31.7146	30.9232	31.3477	31.0639	31.1672	31.0035	31.1825	32.0384	32.0935	32.0578	32.574	32.6883	32.8201	31.0738	31.3249	31.2292	31.9091	31.945	31.9157	30.7225	30.4474	30.823	31.5712	31.5572	31.4284	32.5262	32.4501	32.5263	31.5439	31.7045	31.8619	31.991	31.8395	31.8217	13	13	61.3	18.177	323.31	Q035V5
34.2642	34.4994	34.3454	34.2617	34.1889	34.1246	34.208	33.9646	33.9211	35.4583	35.6612	35.5139	35.9109	35.6553	35.8909	34.5273	34.5502	34.6363	34.8501	34.9287	34.8422	33.7244	33.8526	33.8842	34.498	34.5857	34.7757	35.6816	35.7715	35.6547	34.7288	34.746	34.5163	34.7512	34.4926	35.0676	20	20	91	12.518	323.31	Q035V6
25.9833	NaN	NaN	25.368	NaN	NaN	NaN	25.1908	25.7259	NaN	NaN	25.5313	25.0168	25.2292	24.8503	NaN	25.014	NaN	25.8973	26.101	26.5608	NaN	NaN	NaN	26.0397	25.7589	26.4826	25.2716	25.6294	25.5895	NaN	NaN	NaN	NaN	26.2349	NaN	2	2	9.4	33.084	11.007	Q035V7
28.8498	29.2774	29.1248	28.316	28.5817	28.7165	28.6238	28.6988	28.5213	27.7252	27.2799	26.6607	28.2157	27.83	27.7993	28.3666	28.1869	28.3149	29.4664	29.638	29.5707	29.0049	28.6804	29.011	29.3951	28.6022	28.623	27.7844	28.06	28.097	29.6203	28.9871	29.2976	29.3282	29.0784	29.5715	10	10	8	200.11	113.83	Q035V8
29.4765	29.8905	29.9683	29.4315	29.0343	29.2094	29.5359	29.7182	29.5853	29.5956	29.994	30.0632	30.8489	30.8443	31.2635	29.5929	29.5065	29.3383	30.0985	29.6813	29.6257	29.0761	29.1398	29.0683	29.2446	29.1367	29.4719	30.5597	30.4648	30.1321	29.6685	28.1092	29.647	29.9835	29.9311	29.9263	6	6	43.1	11.764	228.19	Q035W3
25.7442	26.2915	26.0748	25.1555	NaN	NaN	26.4255	25.9827	24.6461	27.2868	27.2397	26.7778	28.0948	27.5614	28.2458	24.6128	24.3936	26.8924	26.7145	28.0644	27.6891	NaN	NaN	25.3658	25.7288	26.0143	26.2882	27.1721	28.4503	26.8213	25.384	24.678	24.5145	23.7883	NaN	26.5582	6	6	44.6	18.199	30.947	Q035W4
NaN	NaN	NaN	NaN	NaN	NaN	NaN	NaN	NaN	NaN	NaN	NaN	25.435	NaN	NaN	NaN	NaN	NaN	NaN	NaN	NaN	NaN	NaN	NaN	NaN	NaN	NaN	NaN	NaN	NaN	NaN	NaN	NaN	NaN	NaN	NaN	6	6	17.2	62.626	11.556	Q035W5
26.552	26.1877	26.2603	27.2799	26.8801	NaN	25.5354	NaN	26.292	26.9622	26.7831	27.9088	27.5406	27.58	26.8053	25.8186	27.0763	27.1936	27.3864	27.9911	26.5377	25.8491	26.3164	NaN	26.7343	27.0285	27.1006	27.2076	27.5919	27.3488	26.1302	26.0707	25.6341	26.1786	27.4073	25.8669	2	2	48	11.569	96.634	Q035W6
25.9419	26.5116	26.5192	25.4853	25.0014	NaN	26.486	26.4362	26.1963	26.965	27.6755	27.2477	27.1	26.9195	26.1392	NaN	NaN	25.9261	26.5862	26.4436	26.2957	NaN	25.8415	NaN	26.4112	26.5139	25.8138	27.8657	27.7853	27.8625	25.1701	26.1885	25.9331	24.7001	25.4545	25.4415	5	5	25.1	21.906	14.792	Q035W7
NaN	NaN	NaN	NaN	NaN	NaN	NaN	NaN	NaN	NaN	NaN	NaN	NaN	NaN	NaN	NaN	NaN	NaN	NaN	NaN	NaN	NaN	NaN	NaN	NaN	NaN	NaN	NaN	NaN	24.2819	NaN	NaN	NaN	NaN	NaN	NaN	3	3	31	10.282	2.4382	Q035W8
29.9585	29.7199	28.7505	29.7509	29.4063	28.8943	29.3252	29.338	29.3831	30.044	30.1507	29.8178	30.6123	29.9749	30.2427	29.7884	30.0982	30.1683	30.5494	30.7296	30.6558	29.4511	29.3741	29.5831	30.2148	30.1188	30.0461	30.2361	30.2641	30.4438	30.2188	30.2023	30.3414	30.1081	29.9788	30.0193	12	12	60.7	23.734	256.57	Q035W9;Q1G923
NaN	NaN	NaN	NaN	NaN	NaN	NaN	NaN	NaN	NaN	NaN	NaN	NaN	NaN	NaN	NaN	NaN	NaN	NaN	NaN	NaN	NaN	NaN	NaN	NaN	NaN	NaN	NaN	NaN	28.6554	NaN	NaN	NaN	NaN	NaN	NaN	1	1	18.3	11.89	3.1844	Q035X0
25.8832	NaN	25.5005	25.4822	NaN	25.2242	27.0136	26.2637	26.2005	25.6898	26.743	26.1866	27.1078	27.0055	27.0552	NaN	25.6773	26.1169	23.9923	NaN	NaN	25.9457	26.8081	NaN	26.0389	NaN	23.8726	26.4697	26.6748	26.9885	24.8633	24.527	25.0112	26.5163	25.9459	26.3597	3	3	42.9	13.042	8.4892	Q035X2
27.1267	27.2328	26.9451	26.6547	26.7873	26.0115	27.2475	27.5322	27.2498	28.112	27.7284	27.7466	27.728	27.4392	27.6038	26.5855	26.9816	26.9133	27.9761	27.9911	27.4426	26.8548	26.679	27.0155	27.2757	27.3602	27.0528	27.6103	27.6837	27.6228	26.8214	27.349	26.7839	27.2513	27.3108	27.3369	6	6	31.2	28.816	18.056	Q035X4
NaN	NaN	NaN	NaN	NaN	NaN	NaN	NaN	25.6041	26.2511	NaN	25.473	27.1709	26.9319	26.1546	NaN	NaN	NaN	25.7051	26.7661	26.9238	NaN	NaN	NaN	NaN	NaN	NaN	25.7049	NaN	26.5282	NaN	26.0045	NaN	NaN	NaN	25.624	4	4	14.2	35.005	14.381	Q035X5
23.7793	NaN	NaN	NaN	NaN	NaN	NaN	24.7178	NaN	25.0482	NaN	NaN	NaN	NaN	23.0408	NaN	24.3427	NaN	NaN	24.7656	NaN	23.8415	NaN	NaN	NaN	NaN	NaN	24.7371	NaN	NaN	NaN	NaN	NaN	NaN	NaN	NaN	2	2	22.9	26.222	10.123	Q035X8
25.0047	25.759	24.8532	24.7668	24.8852	24.9243	24.7573	NaN	NaN	24.6861	25.1231	25.2336	25.2107	25.5567	25.6213	NaN	24.7403	24.4275	25.2804	NaN	NaN	NaN	NaN	NaN	NaN	NaN	NaN	25.0462	25.3735	NaN	NaN	NaN	NaN	NaN	NaN	NaN	4	4	22.6	36.321	14.577	Q035Y0
29.1772	28.9306	28.7284	28.5018	28.5452	27.9651	28.2834	28.1417	28.418	26.1634	26.4601	26.5117	27.024	26.9812	27.1517	28.1044	28.106	27.8196	28.4805	28.7578	28.6756	27.4215	27.5627	27.3041	28.1922	28.2744	28.1924	27.3273	27.138	27.3397	27.5823	27.4926	27.7221	28.8749	28.9439	28.5336	5	5	63.1	11.803	83.681	Q035Y1
25.1193	NaN	24.3941	24.0782	24.7857	24.5022	24.9092	24.8982	24.8256	NaN	25.1878	25.4321	25.3852	25.621	24.8689	25.1206	NaN	24.8624	NaN	25.5062	25.61	NaN	NaN	NaN	NaN	25.2033	24.9383	24.9658	25.2452	25.4133	NaN	NaN	NaN	25.3436	24.9591	24.7355	3	3	7.7	72.612	8.5191	Q035Y2
28.2068	27.4792	27.6265	27.3519	27.1997	27.4312	27.3862	27.7758	27.4047	28.6325	28.8038	28.5578	28.8679	28.8926	29.1038	28.062	28.5568	28.0405	28.4041	28.2716	28.4816	27.4241	27.3057	27.5494	28.2005	28.0446	27.9882	28.8684	28.7494	28.7552	28.6232	28.0287	28.094	28.4662	28.6109	28.3531	8	7	47.5	24.171	69.491	Q035Y3;Q5FLY5;Q1G935
NaN	NaN	NaN	25.4444	25.3733	24.8949	25.3371	25.246	25.315	25.2204	25.681	25.4722	25.5284	25.9539	25.9321	25.4845	NaN	NaN	26.029	25.2618	25.6982	NaN	NaN	NaN	NaN	NaN	24.7753	26.3008	26.0774	26.7588	NaN	NaN	NaN	NaN	26.0152	25.6418	5	5	24.8	36.311	91.906	Q035Y6
33.8357	33.3415	33.2188	33.3478	33.5615	33.4593	33.5202	33.574	33.6418	33.7854	33.7859	33.6541	34.0827	33.7825	33.8442	33.387	33.3945	33.4811	33.8702	33.9492	33.6066	32.9891	33.0675	33.1001	33.7487	33.6554	33.7572	33.6398	33.8222	33.6308	33.7023	33.7249	33.3758	33.6538	33.9184	33.9424	11	11	93.5	10.039	281.37	Q035Y8
35.2782	34.8288	35.038	34.7615	34.8531	34.7173	34.9784	35.0048	34.863	35.3041	35.4716	35.373	35.671	35.588	35.7434	34.5791	34.5109	34.5231	35.0863	34.926	34.9932	34.3392	34.2982	34.2381	34.2612	34.2764	34.3792	35.437	35.4721	35.4736	35.0709	34.9654	34.831	35.1205	34.9998	35.0153	56	47	95	57.427	323.31	Q035Y9
NaN	NaN	NaN	NaN	NaN	NaN	NaN	NaN	NaN	NaN	NaN	NaN	NaN	NaN	NaN	NaN	NaN	NaN	NaN	NaN	NaN	NaN	NaN	NaN	NaN	NaN	NaN	NaN	NaN	NaN	NaN	NaN	NaN	NaN	NaN	NaN	NaN	NaN	NaN	NaN	NaN
NaN	NaN	NaN	NaN	NaN	NaN	NaN	NaN	NaN	NaN	NaN	NaN	NaN	NaN	NaN	NaN	NaN	NaN	NaN	NaN	NaN	NaN	NaN	NaN	NaN	NaN	NaN	NaN	NaN	NaN	NaN	NaN	NaN	NaN	NaN	NaN	NaN	NaN	NaN	NaN	NaN
NaN	NaN	NaN	NaN	NaN	NaN	NaN	NaN	NaN	NaN	NaN	NaN	NaN	NaN	NaN	NaN	NaN	NaN	NaN	NaN	NaN	NaN	NaN	NaN	NaN	NaN	NaN	NaN	NaN	NaN	NaN	NaN	NaN	NaN	NaN	NaN	NaN	NaN	NaN	NaN	NaN	479672;479673;479674;479675;479676;479677;479678;479679;479680;479681;479682;479683;479684;479685;479686;479687;479688;479689;479690;479691;479692;479693;479694;479695;479696;479697;479698;479699;479700;479701;479702;479703;479704;479705;479706;479707;479708;479709;479710;479711;479712;479713;479714;479715;479716;479717;479718;479719;479720;479721;479722;479723;479724;479725;479726;479727;479728;…
NaN	NaN	NaN	NaN	NaN	NaN	NaN	NaN	NaN	NaN	NaN	NaN	NaN	NaN	NaN	NaN	NaN	NaN	NaN	NaN	NaN	NaN	NaN	NaN	NaN	NaN	NaN	NaN	NaN	NaN	NaN	NaN	NaN	NaN	NaN	NaN	NaN	NaN	NaN	NaN	NaN
NaN	NaN	NaN	NaN	NaN	NaN	NaN	NaN	NaN	NaN	NaN	NaN	NaN	NaN	NaN	NaN	NaN	NaN	NaN	NaN	NaN	NaN	NaN	NaN	NaN	NaN	NaN	NaN	NaN	NaN	NaN	NaN	NaN	NaN	NaN	NaN	NaN	NaN	NaN	NaN	NaN
NaN	NaN	NaN	NaN	NaN	NaN	NaN	NaN	NaN	NaN	NaN	NaN	NaN	NaN	NaN	NaN	NaN	NaN	NaN	NaN	NaN	NaN	NaN	NaN	NaN	NaN	NaN	NaN	NaN	NaN	NaN	NaN	NaN	NaN	NaN	NaN	NaN	NaN	NaN	NaN	NaN	47517;447518;447519;447520;447521;447522;447523;447524;447525;447526;447527;447528;447529;447530;447531;447532;447533;447534;447535;447536;447537;447538;447539;447540;447541;447542;447543;447544;447545;447546;447547;447548;447549;447550;447551;447552;447553;447554;447555;447556;447557;447558;447559;447560;447561;447562;447563;447564;447565;447566;447567;447568;447569;447570;447571;447572;447573;4…
NaN	NaN	NaN	NaN	NaN	NaN	NaN	NaN	NaN	NaN	NaN	NaN	NaN	NaN	NaN	NaN	NaN	NaN	NaN	NaN	NaN	NaN	NaN	NaN	NaN	NaN	NaN	NaN	NaN	NaN	NaN	NaN	NaN	NaN	NaN	NaN	NaN	NaN	NaN	NaN	NaN
NaN	NaN	NaN	NaN	NaN	NaN	NaN	NaN	NaN	NaN	NaN	NaN	NaN	NaN	NaN	NaN	NaN	NaN	NaN	NaN	NaN	NaN	NaN	NaN	NaN	NaN	NaN	NaN	NaN	NaN	NaN	NaN	NaN	NaN	NaN	NaN	NaN	NaN	NaN	NaN	NaN
NaN	NaN	NaN	NaN	NaN	NaN	NaN	NaN	NaN	NaN	NaN	NaN	NaN	NaN	NaN	NaN	NaN	NaN	NaN	NaN	NaN	NaN	NaN	NaN	NaN	NaN	NaN	NaN	NaN	NaN	NaN	NaN	NaN	NaN	NaN	NaN	NaN	NaN	NaN	NaN	NaN	1046531;1046532;1046533;1046534;1046535;1046536;1046537;1046538;1046539;1046540;1046541;1046542;1046543;1046544;1046545;1046546;1046547;1046548;1046549;1046550;1046551;1046552;1046553;1046554;1046555;1046556;1046557;1046558;1046559;1046560;1046561;1046562;1046563;1046564;1046565;1046566;1046567;1046568;1046569;1046570;1046571;1046572;1046573;1046574;1046575;1046576;1046577;1046578;1046579;1046580…
26.01	24.8681	25.9593	26.1631	25.6663	25.9146	26.1993	26.1973	26.061	26.8767	26.5993	26.363	27.0605	26.2612	27.1539	26.1284	26.0531	26.1357	26.5001	26.2556	26.7742	26.0069	26.1912	25.7569	26.5042	26.5816	26.2892	27.0552	27.1205	26.9825	26.5582	26.1564	26.2575	26.851	26.5671	27.236	7	7	50.9	13.363	10.106	Q035Z0
27.019	26.9909	26.2912	26.0484	26.5415	26.5483	26.4396	26.016	26.5026	27.9465	28.0079	27.7593	28.2232	28.1758	28.2142	27.58	26.6346	26.4562	27.4952	27.6432	27.5093	25.3239	26.6393	26.7216	26.6326	26.2951	26.4188	28.5807	28.3921	28.5082	26.9999	26.3462	27.5131	27.3485	27.1644	27.0614	16	16	28.8	94.791	77.341	Q035Z2
26.2179	27.024	27.1517	26.3294	NaN	NaN	26.3733	26.6079	26.7367	26.5485	26.8753	26.8989	27.5651	27.6421	27.5095	26.5509	26.6202	26.7094	26.9986	26.4148	26.6551	NaN	NaN	NaN	NaN	26.2086	25.6873	27.8845	27.0465	27.6984	27.0217	27.0781	26.6665	26.2662	26.8364	26.4498	10	10	23	72.11	51.926	Q035Z3
NaN	NaN	NaN	NaN	NaN	NaN	NaN	NaN	NaN	NaN	NaN	NaN	NaN	NaN	NaN	NaN	NaN	NaN	NaN	NaN	NaN	NaN	NaN	NaN	NaN	NaN	NaN	NaN	NaN	NaN	NaN	NaN	NaN	NaN	NaN	23.0014	1	1	8.1	20.155	3.2679	Q035Z4
NaN	NaN	NaN	NaN	NaN	NaN	NaN	NaN	24.2974	NaN	NaN	24.3732	25.7096	NaN	25.6942	NaN	NaN	NaN	NaN	NaN	23.8623	NaN	NaN	NaN	NaN	NaN	NaN	25.4944	26.2515	26.5364	NaN	NaN	NaN	NaN	NaN	NaN	2	2	7.6	52.005	3.2254	Q035Z8
NaN	NaN	NaN	NaN	NaN	NaN	25.0826	NaN	NaN	NaN	NaN	NaN	25.0675	24.9876	25.0417	NaN	NaN	NaN	NaN	25.279	NaN	NaN	NaN	NaN	NaN	NaN	NaN	NaN	NaN	NaN	NaN	NaN	NaN	NaN	NaN	NaN	4	4	19	27.317	9.8636	Q035Z9
NaN	NaN	NaN	NaN	NaN	NaN	NaN	NaN	NaN	NaN	NaN	NaN	NaN	NaN	NaN	NaN	NaN	NaN	NaN	NaN	NaN	NaN	NaN	NaN	NaN	NaN	NaN	NaN	NaN	NaN	NaN	NaN	NaN	NaN	NaN	24.5709	1	1	9.2	22.53	3.7323	Q036A0
NaN	NaN	NaN	NaN	NaN	NaN	NaN	NaN	NaN	NaN	NaN	NaN	NaN	NaN	NaN	NaN	NaN	NaN	NaN	24.2909	NaN	NaN	NaN	NaN	NaN	NaN	NaN	NaN	NaN	NaN	NaN	NaN	NaN	NaN	NaN	NaN	2	2	9.7	35.039	3.506	Q036A1
NaN	NaN	NaN	NaN	NaN	NaN	NaN	NaN	NaN	NaN	NaN	NaN	NaN	NaN	NaN	NaN	NaN	NaN	NaN	NaN	NaN	NaN	NaN	NaN	NaN	NaN	NaN	NaN	NaN	NaN	NaN	NaN	NaN	NaN	NaN	23.828	1	1	7.4	24.029	7.8779	Q036A4
NaN	NaN	22.7047	NaN	NaN	NaN	21.8619	NaN	22.2286	NaN	22.0026	NaN	NaN	NaN	NaN	NaN	NaN	NaN	NaN	NaN	NaN	NaN	NaN	22.254	NaN	NaN	NaN	NaN	NaN	NaN	NaN	NaN	NaN	NaN	22.8894	NaN	2	2	25.6	13.947	3.2792	Q036A8
25.0418	NaN	26.1335	25.9242	26.4133	25.6597	25.5425	26.3072	25.8855	25.7256	26.1359	25.866	26.9882	26.8779	27.3266	25.2192	23.8179	25.0763	25.9585	25.5479	25.8626	24.5427	23.4064	24.7833	25.0562	25.4982	25.8028	27.3477	27.6274	27.5597	26.1023	24.5069	26.6164	25.4668	25.6084	NaN	4	4	16.6	42.57	19.201	Q036A9
29.8298	30.3129	30.2363	28.9546	29.0333	28.9868	29.4873	29.2204	29.5464	30.1716	30.1208	30.0786	30.7445	31.0694	30.749	28.7096	28.715	29.428	29.5601	29.5442	29.6144	28.1098	28.2284	28.0069	28.5188	28.8961	28.9135	30.3993	30.9435	30.3625	29.3346	28.4935	28.4455	28.9833	29.0813	29.449	13	13	73.6	13.986	323.31	Q036B1
28.6704	28.3908	28.1447	29.1525	29.014	28.5114	28.8887	28.8784	28.6617	29.7273	29.2123	29.2166	29.5112	29.5026	29.9299	28.6475	28.3477	28.5427	29.4397	29.8506	29.9805	28.266	28.4416	28.8867	28.9645	29.1153	29.1712	29.2829	29.3832	29.3376	29.0563	29.001	29.1289	29.057	29.175	29.5044	6	6	73	16.22	81.251	Q036B2
30.1408	29.8736	29.5465	29.5822	29.8723	29.5105	29.9889	29.9753	29.9627	30.3516	30.3745	30.2323	30.5482	30.5409	30.5222	29.6014	29.5589	29.7565	30.4618	30.5445	30.2089	29.1567	29.0011	28.9864	29.4607	29.6087	29.5697	30.5618	30.5464	30.4513	28.7249	29.0039	28.8958	29.4868	29.4907	29.7706	9	9	62.3	18.026	307.76	Q036B6
NaN	NaN	NaN	NaN	NaN	NaN	NaN	NaN	NaN	NaN	NaN	NaN	NaN	NaN	NaN	NaN	NaN	NaN	NaN	NaN	NaN	NaN	NaN	NaN	NaN	NaN	NaN	NaN	NaN	NaN	NaN	NaN	NaN	NaN	NaN	25.4095	1	1	4.7	36.961	4.2965	Q036B8
27.6871	27.5802	27.3708	27.2935	28.4787	27.7473	27.0982	26.9731	27.2168	26.3675	27.0686	26.5894	27.4656	27.8165	27.0447	27.3878	28.0038	27.4117	28.0215	27.9538	27.5148	NaN	NaN	NaN	28.4008	27.1376	26.7256	27.3794	24.7024	27.8062	27.2708	27.4891	NaN	27.4874	28.5488	28.3476	7	7	28.6	45.915	41.197	Q036B9
NaN	NaN	NaN	NaN	NaN	NaN	NaN	NaN	NaN	25.7355	26.0491	25.8992	26.0658	NaN	25.5944	NaN	NaN	NaN	NaN	NaN	NaN	NaN	NaN	NaN	NaN	NaN	NaN	NaN	NaN	25.9307	NaN	NaN	NaN	NaN	NaN	NaN	1	1	4.2	53.504	34.052	Q036C0
26.0929	NaN	25.1217	NaN	NaN	25.1754	NaN	NaN	NaN	NaN	NaN	NaN	24.8316	24.5838	NaN	26.3272	25.1569	25.3655	26.2872	26.0807	26.4271	NaN	25.4567	NaN	25.8513	25.4299	25.5656	24.8841	NaN	NaN	NaN	25.004	25.4426	NaN	26.0972	NaN	5	5	18.9	38.403	20.449	Q036C8
25.9172	25.3996	25.5919	26.4387	25.6334	26.5664	26.2712	26.478	26.2151	26.0351	26.7725	26.8027	27.109	27.0484	27.2115	NaN	25.2144	24.7363	26.673	25.5258	NaN	NaN	NaN	26.3496	NaN	25.7135	NaN	26.5752	26.1005	26.133	25.7901	25.6343	25.4451	26.258	26.5685	NaN	6	6	20.1	48.294	37.703	Q036D8
NaN	NaN	NaN	NaN	NaN	NaN	NaN	NaN	NaN	26.7496	26.1658	26.831	26.0102	25.9871	26.5508	NaN	NaN	NaN	NaN	NaN	NaN	23.1571	NaN	NaN	NaN	NaN	NaN	26.9093	26.5982	26.5244	NaN	NaN	NaN	NaN	NaN	NaN	5	5	19.8	54.091	68.938	Q036D9
25.7513	26.4388	27.2385	25.5121	25.6126	26.4421	26.0626	26.1781	NaN	26.527	25.1247	26.2242	29.5186	27.5437	28.1753	25.6437	25.3114	25.6558	25.5973	25.8166	25.2094	25.1335	NaN	NaN	25.1341	26.7797	25.448	28.538	27.4813	28.7199	25.2481	NaN	25.9341	24.8192	25.3598	25.5424	7	7	28.9	43.689	140.08	Q036F3
NaN	NaN	NaN	NaN	NaN	NaN	NaN	NaN	NaN	NaN	NaN	NaN	NaN	NaN	NaN	NaN	NaN	NaN	NaN	NaN	NaN	NaN	NaN	NaN	NaN	NaN	NaN	NaN	NaN	NaN	NaN	NaN	NaN	NaN	24.5659	NaN	1	1	4.3	35.534	4.8488	Q036F4
[truncated: 2,195 more rows]

## Sheet: B) proteinGroups_filtered
Protein IDs	Gene name	C: Protein name	LFQ intensity Visbio1 R1	LFQ intensity Visbio1 R2	LFQ intensity Visbio1 R3	LFQ intensity Visbio2 R1	LFQ intensity Visbio2 R2	LFQ intensity Visbio2 R3	LFQ intensity Visbio3 R1	LFQ intensity Visbio3 R2	LFQ intensity Visbio3 R3	LFQ intensity 5001 R1	LFQ intensity 5001 R2	LFQ intensity 5001 R3	LFQ intensity 7006 R1	LFQ intensity 7006 R2	LFQ intensity 7006 R3	LFQ intensity DM019 R1	LFQ intensity DM019 R2	LFQ intensity DM019 R3	LFQ intensity LJ120 R1	LFQ intensity LJ120 R2	LFQ intensity LJ120 R3	LFQ intensity VS1 R1	LFQ intensity VS1 R2	LFQ intensity VS1 R3	LFQ intensity VS2 R1	LFQ intensity VS2 R2	LFQ intensity VS2 R3	LFQ intensity VS3 R1	LFQ intensity VS3 R2	LFQ intensity VS3 R3	LFQ intensity VS5 R1	LFQ intensity VS5 R2	LFQ intensity VS5 R3	LFQ intensity Vx2 R1	LFQ intensity Vx2 R2	LFQ intensity Vx2 R3	C: Only identified by site	C: Reverse	C: Potential contaminant	N: Razor + unique peptides	N: Unique peptides	N: Sequence coverage [%]	N: Mol. weight [kDa]	N: Score
[truncated: 2,553 more rows]

[truncated: 1 more sheets: C) proteinGroups_processed]
